# Supplementary material for: Isl Identifies the Extraembryonic Mesodermal/Allantois Progenitors and is Required for Placenta Morphogenesis and Vasculature Formation
Source: Adv Sci (Weinh). 2024 Jun 25;11(32):2400238. doi: 10.1002/advs.202400238 (PMC11348239; doi:10.1002/advs.202400238)
Supplement: Supplementary file 2 — Supplemental Table 1 [file ADVS-11-2400238-s002.xlsx]

## Sheet: Sheet1
Primers	sequences (5'to3'）
Cre-Forward	ATTCTCCCACCGTCAGTACG
Cre-Reverse	CGTTTTCTGAGCATACCTGGA
Rosa Red 1	AAGGGAGCTGCAGTGGAGTA
Rosa Red 2	CCGAAAATCTGTGGGAAGTC
Rosa Red 3	GGCATTAAAGCAGCGTATCC
Rosa Red 4	CTGTTCCTGTACGGCATGG
Pinch1-Forward	CCCAGAAGGACTCTTTTATGAG
Pinch1-Reverse	CTTGGAGAAGAAGTACTCAGGT
Pinch2-ctrl-Forward	TCCATGCTGCGGATTCTGTG
Pinch2-ctrl-Reverse	ATGCCAGTTGGCGTTCATGG
Pinch2-mut-Forward	TGTCATGAGTAATTGGGATTCG
Pinch2-mut-Reverse	AATGGGCTGACCGCTTCCTCGT
Tmod4-Forward	TCGACGAAGATGAGATCCTAAGG
Tmod4-Reverse	TCCAGGTACTGCAATAGGGCA
Stmn2-Forward	CAGAGGAGCGAAGAAAGTCTCA
Stmn2-Reverse	CTAGATTAGCCTCACGGTTTTCC
Stmn3-Forward	CAGCACCGTATCTGCCTACAA
Stmn3-Reverse	GTAGATGGTGTTCGGGTGAGG
Capg-Forward	TTCTCTCGAGGGACGAACTTG
Capg-Reverse	AATGCCGACTCTACACCACC
Plec-Forward	ACCCGACGAACAGGATTTCAT
Plec-Reverse	GCCTCTGAGCCTTGATAAGGTG
Pcdhb16-Forward	AGTGTTGCTAGACAACCCCTT
Pcdhb16-Reverse	TCTTCAGAGGAAATGTAGCTCCA
Ulk4-Forward	TAACTGGGATATACGGTCCAAGG
Ulk4-Reverse	TGTGATCGCCTCGATAACAGG
Fgf15-Forward	GAAGACGATTGCCATCAAGGA
Fgf15-Reverse	CGAATCAGCCCGTATATCTTGC
Sfrp4-Forward	AGGCAATAGTCACTGACCTTCC
Sfrp4-Reverse	CCTTTTTGCACTTGCACCGAT
Smtn-Forward	AGTCCATGAATGATGTCGAGGA
Smtn-Reverse	CTACTGGGAAGTCTACTGCACA
Myh11-Forward	GAGCAAACTCAGGAGAGGAAAC
Myh11-Reverse	GTCCCGAGCGTCCATTTCTTC
Acta2-Forward	GGCACCACTGAACCCTAAGG
Acta2-Reverse	ACAATACCAGTTGTACGTCCAGA
Col3a1-Forward	CTGTAACATGGAAACTGGGGAAA
Col3a1-Reverse	CCATAGCTGAACTGAAAACCACC
Mgp-Forward	GGCAACCCTGTGCTACGAAT
Mgp-Reverse	CCTGGACTCTCTTTTGGGCTTTA
Tpm4-Forward	ATAGAGAACCGAGCCATGAAAGA
Tpm4-Reverse	CCTCCTCATACTTGCGGTCG
Pcna-Forward	TTGCACGTATATGCCGAGACC
Pcna-Reverse	GGTGAACAGGCTCATTCATCTCT
Mcm2-Forward	ATCAGAACTACCAACGTATCCGC
Mcm2-Reverse	GTCAGCTCTATCTCGTCCCC
