# Supplementary material for: Isl Identifies the Extraembryonic Mesodermal/Allantois Progenitors and is Required for Placenta Morphogenesis and Vasculature Formation
Source: Adv Sci (Weinh). 2024 Jun 25;11(32):2400238. doi: 10.1002/advs.202400238 (PMC11348239; doi:10.1002/advs.202400238)
Supplement: Supplementary file 3 — Supplemental Table 2 [file ADVS-11-2400238-s001.xlsx]

## Sheet: core_table_gene
Gene ID	Gene Symbol	Type	log2FoldChange	WT Average FPKM	MUT Average FPKM	Pvalue
13627	Eef1a1	mRNA	0.0326664	5514.6	5606.18	0.648094
14433	Gapdh	mRNA	0.134759	4253.66	4637.35	0.142223
16898	Rps2	mRNA	0.02011	3335.17	3359.72	0.853643
67945	Rpl41	mRNA	0.0146154	2903.37	2911.66	0.930426
27370	Rps26	mRNA	0.0545905	2596.28	2677.37	0.712579
268373	Ppia	mRNA	0.0130033	2594.9	2600.04	0.925672
19231	Ptma	mRNA	0.0208704	2447.38	2467.28	0.830163
11837	Rplp0	mRNA	0.0392779	2312.32	2361.05	0.7404
56040	Rplp1	mRNA	0.0272404	2271.04	2297.72	0.872449
15516	Hsp90ab1	mRNA	-0.0130544	2262.2	2229.25	0.869096
18148	Npm1	mRNA	-0.000435492	2229.01	2211.32	0.996543
19240	Tmsb10	mRNA	0.118289	2102.48	2267.75	0.250992
15481	Hspa8	mRNA	-0.0170925	2079.18	2041.54	0.832036
11465	Actg1	mRNA	0.0471369	2037.96	2093.3	0.516498
11461	Actb	mRNA	-0.0711523	2007.31	1898.58	0.391429
22143	Tuba1b	mRNA	0.0760827	1972.75	2065.77	0.493277
17319	Mif	mRNA	0.108047	1829.31	1958.75	0.357651
18746	Pkm	mRNA	0.126453	1789.69	1937.09	0.0789274
13806	Eno1	mRNA	0.0928498	1740.71	1844.64	0.317398
20042	Rps12	mRNA	0.0191562	1732.56	1743.15	0.906792
22070	Tpt1	mRNA	0.0691722	1692.37	1763.29	0.601588
16828	Ldha	mRNA	0.11402	1671.16	1796.6	0.230039
19988	Rpl6	mRNA	0.0281003	1651.16	1677.84	0.793969
27176	Rpl7a	mRNA	0.00336633	1642.19	1635.84	0.977071
22187	Ubb	mRNA	0.0270335	1639.98	1657.67	0.762792
276770	Eif5a	mRNA	0.036112	1611.17	1644.38	0.696776
269261	Rpl12	mRNA	0.086548	1603.45	1690.5	0.555979
268449	Rpl23a	mRNA	0.14308	1592.96	1745.87	0.379968
66489	Rpl35	mRNA	0.0228985	1543.43	1556.74	0.888482
105244208	LOC105244208	pseudo	0.080661	1539.2	1616.85	0.44158
67097	Rps10	mRNA	-0.00510924	1513.45	1504.62	0.970116
16785	Rpsa	mRNA	0.0860386	1509.73	1591.8	0.463674
22186	Uba52	mRNA	0.0938436	1503.04	1593.19	0.506616
19943	Rpl28	mRNA	0.0776077	1501.97	1587.73	0.505731
20055	Rps16	mRNA	0.0616436	1491.95	1546.38	0.703483
26961	Rpl8	mRNA	0.0578423	1490.19	1541	0.61755
270106	Rpl13	mRNA	0.0695231	1489.97	1552.69	0.585814
67891	Rpl4	mRNA	0.0505589	1479.05	1522.39	0.495839
19899	Rpl18	mRNA	0.0660446	1473.65	1531.67	0.64565
20054	Rps15	mRNA	0.0332115	1469.72	1492.83	0.819978
20084	Rps18	mRNA	0.0942572	1410.87	1495.06	0.557343
66475	Rps23	mRNA	0.0213766	1371.61	1381.7	0.899838
110954	Rpl10	mRNA	0.129511	1359.13	1476.57	0.299449
76846	Rps9	mRNA	0.0411737	1354.09	1384.66	0.737283
20091	Rps3a1	mRNA	0.0365647	1336.13	1360.49	0.785582
20116	Rps8	mRNA	-0.0201301	1317.73	1290.22	0.87856
19989	Rpl7	mRNA	0.0837923	1299.47	1368.21	0.422419
20088	Rps24	mRNA	0.0143224	1294.29	1309.4	0.915596
19921	Rpl19	mRNA	0.0360978	1293.69	1317.72	0.774423
12631	Cfl1	mRNA	0.0197334	1266.32	1275.31	0.845435
20103	Rps5	mRNA	0.0286765	1262.78	1279.47	0.829252
27207	Rps11	mRNA	0.0796	1260.22	1323.07	0.47446
67025	Rpl11	mRNA	0.00418913	1256.05	1253.07	0.978393
19896	Rpl10a	mRNA	0.0342561	1228.37	1251.02	0.776269
17294	Mest	mRNA	0.0255992	1225.92	1239.73	0.810676
54127	Rps28	mRNA	0.00873877	1214.77	1211.47	0.959713
22154	Tubb5	mRNA	0.0210564	1200.75	1211	0.762013
20068	Rps17	mRNA	0.0220626	1198.51	1207.94	0.890856
66480	Rpl15	mRNA	0.0353192	1191.22	1221.71	0.816303
14694	Rack1	mRNA	0.0369334	1184.09	1206.8	0.745716
18458	Pabpc1	mRNA	-0.0112068	1178.78	1163.03	0.912091
14325	Ftl1	mRNA	0.0602687	1168.27	1209.96	0.658034
20102	Rps4x	mRNA	0.110705	1163.95	1248.38	0.344547
19951	Rpl32	mRNA	0.081481	1156.16	1214.34	0.591141
11674	Aldoa	mRNA	0.165005	1143.36	1267.9	0.047907
67186	Rplp2	mRNA	0.0146848	1142.87	1150.32	0.917805
20115	Rps7	mRNA	0.057556	1117.87	1154.89	0.717292
666642	Gm8210	pseudo	0.0449776	1113.38	1141.2	0.688401
16002	Igf2	mRNA	0.181604	1108.06	1262.1	0.125119
22608	Ybx1	mRNA	0.0224342	1096.06	1107.15	0.747144
20044	Rps14	mRNA	0.101336	1089.23	1159.02	0.732858
27367	Rpl3	mRNA	0.0861753	1055.93	1114.41	0.321375
18643	Pfn1	mRNA	-0.0132745	1049.63	1033.33	0.880497
13629	Eef2	mRNA	0.0715547	1022.42	1068.06	0.253913
19941	Rpl26	mRNA	0.0760617	1022.1	1069.36	0.639587
15382	Hnrnpa1	mRNA	-0.0541791	1019.35	977.493	0.435346
26451	Rpl27a	mRNA	0.0222402	982.85	991.05	0.878995
67671	Rpl38	mRNA	0.0130504	942.037	945.143	0.928667
20090	Rps29	mRNA	-0.00543911	936.443	926.227	0.977837
15126	Hba-x	mRNA	-0.0171971	907.053	887.757	0.983089
66481	Rps21	mRNA	-0.02403	878.717	857.85	0.888734
22113	Phlda2	mRNA	0.160038	863.397	958.62	0.215887
67160	Eef1g	mRNA	0.0540011	863.317	890.473	0.516623
20005	Rpl9	mRNA	0.0481385	859.38	882.293	0.726542
100503670	Rpl5	mRNA	0.065734	859.297	898.08	0.551865
22121	Rpl13a	mRNA	0.1116	845.823	907.263	0.472037
15361	Hmga1	mRNA	0.119872	843.95	911.647	0.291514
18648	Pgam1	mRNA	0.0643028	833.113	865.73	0.403584
13681	Eif4a1	mRNA	0.0222179	826.207	833.84	0.770215
15519	Hsp90aa1	mRNA	-0.107748	823.04	759.133	0.0693182
78294	Rps27a	mRNA	0.0111008	812.06	813.55	0.948853
19942	Rpl27	mRNA	-0.0265881	801.827	781.453	0.87819
67115	Rpl14	mRNA	-0.0127211	791.9	779.78	0.902265
319171	Hist1h2ap	mRNA	-0.111161	790.537	727.26	0.322253
319195	Rpl17	mRNA	0.0276236	789.627	798.99	0.854596
68193	Rpl24	mRNA	0.0352066	783.983	797.363	0.819757
68052	Rps13	mRNA	-0.0247444	783.53	765.21	0.854032
14109	Fau	mRNA	0.079442	770.133	806.647	0.618895
76808	Rpl18a	mRNA	0.131093	761.947	828.517	0.400175
433182	Eno1b	mRNA	0.0612861	758.087	785.97	0.525447
619547	Rpl34-ps1	mRNA	0.075352	748	782.363	0.684601
218490	Btf3	mRNA	-0.0162543	742.953	729.733	0.888029
15078	H3f3a	mRNA	0.0893821	735.26	776.943	0.456437
15312	Hmgn1	mRNA	0.0174771	727.4	731.43	0.861474
14683	Gnas	mRNA	0.122955	726.22	779.757	0.0977953
14319	Fth1	mRNA	0.0325559	725.297	737.217	0.751885
75617	Rps25	mRNA	-0.00420462	713.583	706.61	0.977153
22627	Ywhae	mRNA	-0.0388217	713.073	690.01	0.590705
15331	Hmgn2	mRNA	0.0114306	711.607	712.503	0.907105
57808	Rpl35a	mRNA	0.00636127	711.387	708.763	0.973022
18655	Pgk1	mRNA	0.159261	710.137	788.027	0.0448224
51788	H2afz	mRNA	0.0143355	701.77	703.593	0.919982
17242	Mdk	mRNA	0.210539	697.873	802.647	0.0738907
100043813	Rps27rt	mRNA	-0.216529	690.53	589.453	0.583649
54217	Rpl36	mRNA	0.00262227	687.597	685.157	0.993088
17357	Marcksl1	mRNA	0.0741327	684.82	716.337	0.42982
100043348	Gm10045	pseudo	0.0296945	679.41	688.827	0.812792
11947	Atp5b	mRNA	0.0939765	674.7	715.403	0.194368
19982	Rpl36a	mRNA	-0.0426676	666.42	642.033	0.815102
53605	Nap1l1	mRNA	-0.0330832	664.523	652.88	0.615962
12567	Cdk4	mRNA	0.0360009	653.32	663.663	0.711566
19981	Rpl37a	mRNA	-0.007599	650.207	641.997	0.966866
19385	Ranbp1	mRNA	0.000215943	647.887	643.783	0.998328
19946	Rpl30	mRNA	0.0189395	612.953	616.357	0.904343
17938	Naca	mRNA	0.0189433	593.603	599.687	0.85952
22142	Tuba1a	mRNA	0.098015	592.393	630.053	0.16648
20085	Rps19	mRNA	-0.0113721	575.17	566.393	0.946253
67248	Rpl39	mRNA	-0.0272835	572.233	556.983	0.896485
97165	Hmgb2	mRNA	-0.0547613	566.857	543.47	0.584412
15384	Hnrnpab	mRNA	-0.0379797	564.287	546.22	0.554561
56086	Set	mRNA	-0.0785277	562.487	529.26	0.206009
100862258	Gm21596	pseudo	0.0250905	552.93	559.483	0.751026
12317	Calr	mRNA	0.128735	545.42	592.383	0.162402
15132	Hbb-bh1	mRNA	0.0366486	545.317	553.42	0.965426
12577	Cdkn1c	mRNA	0.0434018	542.387	556.027	0.65265
170930	Sumo2	mRNA	-0.00619828	540.413	534.153	0.9667
100862455	LOC100862455	mRNA	0.0368492	531.27	540.907	0.821916
100044627	LOC100044627	mRNA	0.0368492	531.27	540.907	0.821916
111241	Hmga1b	mRNA	-0.0762328	519.133	489.263	0.452852
15387	Hnrnpk	mRNA	-0.0607993	518.21	492.803	0.344786
21991	Tpi1	mRNA	0.135955	510.58	557.393	0.151251
66494	Prelid1	mRNA	0.101506	497.18	530.053	0.26662
27050	Rps3	mRNA	-0.000792084	480.777	477.227	0.995481
100502825	Rpl37rt	mRNA	-0.0594932	456.777	435.11	0.729464
15528	Hspe1	mRNA	-0.0943672	452.293	420.677	0.524959
192662	Arhgdia	mRNA	0.0579036	452.07	467.467	0.489352
18245	Oaz1	mRNA	0.0398263	449.057	458.51	0.746144
53379	Hnrnpa2b1	mRNA	-0.0718403	441.193	417.933	0.231989
18521	Pcbp2	mRNA	0.0425622	436.727	446.887	0.618148
15510	Hspd1	mRNA	-0.0136466	436.53	429.82	0.815067
19384	Ran	mRNA	0.00337124	434.033	432.37	0.969122
20382	Srsf2	mRNA	0.00829404	421.897	422.72	0.915713
19205	Ptbp1	mRNA	0.0253673	418.243	423.303	0.708067
114641	Rpl31	mRNA	0.0331072	412.9	419.897	0.837876
14086	Fscn1	mRNA	0.0800396	410.56	431.47	0.361308
67628	Anp32b	mRNA	-0.0314895	398.64	388.04	0.673894
18103	Nme2	mRNA	0.049314	397.997	408.46	0.670017
22027	Hsp90b1	mRNA	0.0821319	397.78	418.34	0.461862
12867	Cox7c	mRNA	-0.0353187	393.123	380.507	0.915317
12785	Cnbp	mRNA	0.0307268	391.867	397.73	0.721097
15191	Hdgf	mRNA	0.0607554	391.237	405.53	0.456617
20525	Slc2a1	mRNA	0.0800028	386.777	406.303	0.301792
23983	Pcbp1	mRNA	0.0359476	386.28	393.543	0.646545
170676	Peg10	mRNA	0.0201783	384.63	388.17	0.89252
15122	Hba-a1	mRNA	-0.144968	382.163	340.72	0.866936
77891	Ube2s	mRNA	-0.0286829	378.873	368.95	0.809686
19045	Ppp1ca	mRNA	0.0507397	377.473	388.593	0.576546
17975	Ncl	mRNA	-0.142192	375.417	337.927	0.0684303
20527	Slc2a3	mRNA	-0.0215592	374.56	366.71	0.89699
21849	Trim28	mRNA	0.0111738	371.903	372.63	0.875769
18263	Odc1	mRNA	-0.0515872	367.483	352.417	0.417609
53817	Ddx39b	mRNA	-0.00662637	364.623	360.92	0.918298
98758	Hnrnpf	mRNA	-0.0212574	364.613	357.237	0.764083
11946	Atp5a1	mRNA	0.0157945	360.23	361.943	0.796557
18477	Prdx1	mRNA	0.0508685	359.437	369.733	0.68624
67942	Atp5g2	mRNA	0.101072	357.13	380.463	0.444107
59069	Tpm3	mRNA	-0.0389626	354.66	343.773	0.619812
13445	Cdk2ap1	mRNA	0.0724383	353.017	368.83	0.450757
12466	Cct6a	mRNA	-0.0455247	349.417	336.443	0.569216
228033	Atp5g3	mRNA	0.0354911	349.247	355.713	0.742829
12406	Serpinh1	mRNA	0.177415	346.783	389.82	0.0450892
51810	Hnrnpu	mRNA	-0.0952744	344.903	319.52	0.163558
15381	Hnrnpc	mRNA	-0.0675446	343.923	327.63	0.438893
12070	Bex3	mRNA	0.130102	342.063	371.517	0.349283
18453	P4hb	mRNA	0.103682	342.017	365.13	0.21028
17999	Nedd4	mRNA	-0.0134364	341.277	338.513	0.859417
12465	Cct5	mRNA	0.0242281	340.447	344.467	0.730503
12314	Calm2	mRNA	0.00468936	340.407	339.367	0.96813
22190	Ubc	mRNA	-0.0187654	336.153	330.003	0.869826
12461	Cct2	mRNA	0.00458289	335.033	334.027	0.947395
59013	Hnrnph1	mRNA	-0.0703741	332.667	315.403	0.356373
20655	Sod1	mRNA	0.0549062	331.953	342.327	0.701906
15289	Hmgb1	mRNA	-0.0444158	330.55	318.333	0.6496
229279	Hnrnpa3	mRNA	-0.061448	330.293	320.327	0.30158
11840	Arf1	mRNA	-0.0123991	330.18	325.317	0.869487
14828	Hspa5	mRNA	0.086004	330.137	348.053	0.466783
13877	Erh	mRNA	0.0652234	329.683	342.58	0.572458
57294	Rps27	mRNA	0.369133	328.063	420.203	0.462953
67673	Elob	mRNA	0.122851	327.697	354.49	0.309864
11740	Slc25a5	mRNA	0.0163358	327.26	328.763	0.872641
15081	H3f3b	mRNA	0.082181	325.257	342.05	0.371475
14228	Fkbp4	mRNA	-0.00505519	320.287	317.193	0.953663
14783	Grb10	mRNA	-0.0485349	319.317	306.213	0.457074
12868	Cox8a	mRNA	-0.0196908	318.897	312.293	0.899316
12861	Cox6a1	mRNA	0.0214458	313.587	316.21	0.856856
14225	Fkbp1a	mRNA	-0.0337801	311.437	302.433	0.635735
12034	Phb2	mRNA	0.0250889	310.56	314.553	0.721789
18538	Pcna	mRNA	0.0466142	310.413	318.527	0.66074
269523	Vcp	mRNA	-0.00299373	310.137	307.7	0.963426
14707	Gng5	mRNA	0.0540246	309.06	318.683	0.693995
66483	Rpl36al	mRNA	-0.0304152	307.89	299.453	0.827057
12215	Bsg	mRNA	0.212401	307.457	353.903	0.0297653
18938	Ppp1r14b	mRNA	0.0583304	306.893	317.257	0.682906
53610	Nono	mRNA	0.00731629	306.813	306.517	0.921701
14268	Fn1	mRNA	0.131341	305.527	333.037	0.424233
70021	Nt5dc2	mRNA	0.0224024	304.343	305.67	0.782335
11816	Apoe	mRNA	-0.100566	298.623	276.333	0.793657
16691	Krt8	mRNA	0.272624	297.37	357.067	1.04824e-05
22630	Ywhaq	mRNA	-0.00016296	293.393	291.517	0.99845
14678	Gnai2	mRNA	0.084893	292.363	307.633	0.295759
56449	Ybx3	mRNA	0.0035172	292.307	289.983	0.956303
15270	H2afx	mRNA	0.132236	292.21	318.217	0.216887
326618	Tpm4	mRNA	0.0342846	291.847	297.027	0.58955
14827	Pdia3	mRNA	0.0808038	290.907	305.667	0.407743
22631	Ywhaz	mRNA	-0.0711836	290.603	275.16	0.295071
53872	Caprin1	mRNA	-0.03346	288.61	280.663	0.595761
13690	Eif4g2	mRNA	-0.0557211	288.497	276.003	0.413345
18674	Slc25a3	mRNA	0.033428	288.473	292.83	0.628792
227613	Tubb4b	mRNA	0.00505763	287.273	286.483	0.95574
21454	Tcp1	mRNA	0.0164139	287.163	288.49	0.792005
56397	Morf4l2	mRNA	-0.037294	286.527	276.513	0.749444
68011	Snrpg	mRNA	-0.0290756	285.653	278.113	0.830281
13194	Ddb1	mRNA	0.051834	284.967	293.81	0.540198
15469	Prmt1	mRNA	-0.0164283	283.643	278.787	0.86617
66656	Eef1d	mRNA	0.0491441	281.363	290.28	0.583979
20867	Stip1	mRNA	-0.024987	280.593	274.093	0.686551
67568	Mrfap1	mRNA	-0.0381255	279.04	270.053	0.620185
14113	Fbl	mRNA	0.0466423	276.083	283.407	0.62736
17904	Myl6	mRNA	0.075752	275.557	288.007	0.618399
55949	Eef1b2	mRNA	-0.0223945	273.603	267.483	0.869058
20638	Snrpb	mRNA	0.117899	273.59	295.073	0.243954
57423	Atp5j2	mRNA	0.0682756	272.523	283.54	0.684596
12462	Cct3	mRNA	-0.0187037	272.047	266.94	0.801168
233908	Fus	mRNA	0.00732235	271.53	271.513	0.947204
18221	Nudc	mRNA	-0.00815617	271.31	268.253	0.919416
67268	Myl12a	mRNA	-0.006575	271.293	266.91	0.944358
12857	Cox4i1	mRNA	0.0742802	268.597	280.38	0.57568
11739	Slc25a4	mRNA	0.10158	268.267	285.91	0.200238
13386	Dlk1	mRNA	0.225245	268.253	312.357	0.0216265
21672	Prdx2	mRNA	0.0241159	267.703	270.53	0.849146
22381	Tceal9	mRNA	0.177986	266.833	299.743	0.150208
83557	Lin28a	mRNA	-0.056326	265.92	254.353	0.49885
11806	Apoa1	mRNA	-0.247591	265.737	222.053	0.672389
20810	Srm	mRNA	0.0396779	263.59	269.29	0.626711
23980	Pebp1	mRNA	0.1373	263.053	287.357	0.19336
68612	Ube2c	mRNA	0.00689308	262.133	261.807	0.934231
20643	Snrpe	mRNA	-0.0102903	261.513	257.763	0.951521
14004	Chchd2	mRNA	0.0999005	260.067	276.857	0.471601
73830	Eif3k	mRNA	0.0706925	259.033	270.1	0.570772
15388	Hnrnpl	mRNA	0.0148267	258.303	259.207	0.843125
12387	Ctnnb1	mRNA	-0.0188263	257.777	253.117	0.762313
22352	Vim	mRNA	0.165442	257.53	287.023	0.0392948
17992	Ndufa4	mRNA	0.0721977	257.27	268.423	0.676841
18813	Pa2g4	mRNA	-0.00823301	255.873	252.853	0.907228
17448	Mdh2	mRNA	0.0501499	255.817	263.277	0.516855
245688	Rbbp7	mRNA	0.0647217	255.387	265.427	0.280337
80876	Ifitm2	mRNA	0.165935	253.89	283.047	0.148418
19646	Rbbp4	mRNA	-0.0623093	249.057	237.543	0.423015
12469	Cct8	mRNA	0.0119869	248.317	248.883	0.861215
20918	Eif1	mRNA	0.0459308	247.43	253.89	0.635679
71994	Cnn3	mRNA	0.0338531	247.05	251.337	0.675128
71514	Sfpq	mRNA	0.0116448	245.47	245.7	0.885385
208643	Eif4g1	mRNA	-0.0452972	244.883	235.07	0.61802
30795	Fkbp3	mRNA	0.0467262	242.98	249.31	0.673195
27979	Eif3b	mRNA	0.0254634	242	244.907	0.714441
66477	Usmg5	mRNA	-0.0380196	240.873	232.85	0.835841
27041	G3bp1	mRNA	-0.0792363	240.56	226.13	0.256452
11848	Rhoa	mRNA	-0.0285452	239.387	233.223	0.666558
77134	Hnrnpa0	mRNA	0.0374819	238.72	243.47	0.584482
107686	Snrpd2	mRNA	-0.0150463	238.207	234.013	0.92809
19662	Rbp4	mRNA	-0.235451	237.79	200.527	0.691854
71853	Pdia6	mRNA	0.0775904	237.38	248.807	0.336391
66043	Atp5d	mRNA	0.126872	236.927	256.933	0.240275
54124	Cks1b	mRNA	0.0255147	235.917	238.523	0.829713
68135	Eif3h	mRNA	0.0152184	234.847	235.81	0.874036
54709	Eif3i	mRNA	-0.0243775	234.54	229.067	0.833587
19035	Ppib	mRNA	0.0998116	234.437	249.473	0.369349
13207	Ddx5	mRNA	-0.0900386	233.703	218.407	0.197431
15364	Hmga2	mRNA	-0.0259162	233.407	227.907	0.782453
58810	Akr1a1	mRNA	0.102841	231.18	246.683	0.210925
22384	Eif4h	mRNA	0.022845	230.067	232.11	0.719108
19052	Ppp2ca	mRNA	-0.0273459	229.443	223.743	0.711855
14778	Gpx3	mRNA	0.103952	228.95	244.26	0.405213
30853	Mlf2	mRNA	0.0612794	228.18	236.557	0.474522
28015	Polr2m	mRNA	0.0122593	227.97	228.55	0.871941
19353	Rac1	mRNA	-0.0210995	227.177	222.513	0.769562
223691	Eif3l	mRNA	0.0213286	226.533	228.473	0.774622
21677	Tead2	mRNA	0.0924633	226.233	239.173	0.271894
19826	Rnps1	mRNA	0.0348122	225.093	228.487	0.638328
22185	U2af2	mRNA	-0.00813629	224.887	222.303	0.913239
16647	Kpna2	mRNA	0.0027314	223.643	222.73	0.971614
19652	Rbm3	mRNA	0.125925	223.227	244.467	0.239318
67695	Ost4	mRNA	0.0510361	223.173	229.407	0.730414
319191	Hist1h2ai	mRNA	-0.02831	222.393	216.853	0.8631
11813	Apoc2	mRNA	-0.330415	222.35	175.347	0.558024
72657	Selenoh	mRNA	-0.0543532	222.283	212.757	0.719333
67332	Snrpd3	mRNA	0.0314253	221.797	225.28	0.767407
56351	Ptges3	mRNA	-0.0633268	220.73	209.85	0.426811
22003	Tpm1	mRNA	0.0920359	219.917	230.037	0.412393
16211	Kpnb1	mRNA	-0.0345478	219.637	213.273	0.685209
21402	Skp1a	mRNA	0.0332305	219.047	222.703	0.696336
14734	Gpc3	mRNA	0.0774919	219.007	229.673	0.461824
72931	Swi5	mRNA	0.00825652	218.877	218.827	0.94029
21761	Morf4l1	mRNA	-0.0237295	218.63	213.503	0.785715
12484	Cd24a	mRNA	-0.0634954	218.063	207.29	0.514439
19241	Tmsb4x	mRNA	-0.0729244	216.967	203.753	0.729586
14569	Gdi2	mRNA	0.0534149	214.92	221.677	0.372635
12540	Cdc42	mRNA	0.0520891	214.363	220.793	0.51484
12261	C1qbp	mRNA	0.0202591	213.9	215.673	0.793312
12464	Cct4	mRNA	0.0530727	213.56	220.18	0.444271
11984	Atp6v0c	mRNA	0.0625853	213.51	221.49	0.514891
16010	Igfbp4	mRNA	0.243999	212.647	250.15	0.00887665
76936	Hnrnpm	mRNA	-0.067989	211.863	200.97	0.278078
67054	Paics	mRNA	0.0455646	211.713	217.037	0.520436
53600	Timm23	mRNA	-0.0598077	210.947	201.023	0.605432
14775	Gpx1	mRNA	0.00357342	209.587	208.55	0.982411
66256	Ssr2	mRNA	0.0584404	209.413	216.567	0.612754
230721	Pabpc4	mRNA	-0.0740881	206.06	194.243	0.329557
22333	Vdac1	mRNA	0.0433844	205.947	210.943	0.490164
110323	Cox6b1	mRNA	-0.0437744	204.77	197.217	0.78709
28080	Atp5o	mRNA	0.0878646	203.563	214.85	0.49819
12468	Cct7	mRNA	-0.0148444	203.257	199.947	0.836794
12858	Cox5a	mRNA	-0.0200815	202.82	198.747	0.857889
20383	Srsf3	mRNA	-0.0387115	202.523	195.837	0.729553
20641	Snrpd1	mRNA	-0.0699714	201.783	190.96	0.53111
12445	Ccnd3	mRNA	0.0022922	200.813	198.41	0.981535
67941	Rps27l	mRNA	-0.0165947	200.583	196.873	0.933692
69202	Ptms	mRNA	0.166094	200.417	223.473	0.138141
16765	Stmn1	mRNA	0.0728734	200.057	209.087	0.38118
66085	Eif3f	mRNA	0.0815332	200.01	210.357	0.293134
14751	Gpi1	mRNA	0.162791	199.46	221.827	0.0501101
12417	Cbx3	mRNA	-0.0313043	199.35	196.6	0.674201
17220	Mcm7	mRNA	0.0307922	199.203	202.187	0.674714
22629	Ywhah	mRNA	-0.0341194	198.947	193.137	0.613617
26446	Psmb3	mRNA	0.0237469	197.75	199.627	0.866117
19175	Psmb6	mRNA	0.039973	197.393	201.597	0.74763
59092	Pcbp4	mRNA	0.0963577	196.91	209.21	0.287628
19934	Rpl22	mRNA	0.00631044	196.783	196.227	0.962093
14870	Gstp1	mRNA	0.125764	196.613	212.923	0.381316
70356	St13	mRNA	0.0448704	196.377	201.403	0.501496
20637	Snrnp70	mRNA	0.0208638	196.313	202.367	0.757924
23918	Impdh2	mRNA	0.0142397	196.117	197.157	0.858363
12757	Clta	mRNA	-0.00993786	195.94	193.433	0.91033
625249	Gpx4	mRNA	0.0671724	195.073	202.55	0.675015
70572	Ipo5	mRNA	-0.0692983	194.343	184.317	0.331558
94275	Maged1	mRNA	0.129762	194.307	211.227	0.049749
13205	Ddx3x	mRNA	-0.0894094	194.297	181.603	0.269388
66882	Bzw1	mRNA	-0.0348929	193.893	187.52	0.591658
216150	Cdc34	mRNA	0.039141	192.413	197.267	0.760961
19170	Psmb1	mRNA	0.0698577	192.03	200.173	0.575821
66212	Sec61b	mRNA	-0.056035	191.97	183.36	0.727307
26444	Psma7	mRNA	0.0264954	191.607	193.627	0.833394
22192	Ube2m	mRNA	0.0032193	190.94	190.947	0.972296
13008	Csrp2	mRNA	0.0880732	190.89	201.4	0.509353
14688	Gnb1	mRNA	-0.063615	190.493	181.177	0.352096
19383	Raly	mRNA	0.0544292	190.227	197.207	0.498332
110257	Hba-a2	mRNA	-0.308043	190.043	151.083	0.760348
11949	Atp5c1	mRNA	0.023307	189.443	191.157	0.839616
16906	Lmnb1	mRNA	-0.0238481	189.14	184.97	0.756266
20833	Ssrp1	mRNA	-0.03539	186.797	182.573	0.626526
665562	Rpl31-ps12	mRNA	0.0790845	186.5	195.69	0.620339
56347	Eif3c	mRNA	-0.0155157	185.917	182.917	0.838677
20630	Snrpc	mRNA	0.108382	185.59	198.667	0.398887
51792	Ppp2r1a	mRNA	0.0128059	185.293	185.87	0.870277
18641	Pfkl	mRNA	0.126724	185.11	200.907	0.114401
56334	Tmed2	mRNA	-0.0611782	184.77	175.903	0.476205
20462	Tra2b	mRNA	0.0223285	184.623	186.393	0.781119
15254	Hint1	mRNA	0.0516736	184.237	189.55	0.751035
100042025	Gapdh-ps15	pseudo	-0.0804043	183.857	172.363	0.826292
23825	Banf1	mRNA	0.00822836	183.653	183.267	0.950314
11737	Anp32a	mRNA	-0.0157919	182.99	180	0.817982
68028	Rpl22l1	mRNA	-0.073978	181.75	172.023	0.700757
19716	Bex1	mRNA	0.0631162	181.427	188.263	0.564598
85305	Kars	mRNA	0.00532713	181.203	180.643	0.942401
22196	Ube2i	mRNA	-0.00287674	181.153	180.063	0.974554
68087	Dcakd	mRNA	0.102658	179.52	192.043	0.267036
20135	Rrm2	mRNA	0.00157404	179.307	178.503	0.982831
54401	Ywhab	mRNA	-0.0141266	179.21	176.35	0.85533
50927	Nasp	mRNA	-0.108103	177.97	164.03	0.171794
67427	Rps20	mRNA	0.0256834	177.887	179.843	0.86585
26445	Psmb2	mRNA	0.048414	177.59	182.577	0.642353
12351	Car4	mRNA	-0.0323996	177.37	172.273	0.834201
100041953	Sap18b	mRNA	-0.027852	177.27	172.723	0.796483
12705	Cited1	mRNA	0.0119009	177.113	176.083	0.948394
101739	Psip1	mRNA	-0.0609204	176.84	167.587	0.494037
19172	Psmb4	mRNA	0.0631033	176.557	183.177	0.628362
18432	Mybbp1a	mRNA	0.00110463	176.3	175.503	0.990679
71679	Atp5h	mRNA	-0.0840908	176.067	164.82	0.556774
12539	Cdc37	mRNA	0.0600393	175.14	183.063	0.462475
19177	Psmb7	mRNA	-0.0391423	174.903	169.09	0.751306
52530	Nhp2	mRNA	0.0422397	174.233	178.223	0.749408
66422	Dctpp1	mRNA	-0.0345904	174.217	168.93	0.840032
13039	Ctsl	mRNA	-0.111153	173.817	160.873	0.481439
56282	Mrpl12	mRNA	-0.0469673	173.32	166.607	0.725623
16341	Eif3e	mRNA	0.0451709	172.987	177.267	0.693522
20384	Srsf5	mRNA	-0.0611607	172.71	164.157	0.486948
27494	Amot	mRNA	-0.0475217	172.357	164.873	0.712893
16852	Lgals1	mRNA	0.176126	171.947	193.017	0.126847
56455	Dynll1	mRNA	0.0318148	171.52	174.077	0.816762
98238	Lrrc59	mRNA	0.00908237	171.487	171.55	0.88109
76709	Arpc2	mRNA	-0.0252351	171.46	166.397	0.750902
67281	Rpl37	mRNA	0.0724306	171.457	179.013	0.649907
53356	Eif3g	mRNA	-0.0205575	171.393	167.933	0.830836
11957	Atp5j	mRNA	0.0166502	171.107	168.963	0.895473
13001	Csnk2b	mRNA	0.086591	170.977	180.473	0.287866
110611	Hdlbp	mRNA	-0.0211274	170.4	167.7	0.810703
14030	Ewsr1	mRNA	-0.0587702	170.083	162.68	0.382164
14693	Gnb2	mRNA	0.0679693	170.023	176.71	0.431136
24075	Taf10	mRNA	0.0422352	169.44	173.453	0.751347
80879	Slc16a3	mRNA	0.258394	168.903	200.94	0.0131227
84113	Ptov1	mRNA	0.102693	168.753	180.4	0.225817
16668	Krt18	mRNA	0.306301	168.697	207.28	0.00231406
15903	Id3	mRNA	0.00261803	168.407	167.517	0.985325
67134	Nop56	mRNA	-0.0150892	168.2	165.333	0.845173
66167	Tma7	mRNA	-0.081524	167.863	157.47	0.633298
192170	Eif4a3	mRNA	-0.0092408	167.853	165.813	0.905399
66589	Ube2v1	mRNA	0.0595418	167.737	173.263	0.463272
55944	Eif3d	mRNA	-0.0443606	167.69	161.703	0.560978
66152	Uqcr10	mRNA	0.0774492	167.607	175.717	0.65504
23996	Psmc4	mRNA	-0.0210539	167.547	164.107	0.800096
68713	Ifitm1	mRNA	0.0143217	167.49	167.367	0.933837
15526	Hspa9	mRNA	-0.0153043	167.087	164.363	0.827283
66537	Pomp	mRNA	0.00989829	167.08	167.02	0.94299
621832	Nutf2-ps2	pseudo	0.0569903	167.017	172.61	0.516997
56431	Dstn	mRNA	-0.0101657	166.547	164.29	0.889412
12859	Cox5b	mRNA	-0.0335892	166.367	161.43	0.814128
13685	Eif4ebp1	mRNA	0.141335	165.943	181.77	0.178276
93765	Ube2n	mRNA	-0.0885048	165.77	154.74	0.247532
12315	Calm3	mRNA	0.0237394	164.51	166.19	0.790358
68051	Nutf2	mRNA	-0.0586924	164.38	155.363	0.54763
11821	Aprt	mRNA	0.100411	164.237	174.91	0.421485
66870	Serbp1	mRNA	-0.023136	164.113	160.493	0.766771
75705	Eif4b	mRNA	0.00576054	164.083	163.77	0.930035
22059	Trp53	mRNA	0.0523758	163.753	168.667	0.45412
22166	Txn1	mRNA	0.0696097	163.657	170.55	0.634203
20250	Scd2	mRNA	0.156372	163.513	181.127	0.103502
11951	Atp5g1	mRNA	0.0521455	162.843	167.62	0.726477
17149	Magoh	mRNA	0.102009	162.673	173.36	0.500188
22334	Vdac2	mRNA	-0.0500118	162.45	155.903	0.531183
15110	Hand1	mRNA	0.288872	162.403	197.27	0.00510685
26441	Psma4	mRNA	-0.00731186	162.1	159.893	0.948786
12313	Calm1	mRNA	-0.0153564	162.083	159.337	0.857752
100043876	Gm4705	pseudo	-0.191278	161.737	140.483	0.4207
66105	Ube2d3	mRNA	-0.0465439	161.497	155.35	0.534035
26905	Eif2s3x	mRNA	-0.134475	161.227	145.913	0.233715
66357	Ostc	mRNA	0.0562727	161.197	166.43	0.667837
70186	Fam162a	mRNA	0.169169	161.167	179.933	0.202453
67530	Uqcrb	mRNA	-0.012558	160.41	157.76	0.939214
22201	Uba1	mRNA	0.00563796	160.367	160.1	0.940473
68544	Trir	mRNA	0.0283498	159.773	161.55	0.791109
14719	Got2	mRNA	0.0536128	158.757	163.803	0.465942
15354	Hmgb3	mRNA	-0.0709046	158.687	148.623	0.366546
105245	Txndc5	mRNA	0.0886895	158.427	167.397	0.257395
108121	U2af1	mRNA	0.000378793	157.863	157.513	0.997341
12798	Cnn2	mRNA	0.0407403	157.34	160.76	0.636147
19933	Rpl21	mRNA	0.0127225	156.303	156.393	0.927225
65019	Rpl23	mRNA	-0.0370966	155.497	150.403	0.838326
54196	Pabpn1	mRNA	-0.120377	155.223	142.01	0.103519
21681	Alyref	mRNA	-0.0247752	155.11	151.503	0.799972
26443	Psma6	mRNA	0.0807457	155.06	162.85	0.513301
18102	Nme1	mRNA	-0.117064	154.827	141.763	0.423284
17192	Mbd3	mRNA	0.0603957	154.597	160.24	0.450411
66119	Tomm6	mRNA	0.101163	154.43	164.473	0.403236
19166	Psma2	mRNA	0.0214058	154.287	155.55	0.865342
67437	Ssr3	mRNA	0.0195294	154.073	155.113	0.813934
13010	Cst3	mRNA	-0.0663965	154.027	146.037	0.618632
67068	Dynlrb1	mRNA	0.00103031	153.52	152.763	0.993697
66235	Eif1ax	mRNA	-0.0433538	153.233	147.733	0.68436
22218	Sumo1	mRNA	0.0309643	153.01	155.277	0.808036
56420	Ppp4c	mRNA	0.0287671	152.533	154.887	0.772701
321022	Cdv3	mRNA	-0.0424155	152.297	148.253	0.522062
69178	Snx5	mRNA	-0.00999025	151.807	149.847	0.901191
16783	Lamp1	mRNA	0.0161626	151.703	152.443	0.861176
66409	Rsl1d1	mRNA	-0.0157425	151.14	148.61	0.823597
18002	Nedd8	mRNA	0.0278696	150.943	152.803	0.855752
22123	Psmd3	mRNA	0.00911313	150.81	150.863	0.883836
108147	Atic	mRNA	-0.0622927	150.42	143.227	0.369705
13135	Dad1	mRNA	0.0306911	149.933	152.33	0.790772
19179	Psmc1	mRNA	-0.0496425	147.94	142.053	0.544548
217737	Ahsa1	mRNA	-0.0716218	147.693	139.763	0.382202
18824	Plp2	mRNA	0.0458187	147.687	151.483	0.582936
53607	Snrpa	mRNA	0.0974563	147.33	156.357	0.177268
14208	Ppm1g	mRNA	-0.0316343	147.09	143.03	0.61084
12345	Capzb	mRNA	0.0530823	146.943	151.547	0.490686
66197	Cks2	mRNA	0.0459416	146.71	150.39	0.740489
22668	Sf1	mRNA	0.0212191	146.543	149.073	0.818093
19173	Psmb5	mRNA	0.0274778	146.437	148.29	0.82943
67895	Ppa1	mRNA	-0.0351443	145.923	141.48	0.720677
54198	Snx3	mRNA	-0.0382704	145.493	140.78	0.744706
11792	Apex1	mRNA	0.0492326	145.207	149.26	0.678046
52009	Jpt2	mRNA	-0.0950474	144.51	134.48	0.147956
11928	Atp1a1	mRNA	0.0856423	144.397	152.223	0.398676
11950	Atp5f1	mRNA	0.0265271	144.107	145.81	0.817363
69354	Slc38a4	mRNA	-0.0117653	143.98	142.027	0.920204
67938	Myl12b	mRNA	0.0328882	143.977	146.347	0.747106
11799	Birc5	mRNA	-0.0380626	143.883	139.357	0.692461
13723	Emb	mRNA	-0.043193	143.863	138.703	0.900957
11758	Prdx6	mRNA	0.0448784	143.817	147.343	0.640328
20823	Ssb	mRNA	-0.0599687	143.647	136.817	0.437374
19184	Psmc5	mRNA	-0.0211708	143.603	140.657	0.774095
70350	Basp1	mRNA	0.0483219	142.997	146.963	0.486666
30926	Glrx3	mRNA	0.0282339	142.973	145.677	0.77736
11615	Gm4737	mRNA	0.0949774	142.8	151.64	0.476765
21762	Psmd2	mRNA	-0.0400053	142.593	137.88	0.525986
110052	Dek	mRNA	-0.0707157	142.42	134.797	0.364
57296	Psmd8	mRNA	0.0303731	141.717	143.777	0.752032
50849	Rnf10	mRNA	0.0296531	141.363	143.46	0.718246
67264	Ndufb8	mRNA	-0.00158616	141.323	139.77	0.992087
19047	Ppp1cc	mRNA	0.0614864	141.243	146.293	0.409464
56447	Copz1	mRNA	-0.0249524	141.083	137.93	0.798784
11545	Parp1	mRNA	-0.0284521	140.85	137.323	0.71979
68598	Dnajc8	mRNA	0.0351195	140.807	143.37	0.716941
19349	Rab7	mRNA	-0.0207178	140.77	138.583	0.783484
27366	Txnl4a	mRNA	0.0172779	140.63	141.87	0.850565
20422	Sem1	mRNA	0.00530069	140.563	140.03	0.978474
20014	Rpn2	mRNA	0.0865026	140.383	148.243	0.28816
21915	Dtymk	mRNA	-0.0278533	140.15	136.03	0.812901
66576	Uqcrh	mRNA	0.0126115	140.127	140.243	0.950219
70257	Atp5mpl	mRNA	-0.0349043	140.073	135.73	0.834483
232087	Mat2a	mRNA	-0.207475	139.76	120.32	0.0274744
55989	Nop58	mRNA	-0.125592	139.433	127.063	0.0844145
53761	Prrc2a	mRNA	0.0352457	139.33	142.02	0.71416
53860	2021-09-09	mRNA	0.083975	139.297	145.527	0.267878
100463512	Gm20594	mRNA	0.0288125	139.173	140.887	0.889215
23837	Cfdp1	mRNA	0.0395264	139.153	142.06	0.640529
108911	Rcc2	mRNA	-0.0368768	138.97	134.67	0.660546
66162	Bola2	mRNA	-0.0560261	138.817	132.52	0.756279
11843	Arf4	mRNA	-0.0067615	138.283	136.747	0.935132
93684	Selenof	mRNA	0.0806481	138.277	145.23	0.443165
20932	Surf4	mRNA	0.0623347	138.207	144.913	0.429384
21881	Tkt	mRNA	0.0690001	138.057	143.93	0.299533
19192	Psme3	mRNA	-0.0799493	138.057	129.81	0.318578
21371	Tbca	mRNA	-0.0414102	137.373	132.5	0.796779
98221	Eif3m	mRNA	0.103553	136.503	145.67	0.377263
100862468	LOC100862468	mRNA	0.00378893	136.48	136.013	0.97254
67693	Hypk	mRNA	0.0104727	136.463	136.49	0.944371
108660	Rnf187	mRNA	0.0166415	136.273	136.937	0.870112
93687	Csnk1a1	mRNA	-0.0523453	136.133	131.403	0.446368
66059	Krtcap2	mRNA	-0.0140808	136.093	133.737	0.916058
12903	Crabp1	mRNA	0.0309725	136.08	138.023	0.873603
22680	Zfp207	mRNA	-0.00712057	135.62	134.147	0.930194
67738	Ppid	mRNA	-0.0576652	135.253	129.16	0.451548
66125	Sf3b5	mRNA	0.0124697	134.563	134.85	0.927329
406217	Bex4	mRNA	-0.0840993	134.367	125.9	0.599888
15901	Id1	mRNA	-0.0462507	134.013	128.943	0.686169
19182	Psmc3	mRNA	0.00137046	133.873	133.147	0.987664
59022	Edf1	mRNA	-0.0136801	133.547	131.423	0.908487
56459	Sae1	mRNA	-0.0252944	133.437	130.327	0.766136
17218	Mcm5	mRNA	0.0124955	133.167	133.67	0.867689
54208	Arl6ip1	mRNA	0.078641	132.907	139.397	0.375193
15525	Hspa4	mRNA	-0.0996786	132.713	123.14	0.135065
18673	Phb	mRNA	0.0490383	132.54	136.223	0.636849
20826	Snu13	mRNA	-0.0972003	132.403	122.917	0.483749
22139	Ttr	mRNA	-0.141784	132.023	118.75	0.812117
12336	Capns1	mRNA	0.125252	131.95	142.893	0.170445
59008	Anapc5	mRNA	0.0320629	131.787	133.787	0.710708
19684	Rdx	mRNA	-0.122267	131.783	120.193	0.103292
19663	Rbpms	mRNA	0.150953	131.743	141.647	0.102588
20174	Ruvbl2	mRNA	0.0863461	131.637	138.773	0.310715
107995	Cdc20	mRNA	0.00689449	131.413	131.253	0.931085
17219	Mcm6	mRNA	-0.00828569	131.17	129.707	0.898084
50783	Lsm4	mRNA	0.0234756	130.85	132.153	0.829376
13204	Dhx15	mRNA	-0.0753864	130.707	123.32	0.245467
433759	Hdac1	mRNA	-0.00951827	130.43	128.787	0.89304
56436	Adrm1	mRNA	0.00571224	130.393	130.033	0.945269
53333	Tomm40	mRNA	0.0277382	130.213	131.9	0.741362
21376	Tbrg1	mRNA	-0.0212256	129.933	127.207	0.805176
12974	Cs	mRNA	-0.0604421	129.543	123.517	0.42548
13684	Eif4e	mRNA	-0.0852158	129.46	121.597	0.337182
18616	Peg3	mRNA	0.0899198	129.32	137.11	0.42721
19359	Rad23b	mRNA	0.0157476	129.277	129.923	0.81109
12864	Cox6c	mRNA	0.0624578	129.273	133.94	0.717843
27425	Atp5l	mRNA	0.0397047	129.157	131.697	0.840331
66912	Bzw2	mRNA	-0.00388781	128.697	127.593	0.963569
17188	Maz	mRNA	0.0669483	128.64	134.237	0.332434
225027	Srsf7	mRNA	-0.0088619	128.437	126.767	0.932969
59035	Carm1	mRNA	0.0366531	128.007	130.51	0.729401
56462	Mtch1	mRNA	0.123716	127.453	137.823	0.232298
243529	H1fx	mRNA	0.181317	127.093	143.22	0.0870043
64652	Nisch	mRNA	0.0231322	127.08	128.307	0.805768
57320	Park7	mRNA	0.0885357	127.027	134.197	0.447752
22335	Vdac3	mRNA	0.0505361	127.017	130.663	0.617333
74117	Actr3	mRNA	-0.0545674	126.847	121.377	0.37253
76308	Rab1b	mRNA	0.0262757	126.647	128.173	0.775837
68045	Rtraf	mRNA	-0.00928891	126.38	124.757	0.937709
66445	Cyc1	mRNA	-0.0318988	126.243	122.653	0.781585
12301	Cacybp	mRNA	-0.0115049	126.003	124.16	0.920114
68066	Slc25a39	mRNA	0.128222	125.897	136.067	0.230175
21917	Tmpo	mRNA	-0.0103549	125.823	124.01	0.871877
67996	Srsf6	mRNA	-0.0705124	125.633	118.953	0.37044
17215	Mcm3	mRNA	0.0308728	125.423	127.393	0.643897
67959	Puf60	mRNA	0.0489971	125.27	129.02	0.497204
110213	Tmbim6	mRNA	0.136413	124.853	136.353	0.115704
11677	Akr1b3	mRNA	0.0363258	124.793	127.133	0.732709
19656	Rbmxl1	mRNA	-0.0136837	124.533	122.947	0.871565
22195	Ube2l3	mRNA	-0.0347847	124.353	120.68	0.654092
69833	Polr2f	mRNA	-0.0569074	124.187	118.573	0.744488
27756	Lsm2	mRNA	0.0297657	124.187	126	0.782628
67204	Eif2s2	mRNA	-0.0193661	124.137	121.667	0.829435
225896	Ubxn1	mRNA	0.0446274	124.037	127.57	0.578662
18140	Uhrf1	mRNA	-0.0394648	123.847	119.657	0.579553
17463	Psmd7	mRNA	-0.0328043	123.723	120.18	0.673717
110809	Srsf1	mRNA	-0.0909659	123.583	115.28	0.194315
19167	Psma3	mRNA	0.0433405	123.44	128.293	0.738226
20222	Sf3a2	mRNA	0.206538	123.387	140.247	0.0706512
20364	Selenow	mRNA	0.121413	123.37	133.257	0.33945
319322	Sf3b2	mRNA	0.0116913	122.77	123.647	0.869003
19185	Psmd4	mRNA	0.0615885	122.74	127.363	0.439933
66594	Uqcr11	mRNA	0.0976122	122.677	130.27	0.588527
73723	Sh3bgrl3	mRNA	0.0822045	122.67	129.047	0.344623
13200	Ddost	mRNA	0.119765	122.267	131.97	0.12459
30960	Vapa	mRNA	-0.0384593	122.01	117.93	0.57526
60595	Actn4	mRNA	-0.0377093	121.993	118.453	0.621071
11958	Atp5k	mRNA	-0.0766771	121.98	114.863	0.706955
18150	Npm3	mRNA	0.0442699	121.843	124.743	0.736606
20937	Suv39h1	mRNA	0.0591386	121.76	126.203	0.527804
12385	Ctnna1	mRNA	0.0110066	121.39	121.67	0.871471
116870	Mta1	mRNA	0.0559968	121.207	126.177	0.522054
71973	Rbpms2	mRNA	-0.0455167	121.117	116.57	0.617234
26417	Mapk3	mRNA	0.0852732	121.083	127.673	0.271223
66420	Polr2e	mRNA	0.0464649	120.97	124.123	0.684772
26440	Psma1	mRNA	-0.0246602	120.963	118.133	0.810213
51886	Fubp1	mRNA	-0.0189518	120.88	120.38	0.824763
20018	Polr1d	mRNA	-0.00890972	120.643	118	0.945368
67678	Lsm3	mRNA	0.0268257	120.46	121.817	0.876491
67040	Ddx17	mRNA	-0.0565477	120.45	113.807	0.555221
353172	Gars	mRNA	0.047023	120.39	123.65	0.510534
101966	D8Ertd738e	mRNA	-0.000427188	120.327	119.53	0.997861
50995	Uba2	mRNA	0.0122189	120.293	120.52	0.857862
68278	Ddx39	mRNA	-0.0375813	120.047	116.413	0.708578
66094	Lsm7	mRNA	-0.0638186	120.007	114.003	0.69892
12866	Cox7a2	mRNA	-0.0391	119.943	115.9	0.826959
12331	Cap1	mRNA	0.00682153	119.423	119.163	0.922029
22273	Uqcrc1	mRNA	0.102099	119.16	127.067	0.188112
106529	Tecr	mRNA	0.177141	119.097	133.763	0.0809792
68077	Nop53	mRNA	0.111277	118.603	127.323	0.213623
74383	Ubap2l	mRNA	0.00192525	118.117	117.93	0.979248
50926	Hnrnpdl	mRNA	-0.0967034	117.96	108.68	0.243885
18858	Pmp22	mRNA	-0.127151	117.827	107.177	0.202166
70248	Dazap1	mRNA	0.0461363	117.583	122.853	0.490583
12453	Ccni	mRNA	0.0717873	117.57	122.847	0.459207
20463	Cox7a2l	mRNA	0.0782747	117.503	123.243	0.605652
103236	Csnk1g2	mRNA	0.0497721	117.203	119.73	0.564211
75956	Srrm2	mRNA	-0.0201539	116.99	110.983	0.891216
13669	Eif3a	mRNA	-0.0972603	116.963	108.74	0.318118
170791	Rbm39	mRNA	-0.00187862	116.827	114.433	0.979032
11911	Atf4	mRNA	0.00374597	116.727	116.33	0.970991
56486	Gabarap	mRNA	0.0960929	116.55	123.78	0.411899
66414	Ndufa12	mRNA	0.151939	116.51	128.503	0.307842
12428	Ccna2	mRNA	-0.0221265	116.503	114.02	0.732782
67803	Limd2	mRNA	0.0618351	116.283	121.39	0.525393
104394	E2f4	mRNA	0.0269116	116.173	117.667	0.73061
21973	Top2a	mRNA	-0.0357117	115.62	112.173	0.666243
217869	Eif5	mRNA	-0.100207	115.527	107.157	0.133633
12330	Canx	mRNA	-0.0204313	115.387	113.003	0.830247
52398	2021-09-11	mRNA	-0.0312628	115.203	112.027	0.730062
110750	Cse1l	mRNA	-0.057909	114.923	109.723	0.447907
70769	Nolc1	mRNA	-0.029553	114.917	111.967	0.697032
114584	Clic1	mRNA	0.134171	114.727	125.097	0.100056
107932	Chd4	mRNA	-0.0597436	114.597	109.53	0.587667
80914	Uck2	mRNA	0.00178249	114.447	118.53	0.980325
225363	Etf1	mRNA	-0.11212	114.42	105.263	0.125452
13016	Ctbp1	mRNA	0.0482141	113.973	116.877	0.455818
56495	Asna1	mRNA	0.00970019	113.417	113.517	0.924965
66181	Nop10	mRNA	-0.0319312	112.727	109.45	0.852254
76938	Rbm17	mRNA	-0.0607195	112.543	107.223	0.462847
12615	Cenpa	mRNA	0.0117436	112.537	113.093	0.926163
67781	Ilf2	mRNA	-0.0385777	112.383	108.733	0.615112
232910	Ap2s1	mRNA	0.136875	112.2	122.43	0.243529
20624	Eftud2	mRNA	-0.0218036	112.19	109.867	0.745386
15374	Jpt1	mRNA	-0.0219581	112.06	109.657	0.837622
26941	Slc9a3r1	mRNA	-0.0866277	111.92	104.753	0.579969
16592	Fabp5	mRNA	-0.14814	111.88	100.28	0.383918
67674	Trmt112	mRNA	0.0313267	111.643	113.66	0.753282
21423	Tcf3	mRNA	0.11084	111.32	118.483	0.13339
231889	Bud31	mRNA	-0.0285741	111.16	108.42	0.822812
53421	Sec61a1	mRNA	0.012539	111.153	111.4	0.881541
13211	Dhx9	mRNA	-0.105951	111.073	102.76	0.375349
17216	Mcm2	mRNA	-0.00699684	110.75	109.577	0.927831
20692	Sparc	mRNA	0.24314	110.747	130.327	0.102712
69126	1810022K09Rik	mRNA	0.0585962	110.677	112.183	0.754973
67388	Rab5if	mRNA	0.0208221	110.543	111.393	0.873488
68219	Nudt21	mRNA	0.0180706	110.37	110.997	0.871568
69878	Snrpf	mRNA	-0.0511105	110.18	105.597	0.745643
70316	Ndufab1	mRNA	0.0943536	110.063	116.787	0.516328
67788	Sfr1	mRNA	0.0011607	110.04	109.417	0.990518
26442	Psma5	mRNA	0.0557903	109.937	113.483	0.67186
268697	Ccnb1	mRNA	0.00795192	109.813	109.767	0.929768
108037	Shmt2	mRNA	0.10863	109.783	117.637	0.217089
11576	Afp	mRNA	0.0101477	109.503	109.4	0.98681
52696	Zwint	mRNA	-0.0150343	109.463	107.553	0.879174
233870	Tufm	mRNA	0.0189563	109.387	110.17	0.787698
56550	Ube2d2a	mRNA	-6.24405e-05	109.303	108.607	0.999322
22146	Tuba1c	mRNA	-0.0675376	108.917	103.387	0.671095
17701	Msx1	mRNA	0.0552822	108.717	112.31	0.612394
56403	Syncrip	mRNA	-0.051815	108.293	105.42	0.462345
108014	Srsf9	mRNA	-0.00322646	108.227	107.393	0.969181
67270	Mrpl42	mRNA	0.106443	108.21	115.443	0.4672
22628	Ywhag	mRNA	-0.0196102	107.817	105.777	0.813055
68133	Gcsh	mRNA	-0.0721719	107.707	101.787	0.516207
68981	Snrpa1	mRNA	0.0436352	107.67	110.32	0.590397
66078	Tsen34	mRNA	0.133165	107.413	117.34	0.215995
19244	Ptp4a2	mRNA	0.000159299	107.12	106.437	0.998087
68512	Tomm5	mRNA	-0.0369639	107.09	103.553	0.812536
20901	Strap	mRNA	0.00569516	107.003	106.78	0.93762
229663	Csde1	mRNA	-0.0572578	106.737	102.087	0.355784
11464	Actc1	mRNA	-0.922183	106.627	55.39	0.339372
21387	Tbx4	mRNA	-0.0298972	106.187	103.513	0.821262
232989	Hnrnpul1	mRNA	0.0112103	106.15	105.91	0.886993
18817	Plk1	mRNA	0.0538547	106.127	109.54	0.452776
29876	Clic4	mRNA	0.00457937	106.073	105.79	0.948141
56551	Txn2	mRNA	0.016404	105.857	106.353	0.885893
101943	Sf3b3	mRNA	-0.0127967	105.767	104.27	0.854424
231413	Grsf1	mRNA	-0.149207	105.71	94.3933	0.131373
14886	Gtf2i	mRNA	0.0218523	105.46	106.653	0.791135
20218	Khdrbs1	mRNA	0.0293198	105.41	107.277	0.734418
14232	Fkbp8	mRNA	0.0403376	105.16	107.757	0.672032
107272	Psat1	mRNA	-0.00671116	105.13	103.98	0.959351
68184	Denr	mRNA	-0.0723491	104.947	100.637	0.351464
12321	Calu	mRNA	0.0943343	104.483	110.553	0.324473
386649	Nsfl1c	mRNA	-0.0418124	104.3	100.667	0.689263
236539	Phgdh	mRNA	0.00299777	104.257	103.807	0.976977
66471	Anp32e	mRNA	-0.0666156	104.227	98.91	0.307468
56330	Pdcd5	mRNA	-0.00136904	104.207	103.737	0.991468
71461	Ptk7	mRNA	0.234903	104.17	121.807	0.0747305
26914	H2afy	mRNA	0.00196201	104.087	103.647	0.981164
15502	Dnaja1	mRNA	-0.114523	104.057	95.46	0.2874
56372	1110004F10Rik	mRNA	0.0485924	103.99	106.81	0.647217
192176	Flna	mRNA	0.0420286	103.987	106.267	0.708916
67951	Tubb6	mRNA	0.127044	103.833	112.72	0.10961
11773	Ap2m1	mRNA	-0.0117925	103.833	102.337	0.87797
54138	Atxn10	mRNA	0.0110658	103.49	103.667	0.878868
19181	Psmc2	mRNA	-0.0550279	103.403	98.92	0.542268
12028	Bax	mRNA	0.0433748	103.373	105.73	0.693511
16825	Ldb1	mRNA	0.073975	103.29	107.453	0.352634
66101	Ppih	mRNA	-0.00214522	103.233	101.99	0.989413
224727	Bag6	mRNA	0.0883875	103.103	108.87	0.355588
18000	2021-09-02	mRNA	-0.0272902	102.893	100.377	0.694242
19387	Rangap1	mRNA	-0.124493	102.647	94.07	0.0742577
67089	Psmc6	mRNA	0.004867	102.6	102.237	0.960795
104130	Ndufb11	mRNA	0.0862811	102.493	107.263	0.565241
103573	Xpo1	mRNA	0.0587258	102.437	105.993	0.39731
109801	Glo1	mRNA	-0.0207121	102.387	99.6467	0.786243
68197	Ndufc2	mRNA	0.108217	102.377	109.52	0.527263
67126	Atp5e	mRNA	-0.0948384	102.237	95.08	0.555215
66310	Dpy30	mRNA	-0.0958862	102.097	94.8733	0.545816
21346	Tagln2	mRNA	0.176902	101.85	114.45	0.0975241
18242	Oat	mRNA	-0.042726	101.623	98.07	0.516166
67300	Cltc	mRNA	-0.101639	101.55	94.0467	0.344442
13030	Ctsb	mRNA	-0.0479879	101.393	96.2367	0.876934
67869	Paip2	mRNA	0.0597802	101.35	105.203	0.561051
66448	Mrpl20	mRNA	-0.067699	101.323	96.5	0.711887
13688	Eif4ebp2	mRNA	-0.044393	101.317	99.0867	0.677325
28146	Serp1	mRNA	-0.0536746	101.087	96.7667	0.528211
100040563	Dynlt1c	mRNA	0.367375	101.05	129.533	0.00469848
17089	Lyar	mRNA	-0.145775	101.04	90.72	0.053401
231887	Pdap1	mRNA	-0.0949594	100.747	93.75	0.221752
66942	Ddx18	mRNA	-0.0497023	100.623	96.6633	0.537473
27374	Prmt5	mRNA	-0.0398805	100.523	97.0767	0.587503
66830	Nacc1	mRNA	0.0272219	100.51	101.88	0.68724
66585	Snrnp40	mRNA	-0.00607851	100.507	100.89	0.951043
56320	Dbn1	mRNA	0.104515	100.453	107.317	0.131966
69207	Srsf11	mRNA	-0.0375006	100.443	96.69	0.617424
66916	Ndufb7	mRNA	-0.072867	100.033	94.46	0.618392
213827	Arcn1	mRNA	-0.0779617	100.017	94.2	0.24921
215449	Rap1b	mRNA	-0.0107532	99.97	98.6167	0.88267
101214	Tra2a	mRNA	0.000571924	99.8067	99.0033	0.995672
11702	Amd1	mRNA	-0.135859	99.6133	90.11	0.0313022
19357	Rad21	mRNA	0.00976699	99.3367	99.2833	0.900472
16418	Eif6	mRNA	0.0568931	99.28	102.64	0.60345
28088	Rtcb	mRNA	0.0358068	99.2667	101.103	0.67823
12412	Cbx1	mRNA	-0.0362427	99.2233	96.5667	0.642269
52551	Sgta	mRNA	0.0493048	98.83	101.47	0.542843
12763	Cmah	mRNA	-0.0918918	98.8233	92.2433	0.471384
223696	Tomm22	mRNA	0.00270916	98.5567	98.0567	0.981927
17775	Laptm4a	mRNA	0.148354	98.39	108.307	0.0732035
66171	Pgls	mRNA	0.173195	98.32	110.273	0.204503
14791	Emg1	mRNA	-0.0288748	98.0933	95.52	0.829458
73046	Glrx5	mRNA	-0.0887873	97.8633	91.3933	0.55479
20501	Slc16a1	mRNA	-0.134286	97.5667	88.31	0.488147
235072	2021-09-07	mRNA	-0.0174022	97.4667	95.68	0.81492
20613	Snai1	mRNA	0.0987422	97.3933	103.7	0.38801
100042355	Gm10705	pseudo	0.0486543	97.3167	100.057	0.642277
24015	Abce1	mRNA	-0.0742339	96.87	90.9667	0.246329
226646	Ndufs2	mRNA	0.00478766	96.81	96.4867	0.960065
66684	Tceal8	mRNA	0.0562975	96.4667	99.58	0.678184
66997	Psmd12	mRNA	-0.0470915	96.4067	92.75	0.529297
230753	Thrap3	mRNA	-0.0174057	96.0767	94.5633	0.830917
192159	Prpf8	mRNA	-0.0475873	96.03	92.4367	0.706671
20586	Smarca4	mRNA	0.0126644	95.72	96.0033	0.917466
67511	Tmed9	mRNA	0.058844	95.65	98.9567	0.483105
12237	Bub3	mRNA	-0.0398502	95.6033	92.5233	0.661988
11938	Atp2a2	mRNA	-0.0804191	95.5567	89.7133	0.563353
673094	Cd99	mRNA	0.183876	95.5333	107.64	0.256241
21969	Top1	mRNA	-0.137569	95.2133	86.0533	0.0598383
11844	Arf5	mRNA	0.0976703	95.1267	101.067	0.402955
66413	Psmd6	mRNA	-0.00417785	94.8833	93.9633	0.969255
69038	Tmem258	mRNA	-0.0940661	94.83	88.23	0.637768
72119	Tpx2	mRNA	-0.0349892	94.8	92.13	0.65625
319765	Igf2bp2	mRNA	-0.0242245	94.6833	92.6133	0.798366
11651	Akt1	mRNA	0.116554	94.6267	101.66	0.113396
67680	Sdhb	mRNA	0.0223801	94.4133	95.3	0.86472
70294	Rnf126	mRNA	0.134987	94.3767	103.13	0.120775
20587	Smarcb1	mRNA	0.0595633	94.2167	97.6333	0.491513
12592	Cdx4	mRNA	0.0867233	94.1833	99.59	0.667851
107701	Sf3b4	mRNA	0.115777	94.0267	101.313	0.283277
110208	Pgd	mRNA	0.00242324	94.0067	93.2267	0.976108
56215	Acin1	mRNA	-0.0247182	93.92	90.9667	0.780532
21781	Tfdp1	mRNA	-0.0286997	93.8867	91.5033	0.710068
20022	Polr2j	mRNA	-0.0747456	93.87	88.4933	0.629449
56292	Naa10	mRNA	0.0325109	93.7433	94.0567	0.768148
17217	Mcm4	mRNA	-0.0371268	93.74	90.8567	0.636382
66521	Rwdd1	mRNA	-0.00534012	93.59	92.6167	0.958212
59052	Mettl9	mRNA	0.107731	93.56	98.2867	0.144046
66508	Lamtor1	mRNA	0.0394405	93.5333	95.4467	0.749932
14635	Galk1	mRNA	0.209697	93.4167	107.253	0.0699491
434233	Ppp1ccb	mRNA	-0.128556	92.8967	84.46	0.123711
21807	Tsc22d1	mRNA	-0.00846412	92.8867	94.48	0.910623
56612	Pfdn5	mRNA	0.121931	92.8333	100.287	0.407275
56200	Ddx21	mRNA	-0.168596	92.83	82.1533	0.0825517
71780	Isyna1	mRNA	0.103611	92.7533	99.0433	0.254041
66292	Mrps21	mRNA	-0.032365	92.67	90.8233	0.837359
17698	Msn	mRNA	-0.0115843	92.59	91.3233	0.878809
23950	Dnajb6	mRNA	0.0420714	92.45	93.72	0.554
117198	Ivns1abp	mRNA	-0.109174	92.4167	85.0833	0.105891
109711	Actn1	mRNA	0.0178694	92.4033	92.82	0.860394
70247	Psmd1	mRNA	-0.048606	92.4	88.81	0.446155
227290	Aamp	mRNA	0.0335701	92.2667	93.88	0.68642
214987	Chtf8	mRNA	0.0168806	92.2167	92.7267	0.839313
12017	Bag1	mRNA	0.035616	92.21	93.9167	0.704933
15505	Hsph1	mRNA	-0.140611	92.1667	83.14	0.143046
66416	Ndufa7	mRNA	0.130761	92.1	100.063	0.490971
26893	Cops6	mRNA	0.0721283	92.0433	96.19	0.415404
56378	Arpc3	mRNA	-0.0196438	91.98	90.1067	0.866523
20168	Rtn3	mRNA	-0.0103412	91.8733	92.1233	0.882615
72042	Cotl1	mRNA	-0.147872	91.7933	82.32	0.479255
66142	Cox7b	mRNA	-0.0112429	91.69	90.31	0.956427
17955	Nap1l4	mRNA	0.0225435	91.6133	92.49	0.750675
27205	Podxl	mRNA	-0.0186531	91.5733	89.8333	0.882284
12304	Pdia4	mRNA	0.0835607	91.5333	96.2667	0.47177
50797	Copb2	mRNA	-0.00074262	91.4767	90.88	0.990969
19141	Lgmn	mRNA	-0.168041	91.08	80.91	0.673433
104458	Rars	mRNA	-0.0294133	90.9767	88.6033	0.694705
267019	Rps15a	mRNA	-0.0401413	90.97	87.82	0.815653
14609	Gja1	mRNA	-0.0221753	90.93	88.99	0.815416
23790	Coro1c	mRNA	-0.0898155	90.8067	84.8067	0.218783
15182	Hdac2	mRNA	0.0326584	90.6633	92.07	0.701402
56434	Tspan3	mRNA	0.126456	90.5	98.12	0.127933
13007	Csrp1	mRNA	-0.0805803	90.4533	84.9667	0.365415
13167	Dbi	mRNA	-0.0251994	90.3033	88.1133	0.86594
56445	Dnaja2	mRNA	0.00230276	90.2533	89.84	0.974558
66177	Ubl5	mRNA	0.0626421	90.1633	93.9933	0.675008
52276	Cdca8	mRNA	-0.0525396	90.15	86.44	0.531468
18637	Pfdn2	mRNA	-0.0901311	90.1467	83.9333	0.402724
66046	Ndufb5	mRNA	0.061454	90.0967	93.1233	0.668221
20194	S100a10	mRNA	0.0768047	89.8267	94.0233	0.646358
69241	Polr2d	mRNA	-0.0503344	89.6	85.9633	0.6157
102638183	LOC102638183	pseudo	0.0253211	89.4267	90.3567	0.88927
21770	Ppp2r5d	mRNA	0.0068881	89.4167	89.2867	0.921484
56150	Mad2l1	mRNA	0.0267877	89.22	90.5067	0.819712
56424	Stub1	mRNA	0.0217037	89.1233	89.9367	0.803695
66592	Stoml2	mRNA	-0.0055345	89.0933	88.1733	0.960045
231872	Aimp2	mRNA	0.0401638	89.0567	90.9133	0.693532
66624	Spcs2	mRNA	0.0205756	89.0433	90.1233	0.836658
81898	Sf3b1	mRNA	-0.0813095	89.03	83.6	0.301251
11933	Atp1b3	mRNA	0.113139	88.9867	95.98	0.141485
76863	Dcun1d5	mRNA	-0.0313061	88.9833	86.64	0.769164
56307	Metap2	mRNA	-0.0404351	88.83	86.2633	0.55842
23881	G3bp2	mRNA	-0.0371904	88.7067	85.7433	0.584272
12793	Cnih1	mRNA	0.0283032	88.6233	89.7933	0.738992
57741	Noc2l	mRNA	0.0452041	88.5067	91.09	0.644602
101314	Brk1	mRNA	-0.0653588	88.37	83.8267	0.63611
76614	Immt	mRNA	0.0200494	88.37	89.1867	0.755944
56428	Mtch2	mRNA	-0.111948	88.35	81.48	0.286161
68926	Ubap2	mRNA	0.0358595	88.25	89.6833	0.727479
19935	Mrpl23	mRNA	-0.0253166	88.0833	86.0833	0.883223
269378	Ahcy	mRNA	0.004524	88.0033	87.7133	0.969118
17684	Cited2	mRNA	-0.163272	87.85	77.92	0.112088
67956	Kmt5a	mRNA	-0.0659111	87.81	83.22	0.419695
68836	Mrpl52	mRNA	-0.0608493	87.73	83.5467	0.723445
19326	Rab11b	mRNA	0.0258804	87.7133	88.0967	0.777838
57376	Smarce1	mRNA	-0.0547766	87.7033	83.9133	0.441628
19324	Rab1a	mRNA	-0.0764482	87.68	82.6067	0.336977
68026	Pclaf	mRNA	0.040466	87.65	89.5467	0.694006
67872	Nsmce4a	mRNA	0.077082	87.61	91.92	0.373796
16412	Itgb1	mRNA	0.112436	87.57	94.0433	0.287414
18114	Rrp1	mRNA	0.138779	87.55	95.8533	0.250256
21335	Tacc3	mRNA	0.012065	87.5067	88.3433	0.882395
23997	Psmd13	mRNA	-0.0013487	87.4033	86.75	0.987869
26413	Mapk1	mRNA	-0.0760486	87.2133	82.47	0.251121
70231	Gorasp2	mRNA	0.0294141	87.1433	88.3933	0.68903
98828	Cdc123	mRNA	0.0141518	87.13	86.7933	0.875111
56306	Sinhcaf	mRNA	-0.1301	87.0233	79.0367	0.124323
51796	Srrm1	mRNA	0.0473595	86.9467	89.37	0.678426
30877	Gnl3	mRNA	-0.118198	86.8567	79.5467	0.125952
224742	Abcf1	mRNA	-0.0772465	86.7067	81.7933	0.337326
16202	Ilk	mRNA	0.0450794	86.6333	88.6233	0.532238
71766	Raver1	mRNA	0.04642	86.63	88.96	0.658377
60321	Wbp11	mRNA	0.0483974	86.6033	89.2833	0.567361
108143	Taf9	mRNA	0.00665562	86.6	86.4133	0.958789
21351	Taldo1	mRNA	-0.00553077	86.5233	85.6467	0.96089
218975	Mapk1ip1l	mRNA	-0.0574095	86.49	82.7367	0.55897
11429	Aco2	mRNA	0.016825	86.38	86.8333	0.812293
56380	Arid3b	mRNA	-0.11763	86.06	78.3567	0.238958
50492	Thop1	mRNA	0.00879743	85.96	85.9867	0.914927
12512	Cd63	mRNA	0.137763	85.89	93.78	0.340918
404634	H2afy2	mRNA	0.029926	85.8267	86.8767	0.696248
18111	Nnat	mRNA	0.223555	85.78	99.59	0.16954
66047	Mrpl54	mRNA	0.0340476	85.6833	87.1633	0.828592
13682	Eif4a2	mRNA	-0.00340503	85.5867	85.57	0.971146
209318	Gps1	mRNA	-0.00134835	85.41	84.64	0.987872
67771	Arpc5	mRNA	-0.0362678	85.21	82.5267	0.699227
110379	Sec13	mRNA	0.00723387	85.1367	85.0067	0.947488
17886	Myh9	mRNA	0.0781916	85.13	89.37	0.526184
13132	Dab2	mRNA	-0.313117	85.0467	67.69	0.41703
19345	Rab5c	mRNA	0.0206097	84.9667	85.64	0.834783
66218	Ndufb9	mRNA	0.0453299	84.93	86.99	0.775537
66855	Tcf25	mRNA	-0.0114218	84.9133	83.8933	0.866414
11637	Ak2	mRNA	-0.00891667	84.81	83.9833	0.914048
53381	Prdx4	mRNA	0.176501	84.6333	94.9433	0.143324
66121	Chchd1	mRNA	-0.023642	84.6233	82.6267	0.904434
67003	Uqcrc2	mRNA	-0.0268234	84.2667	82.1667	0.777266
66144	Atp6v1f	mRNA	-0.0301237	84.2333	81.9033	0.84844
407785	Ndufs6	mRNA	-0.068076	84.0333	79.5967	0.664371
14105	Srsf10	mRNA	0.00493165	83.9833	83.8433	0.94798
68095	Ociad1	mRNA	0.00906112	83.98	84.9033	0.911906
26572	Cops3	mRNA	0.0286737	83.9333	84.9833	0.766631
109672	Cyb5a	mRNA	-0.0168381	83.87	82.2767	0.928726
83701	Srrt	mRNA	-0.019317	83.7733	82.3	0.833399
14359	Fxr1	mRNA	-0.0687795	83.77	80.66	0.36847
55950	Bri3	mRNA	0.15198	83.7367	92.3933	0.30229
18740	Pitx1	mRNA	0.220744	83.55	96.7767	0.090275
56505	Ruvbl1	mRNA	0.0289823	83.5233	84.69	0.718502
211151	Churc1	mRNA	-0.55472	83.3767	56.3	0.0256931
71765	Klhdc3	mRNA	0.0560542	83.2833	86.41	0.522092
11927	Atox1	mRNA	-0.103799	83.2333	76.9467	0.434719
17184	Matr3	mRNA	-0.0384053	82.9767	80.29	0.542433
12192	Zfp36l1	mRNA	0.101838	82.7	88.22	0.30452
27407	Abcf2	mRNA	-0.00344937	82.5933	81.9167	0.965986
109154	Mlec	mRNA	0.0604333	82.5467	85.55	0.387899
66953	Cdca7	mRNA	-0.0400709	82.5233	79.7233	0.639034
69902	Mrto4	mRNA	-0.0377989	82.4633	79.9833	0.746579
16004	Igf2r	mRNA	0.150218	82.4067	90.8967	0.363722
11532	Adh5	mRNA	0.0450549	82.37	84.4067	0.657585
107508	Eprs	mRNA	-0.054019	82.2667	77.29	0.510841
12847	Copa	mRNA	-0.0121078	82.1133	80.08	0.869819
54383	Phc2	mRNA	0.11039	82.11	86.71	0.189757
107435	Hat1	mRNA	0.0182113	81.9333	82.45	0.831682
59021	Rab2a	mRNA	-0.00119282	81.8367	81.6933	0.987155
110854	Ptpa	mRNA	0.0752479	81.77	86.0167	0.337867
11475	Acta2	mRNA	-0.193892	81.5767	71.2333	0.583286
56456	Actl6a	mRNA	-0.0252588	81.5233	79.6	0.781097
69082	Zc3h15	mRNA	-0.111937	81.5033	74.9533	0.11839
230908	Tardbp	mRNA	-0.0872377	81.4733	76.86	0.241112
14312	Brd2	mRNA	-0.0396776	81.4633	77.42	0.570719
278240	Spin2c	mRNA	0.0653976	81.4567	84.6667	0.588515
64934	Pes1	mRNA	0.0445564	81.4467	84.0067	0.550376
67681	Mrpl18	mRNA	-0.106982	81.1933	74.7167	0.378049
226414	Dars	mRNA	-0.00557103	81.14	80.32	0.947106
606496	Gsk3a	mRNA	0.0791139	81.1133	85.2	0.3364
15135	Hbb-y	mRNA	0.0592079	81.06	83.7	0.955226
68137	Kdelr1	mRNA	0.150452	81.0267	89.29	0.140538
53599	Cd164	mRNA	0.0862427	80.9833	85.4367	0.319146
13885	Esd	mRNA	0.0536977	80.8133	83.4033	0.669617
69029	Smdt1	mRNA	-0.00944621	80.7867	79.7033	0.952318
12591	Cdx2	mRNA	0.0915541	80.7767	85.6767	0.604793
234366	Gatad2a	mRNA	-0.0290488	80.7467	78.8767	0.759934
13494	Drg1	mRNA	-0.00398514	80.72	80.17	0.958169
234388	Ccdc124	mRNA	0.0343054	80.64	82.05	0.757244
26987	Eif4e2	mRNA	-0.0195134	80.64	77.9633	0.80649
54609	Ubqln2	mRNA	-0.0724705	80.6167	76.23	0.37894
18789	Papola	mRNA	-0.0959705	80.4933	74.7433	0.220201
114741	Supt16	mRNA	-0.120227	80.41	73.5833	0.15535
104721	Ddx1	mRNA	-0.0906407	80.2867	74.9633	0.226153
20813	Srp14	mRNA	0.00479289	80.09	79.8567	0.971113
22388	Wdr1	mRNA	-0.0374777	79.8967	77.3267	0.626624
18412	Sqstm1	mRNA	0.0973807	79.6533	84.8333	0.158407
75608	Chmp4b	mRNA	0.00881455	79.5967	79.5733	0.921022
14114	Fbln1	mRNA	0.160408	79.5633	88.77	0.0398854
14976	Pfdn6	mRNA	-0.0537165	79.4833	76.2733	0.686282
59090	Midn	mRNA	0.0768943	79.4267	83.2067	0.398245
72475	Ssbp3	mRNA	0.00254368	79.16	78.07	0.975207
75062	Sf3a3	mRNA	0.00266562	78.9833	78.6933	0.973124
69077	Psmd11	mRNA	-0.0712086	78.97	76.0967	0.394076
21854	Timm17a	mRNA	-0.117532	78.79	72.13	0.369207
26396	Map2k2	mRNA	0.0469553	78.7167	80.7933	0.598942
54419	Cldn6	mRNA	-0.0381856	78.6333	75.93	0.910557
67684	Luc7l3	mRNA	-0.055814	78.57	73.8467	0.506623
380773	Slirp	mRNA	-0.0648237	78.5667	74.5667	0.751459
13244	Degs1	mRNA	0.0606831	78.56	81.6667	0.545891
66913	Kdelr2	mRNA	0.0983443	78.5367	83.5	0.238349
28185	Tomm70a	mRNA	-0.0475855	78.3667	75.4033	0.521632
12181	Bop1	mRNA	-0.0197951	78.3633	76.85	0.799649
226977	Actr1b	mRNA	0.0439	78.2533	80.24	0.5741
54130	Actr1a	mRNA	-0.0150318	78.09	76.79	0.824099
74022	Glyr1	mRNA	-0.0484969	78.0467	75.0233	0.44508
619883	Gm6109	mRNA	-0.272834	78.0233	64.06	0.239337
13665	Eif2s1	mRNA	0.00659229	78.0067	77.8767	0.939255
269951	Idh2	mRNA	0.118178	77.9967	84.0867	0.177484
433702	Ncbp1	mRNA	-0.0610772	77.9933	74.7067	0.394609
28084	Vps25	mRNA	0.025788	77.96	78.94	0.802091
12282	Hyou1	mRNA	0.0504761	77.9333	80.14	0.654555
67037	Pmf1	mRNA	0.138145	77.91	85.8233	0.207766
67710	Polr2g	mRNA	-0.0361969	77.8	75.33	0.80277
17876	Myef2	mRNA	-0.0295366	77.7633	76.0433	0.716669
67267	Uqcc2	mRNA	0.0183667	77.6767	78.0767	0.920556
21399	Tcea1	mRNA	-0.0164779	77.5167	76.2333	0.820366
14679	Gnai3	mRNA	-0.0180152	77.2967	75.89	0.784767
14852	Gspt1	mRNA	-0.0675591	77.2467	73.2767	0.291106
14450	Gart	mRNA	-0.0417671	77.19	74.5133	0.540746
14793	Cdca3	mRNA	0.0296417	77.0433	77.9967	0.725966
28036	Larp7	mRNA	-0.0903243	77.0233	71.95	0.281697
14958	H1f0	mRNA	0.0754365	76.86	80.47	0.473629
76302	Pcnp	mRNA	-0.0353167	76.84	74.67	0.641131
12520	Cd81	mRNA	0.202278	76.81	87.7633	0.0200485
13726	Emd	mRNA	-0.00198139	76.79	76.0067	0.981327
66440	Cdc26	mRNA	0.00986437	76.6833	76.9133	0.929167
67399	Pdlim7	mRNA	0.172732	76.67	85.3767	0.140282
17118	Marcks	mRNA	0.10686	76.64	81.96	0.296596
67675	Cuta	mRNA	0.0206613	76.5367	77.53	0.838052
94065	Mrpl34	mRNA	0.114297	76.4533	82.1667	0.434341
66249	Pno1	mRNA	-0.0879214	76.3967	71.4067	0.491926
56530	Cnpy2	mRNA	-0.011977	76.3733	75.5667	0.921026
56443	Arpc1a	mRNA	0.00132487	76.3533	75.95	0.987726
11991	Hnrnpd	mRNA	-0.0118704	76.3167	75.3733	0.895268
14645	Glul	mRNA	-0.138046	76.2733	68.91	0.424621
20104	Rps6	mRNA	-0.242801	76.2267	63.9633	0.164312
12338	Capn6	mRNA	-0.16981	76.2067	67.33	0.112843
56354	Dnajc7	mRNA	-0.116819	76.0867	69.7133	0.171815
20492	Slbp	mRNA	-0.0339204	76.04	73.7633	0.662312
26965	Cul1	mRNA	-0.0495202	75.97	72.7633	0.463151
13854	Epn1	mRNA	0.136225	75.86	83.0067	0.137085
12177	Bnip3l	mRNA	0.058744	75.8533	78.52	0.493008
66525	Timm50	mRNA	0.0448575	75.8433	78.35	0.69587
13202	Ddt	mRNA	0.00467035	75.65	75.3333	0.976457
66229	Rpl7l1	mRNA	-0.0331616	75.6167	73.4333	0.69367
17748	Mt1	mRNA	-0.057662	75.51	71.9733	0.812457
56390	Sssca1	mRNA	-0.0587801	75.48	71.9767	0.663209
53328	Pgrmc1	mRNA	0.167137	75.4467	84.16	0.0229418
20878	Aurka	mRNA	0.0188888	75.4333	76.01	0.826332
14489	Mtpn	mRNA	-0.0661224	75.37	71.57	0.343436
93762	Smarca5	mRNA	-0.101458	75.2767	69.7567	0.145012
110074	Dut	mRNA	0.0388652	75.2467	76.8433	0.732191
22793	Zyx	mRNA	0.115599	75.2433	80.9033	0.269398
12904	Crabp2	mRNA	0.0706922	74.91	78.1033	0.760286
66070	Cwc15	mRNA	-0.0165468	74.8467	73.2767	0.878972
22088	Tsg101	mRNA	-0.0123743	74.7933	73.5667	0.900537
21665	Tdg	mRNA	-0.0440692	74.7467	72.2933	0.523857
56085	Ubqln1	mRNA	-0.0207576	74.68	73.1933	0.790548
67949	Nifk	mRNA	-0.106683	74.6433	68.8667	0.268582
73112	Abracl	mRNA	0.0826623	74.64	78.03	0.549242
67181	Ctdnep1	mRNA	0.0937209	74.62	79.1467	0.294098
22321	Vars	mRNA	0.143852	74.6	82.0767	0.0694238
55938	Apom	mRNA	-0.24906	74.4267	62.1867	0.650402
26891	Cops4	mRNA	0.0213082	74.41	75.3133	0.793112
170750	Xpnpep1	mRNA	-0.0190488	74.3667	73.4333	0.806901
140488	Igf2bp3	mRNA	-0.0295377	74.3567	72.28	0.669896
52700	Txndc17	mRNA	-0.0432644	74.2267	71.5467	0.675855
56463	Snd1	mRNA	0.0221794	74.1467	74.84	0.806409
13033	Ctsd	mRNA	0.145532	74.0967	81.3867	0.162102
13722	Aimp1	mRNA	-0.0784005	74.0267	69.6533	0.541185
14661	Glud1	mRNA	-0.00459638	73.93	73.25	0.950675
104112	Acly	mRNA	-0.0319378	73.92	71.91	0.73012
378702	Serf2	mRNA	-0.00152639	73.84	73.26	0.99055
107566	Arl2bp	mRNA	0.0439045	73.84	75.64	0.582015
66713	Actr2	mRNA	-0.0575369	73.8133	70.5067	0.384241
105239	Rnf44	mRNA	-0.0248611	73.7333	72.04	0.769001
272551	Gins2	mRNA	0.0245956	73.6967	74.4733	0.860609
74840	Manf	mRNA	0.0467213	73.61	75.45	0.731939
30954	Siva1	mRNA	0.131453	73.5667	79.3267	0.398029
22235	Ugdh	mRNA	0.0860149	73.5333	77.86	0.305873
104383	Rcor2	mRNA	0.0876825	73.43	77.0067	0.372338
55979	Agpat1	mRNA	0.0393546	73.4233	74.9667	0.702398
19046	Ppp1cb	mRNA	0.00105297	73.3833	73.1533	0.989588
68194	Ndufb4	mRNA	0.116884	73.3	78.9	0.569656
11566	Adss	mRNA	-0.0238205	73.2633	71.61	0.782943
81910	Rrbp1	mRNA	-0.00308417	73.2233	72.0633	0.978929
18107	Nmt1	mRNA	-0.0418276	73.1867	70.8267	0.569657
66556	Drap1	mRNA	0.0793294	73.15	76.7733	0.475559
68342	Ndufb10	mRNA	-0.103185	73.1333	67.5933	0.486775
76799	Tmem234	mRNA	-0.0603735	73.1	69.43	0.487195
66925	Sdhd	mRNA	-0.00936355	72.8867	71.91	0.94859
68349	Ndufs3	mRNA	-0.0253793	72.8767	71.1333	0.800277
74326	Hnrnpr	mRNA	-0.05008	72.76	69.8567	0.506222
109754	Cyb5r3	mRNA	0.0321453	72.7333	74.1633	0.667057
225215	Rsl24d1	mRNA	-0.114036	72.5733	66.64	0.165757
11804	Aplp2	mRNA	0.0557887	72.52	74.6667	0.588563
319757	Smo	mRNA	0.0231838	72.4767	72.7633	0.756664
19411	Rarg	mRNA	0.179754	72.4333	81.4533	0.144207
83797	Smarcd1	mRNA	-0.0101802	72.3533	71.4433	0.914551
140486	Igf2bp1	mRNA	-0.183519	72.29	63.2833	0.0051886
67273	Ndufa10	mRNA	0.0857857	72.23	76.17	0.347214
69617	Pitrm1	mRNA	-0.0119101	72.2233	71.2	0.909422
66511	Chtop	mRNA	-0.0578574	72.2233	69.7433	0.434085
17449	Mdh1	mRNA	0.0686129	72.1967	75.1933	0.593925
66052	Sdhc	mRNA	0.0176268	72.1233	72.69	0.858382
80886	Senp3	mRNA	0.00801361	72.11	72.1267	0.913831
74778	Rrp7a	mRNA	0.0455681	71.9667	73.9533	0.563726
100042807	Eif3j2	mRNA	-0.114647	71.95	66.0733	0.238571
19720	Trim27	mRNA	0.056099	71.9033	74.7567	0.448294
19089	Prkcsh	mRNA	0.0824074	71.8867	75.6	0.319058
17347	Mknk2	mRNA	0.105786	71.8767	76.7133	0.167576
16201	Ilf3	mRNA	-0.0133338	71.83	70.92	0.840633
13433	Dnmt1	mRNA	-0.00147093	71.7833	71.43	0.987546
19053	Ppp2cb	mRNA	0.0432184	71.7467	73.58	0.601263
68188	Sympk	mRNA	0.0484532	71.6867	73.73	0.602823
68089	Arpc4	mRNA	0.0242458	71.6	72.3733	0.784702
18590	Pdgfa	mRNA	-0.107693	71.59	66.37	0.264684
100088	Rcc1	mRNA	-0.0207431	71.57	70.1067	0.791799
14062	F2r	mRNA	-0.0335502	71.55	69.4633	0.771216
14104	Fasn	mRNA	0.0441661	71.5133	73.33	0.702709
78670	Plekhj1	mRNA	0.0426054	71.44	73.03	0.729381
30058	Timm8a1	mRNA	-0.0425235	71.3	68.7467	0.745891
67125	Tspan31	mRNA	0.0429137	71.2633	72.9267	0.650989
70465	Wdr77	mRNA	-0.0735686	71.23	67.2967	0.320785
67184	Ndufa13	mRNA	0.00813291	71.1933	71.28	0.962521
20610	Sumo3	mRNA	-0.0320312	70.9733	68.9767	0.768218
20024	Sub1	mRNA	0.0088291	70.9	70.84	0.948685
21787	Tfg	mRNA	-0.0221725	70.8533	69.4133	0.789025
12069	Bex2	mRNA	0.0526984	70.78	72.92	0.684285
66276	1810009A15Rik	mRNA	-0.0566845	70.7367	67.5233	0.722173
99982	Kdm1a	mRNA	-0.039262	70.7033	68.41	0.664062
19084	Prkar1a	mRNA	-0.0033022	70.6967	70.0767	0.960436
67604	Get4	mRNA	0.0041185	70.66	70.4333	0.965333
15417	Hoxb9	mRNA	-0.153003	70.58	63.2467	0.645381
20133	Rrm1	mRNA	0.0264462	70.5767	71.4533	0.746036
68298	Ncapd2	mRNA	-0.028292	70.5633	68.8	0.812626
66231	Thoc7	mRNA	0.0484617	70.5467	72.5333	0.651495
13063	Cycs	mRNA	-0.0729564	70.5133	66.5367	0.648753
78920	Dlst	mRNA	0.00300364	70.5033	70.2933	0.964774
192292	Nrbp1	mRNA	0.0594977	70.4967	72.9333	0.390953
75406	Ndufs7	mRNA	0.102978	70.4367	75.36	0.494731
57437	Golga7	mRNA	-0.0200401	70.3467	69.1933	0.799182
66373	Lsm5	mRNA	-0.0744094	70.34	66.2367	0.764131
235036	Ppan	mRNA	-0.0235089	70.2933	68.75	0.76819
68183	Bcas2	mRNA	-0.115835	70.2533	64.29	0.174414
66118	Sarnp	mRNA	0.00212595	70.25	69.55	0.986579
19060	Ppp5c	mRNA	0.012575	70.2067	70.42	0.869758
30939	Pttg1	mRNA	-0.0531686	70.2033	67.9467	0.676765
57317	Srsf4	mRNA	0.0356796	70.1967	71.59	0.709082
64138	Ctsz	mRNA	-0.0946849	70.1667	65.2633	0.622815
13495	Drg2	mRNA	-0.0111771	70.1333	69.2067	0.904822
110196	Fdps	mRNA	0.170269	70.1233	78.52	0.0544546
23942	Mta2	mRNA	0.0240723	70.0167	70.77	0.732046
233726	Ipo7	mRNA	-0.150042	70	62.9633	0.0799967
18046	Nfyc	mRNA	-0.0354912	69.9967	67.1233	0.698001
15107	Hadh	mRNA	-0.0555578	69.9833	66.9	0.605228
22160	Twist1	mRNA	0.168149	69.9767	78.1233	0.152594
19122	Prnp	mRNA	0.016945	69.9767	70.4033	0.850145
110109	Nop2	mRNA	-0.0233262	69.9533	68.43	0.773429
66743	Rnf220	mRNA	0.00378458	69.8633	69.8133	0.962134
21427	Vps72	mRNA	0.0959048	69.7833	74.0167	0.304447
19823	Rnf7	mRNA	0.0327215	69.74	70.84	0.793531
56878	Rbms1	mRNA	-0.127056	69.7167	64.6033	0.219654
234023	Arglu1	mRNA	-0.0598236	69.6433	66.41	0.504056
59042	Cope	mRNA	0.0527478	69.6267	71.7167	0.671897
16430	Stt3a	mRNA	0.0333074	69.5467	70.8667	0.708493
18597	Pdha1	mRNA	-0.0930659	69.4567	64.75	0.242291
14977	Slc39a7	mRNA	0.098986	69.4167	73.3433	0.166336
53382	Txnl1	mRNA	0.0486426	69.3933	71.31	0.588828
69162	Sec31a	mRNA	0.0189324	69.3433	69.8267	0.839289
50497	Hspa14	mRNA	-0.00754575	69.33	69.0867	0.917964
68479	Phf5a	mRNA	-0.0394625	69.3067	66.99	0.74343
245841	Polr2h	mRNA	-0.00359155	69.15	68.71	0.980706
68292	Stt3b	mRNA	0.0669234	69.15	71.9533	0.527239
216197	Ckap4	mRNA	0.140262	69.12	75.6933	0.148025
11983	Atpif1	mRNA	0.0214282	69.12	69.6467	0.886037
22791	Dnajc2	mRNA	-0.025425	68.8733	67.26	0.721263
19348	Kif20a	mRNA	0.00643468	68.8667	68.75	0.927622
12340	Capza1	mRNA	-0.0643206	68.8367	65.5667	0.351243
59029	Psmd14	mRNA	-0.0323932	68.7967	66.8767	0.698635
19038	Ppic	mRNA	0.0889009	68.7933	72.6833	0.404782
67605	Akt1s1	mRNA	0.0264519	68.7367	70.1433	0.81985
78246	Phf23	mRNA	0.0235111	68.7333	69.3467	0.794101
64050	Yeats4	mRNA	-0.0364355	68.6833	66.5467	0.725203
66902	Mtap	mRNA	-0.0803599	68.5833	64.4933	0.271686
71810	Ranbp3	mRNA	0.0148157	68.5633	68.7967	0.84962
22601	Yap1	mRNA	-0.014138	68.5267	68.31	0.866226
51793	Ddah2	mRNA	0.175214	68.52	77.0267	0.105282
66679	Rae1	mRNA	0.0251845	68.5	69.1867	0.754549
19822	Rnf4	mRNA	-0.0826749	68.4867	64.1567	0.250614
70223	Nars	mRNA	-0.0704825	68.4533	64.7933	0.342772
67078	Pgp	mRNA	0.0176715	68.4533	68.8533	0.855918
53319	Nxf1	mRNA	-0.0431211	68.4367	65.9233	0.589257
67458	Ergic1	mRNA	0.00928031	68.3767	68.3867	0.930959
12822	Col18a1	mRNA	-0.0507623	68.3667	65.5733	0.648666
100043039	Gm4184	pseudo	-0.148742	68.33	61.0267	0.509224
12848	Cops2	mRNA	0.0686549	68.3267	71.18	0.388418
73158	Larp1	mRNA	-0.0748776	68.28	64.2033	0.430354
14860	Gsta4	mRNA	-0.100514	68.2733	63.26	0.404363
104184	Blmh	mRNA	-0.0055723	68.2667	67.61	0.938069
16549	Khsrp	mRNA	-0.0507241	68.2	65.4633	0.652446
103963	Rpn1	mRNA	0.101603	68.1667	72.64	0.263616
12343	Capza2	mRNA	0.0158383	67.9667	68.2833	0.837871
74493	Tnks2	mRNA	0.0212269	67.9633	68.5433	0.805729
77579	Myh10	mRNA	0.0449116	67.95	69.7367	0.733536
66973	Mrps18b	mRNA	-0.00512118	67.9	67.33	0.960363
68097	Dynll2	mRNA	-0.0287527	67.8333	66.0733	0.669079
22193	Ube2e3	mRNA	0.0312852	67.82	69.0567	0.7216
104457	0610010K14Rik	mRNA	0.133399	67.8033	73.5967	0.312951
107734	Mrpl30	mRNA	0.122705	67.7833	73.7	0.407429
234594	Cnot1	mRNA	-0.0576002	67.7267	64.6833	0.621807
59050	Nsa2	mRNA	-0.0414382	67.6533	65.3033	0.703655
101612	Grwd1	mRNA	-0.0389799	67.5967	65.37	0.618294
22282	Usf2	mRNA	0.10375	67.59	71.8867	0.227643
67952	Tomm20	mRNA	0.00710129	67.5333	67.4167	0.952563
20997	T	mRNA	1.86229e-05	67.52	66.99	0.999919
67130	Ndufa6	mRNA	0.08625	67.5133	71.1267	0.627629
13046	Celf1	mRNA	-0.126338	67.4533	61.2233	0.0861553
70099	Smc4	mRNA	-0.0997134	67.3767	62.4767	0.121133
16881	Lig1	mRNA	0.024785	67.3467	68.1367	0.758004
68035	Rbm42	mRNA	0.0294392	67.07	68.0333	0.738766
12309	S100g	mRNA	-0.354428	67.01	52.0333	0.506101
78330	Ndufv3	mRNA	0.0717495	66.9667	64.9833	0.566129
109006	Ciapin1	mRNA	-0.0193511	66.9267	65.9467	0.866309
20224	Sar1a	mRNA	-0.0107287	66.92	66.07	0.872676
66091	Ndufa3	mRNA	0.0147513	66.8633	67.0433	0.943433
54161	Copg1	mRNA	0.00922658	66.8433	65.81	0.899489
17210	Mcl1	mRNA	-0.0852861	66.8033	62.54	0.187934
15115	Hars	mRNA	-0.0763245	66.6967	62.8733	0.395048
14376	Ganab	mRNA	0.0301369	66.69	67.75	0.708087
19718	Rfc2	mRNA	0.0596952	66.5367	68.93	0.555015
66290	Atp6v1g1	mRNA	-0.0225524	66.5267	65.0067	0.865294
69654	Dctn2	mRNA	0.0841395	66.5233	70.1	0.32158
52683	Ncaph2	mRNA	0.0693344	66.48	70.4967	0.439007
15902	Id2	mRNA	0.171007	66.4067	74.19	0.198773
18975	Polg	mRNA	0.105418	66.3733	70.0667	0.248318
15108	Hsd17b10	mRNA	0.16218	66.3667	73.7467	0.212494
108679	Cops8	mRNA	-0.0311398	66.2333	64.4233	0.752067
12826	Col4a1	mRNA	0.510772	66.1833	93.89	0.253794
18747	Prkaca	mRNA	-0.0182387	65.94	64.7133	0.828262
52468	Ctdsp2	mRNA	0.0814522	65.9067	68.75	0.335312
69917	Nabp2	mRNA	0.163853	65.8933	73.3567	0.143934
104318	Csnk1d	mRNA	0.0549928	65.8533	70.65	0.412253
445007	Nup85	mRNA	-0.0458092	65.8267	63.3267	0.56362
15461	Hras	mRNA	0.0564673	65.8	68.0767	0.645574
66437	Fis1	mRNA	0.113535	65.7833	70.23	0.467782
21982	Tmem165	mRNA	0.0758195	65.75	68.81	0.458169
73736	Fcf1	mRNA	-0.0123852	65.74	64.72	0.943721
68375	Ndufa8	mRNA	0.0415214	65.7133	67.17	0.745688
68816	Ppil1	mRNA	-0.0232655	65.6733	64.2067	0.802152
69071	Tmem97	mRNA	0.0490246	65.6233	67.4	0.708625
94232	Ubqln4	mRNA	0.0225967	65.5833	66.41	0.792986
27966	Rrp9	mRNA	-0.0129839	65.57	64.7233	0.891221
13043	Cttn	mRNA	-0.0212157	65.56	64.1633	0.762717
216169	Abhd17a	mRNA	0.0593812	65.53	68.1267	0.623502
20588	Smarcc1	mRNA	-0.0736215	65.4933	61.8933	0.382554
107260	Otub1	mRNA	0.0478254	65.4433	67.23	0.61964
13014	Cstb	mRNA	0.0467447	65.44	67.1133	0.806648
28114	Nsun2	mRNA	0.0105117	65.41	65.51	0.884947
26394	Lypla2	mRNA	0.0891545	65.3733	69.35	0.442092
319370	Ubald2	mRNA	0.0623999	65.3533	67.78	0.604791
20595	Smn1	mRNA	0.0658562	65.27	67.9667	0.492469
23874	Farsb	mRNA	-0.00399423	65.2533	64.5533	0.964647
50493	Txnrd1	mRNA	-0.0579127	65.25	62.1467	0.479644
233549	Mogat2	mRNA	0.0957112	65.2167	69.2367	0.421605
18109	Mycn	mRNA	0.145004	65.2	71.6567	0.0350242
65114	Vps35	mRNA	0.00828121	65.19	65.1367	0.914153
595136	Ndufs5	mRNA	-0.0264722	65.16	63.49	0.882781
20922	Supt4a	mRNA	0.0834215	65.1067	68.13	0.602656
18515	Pbx2	mRNA	0.116633	65.0833	70.1	0.230713
67830	Rer1	mRNA	0.103243	65.0667	69.7267	0.285675
12534	Cdk1	mRNA	0.0243736	64.99	65.67	0.818236
68611	Mrpl28	mRNA	0.00112968	64.9767	64.6033	0.992984
12443	Ccnd1	mRNA	-0.10621	64.9767	60.07	0.372035
67923	Eloc	mRNA	0.0461881	64.9267	66.91	0.769111
56095	Ftsj3	mRNA	-0.0863026	64.9133	60.8033	0.284066
66694	Uqcrfs1	mRNA	-0.0564737	64.86	61.9767	0.650587
66988	Lap3	mRNA	-0.0356751	64.73	62.7633	0.664874
23897	Hax1	mRNA	0.0101204	64.7233	64.1267	0.933175
276829	Smtnl2	mRNA	0.0805032	64.6333	67.85	0.497505
11771	Ap2a1	mRNA	0.0484645	64.6333	66.4833	0.607676
110147	Ehmt2	mRNA	0.0557424	64.5733	66.5667	0.486644
245877	Map7d1	mRNA	0.097001	64.5667	68.84	0.354746
110960	Tars	mRNA	-0.0667625	64.4167	61.1433	0.404074
67044	Higd2a	mRNA	0.044603	64.27	65.82	0.756121
14194	Fh1	mRNA	0.0291841	64.2267	65.1067	0.758536
20639	Snrpb2	mRNA	0.0353626	64.1033	65.24	0.792804
66384	Srp19	mRNA	-0.0537717	64.0933	61.3267	0.719291
14056	Ezh2	mRNA	-0.0258872	64.0633	62.5433	0.757588
216080	Ube2d1	mRNA	-0.0115565	64.02	63.0033	0.901953
97541	Qars	mRNA	0.0455115	63.9467	65.5733	0.550235
16434	Itpa	mRNA	0.0184637	63.92	64.1833	0.889637
20021	Polr2c	mRNA	0.031245	63.9167	64.9033	0.749215
11853	Rhoc	mRNA	0.0482413	63.86	65.6067	0.614724
234734	Aars	mRNA	-0.00293533	63.7267	63.3267	0.968738
56407	Trpc4ap	mRNA	0.0183765	63.7233	64.1567	0.797245
15929	Idh3g	mRNA	0.00419609	63.6933	63.1633	0.96751
67039	Rbm25	mRNA	-0.109605	63.6633	58.6333	0.227274
67203	Nde1	mRNA	-0.0338158	63.5367	62.13	0.684927
19072	Prep	mRNA	0.0636296	63.5	65.9633	0.385332
69554	Klhdc2	mRNA	0.0581794	63.4867	65.6967	0.53775
66945	Sdha	mRNA	-0.0146206	63.4567	62.4333	0.848165
14733	Gpc1	mRNA	0.156569	63.4533	69.87	0.1423
26894	Cops7a	mRNA	0.0489569	63.4433	65.98	0.646985
68537	Mrpl13	mRNA	0.000541951	63.39	62.98	0.996892
66225	Llph	mRNA	-0.107045	63.3733	58.6333	0.218876
68693	Hnrnpul2	mRNA	-0.0530903	63.3567	60.7233	0.577968
75221	Dpp3	mRNA	0.070115	63.33	66.06	0.364944
60365	Rbm8a	mRNA	-0.10978	63.2833	58.2933	0.255866
52898	Rnasek	mRNA	0.0112712	63.2267	63.27	0.943884
104303	Arl1	mRNA	-0.0118489	63.1833	62.28	0.896557
59003	Maea	mRNA	0.095849	63.1267	67.0267	0.243995
72183	Snx6	mRNA	-0.0107837	63.0967	62.25	0.887502
52469	Coa3	mRNA	-0.0149725	63.0167	61.9233	0.919814
20405	Sh3gl1	mRNA	0.0622328	63.0133	65.42	0.380224
52653	Nudcd2	mRNA	-0.0746449	62.9833	59.5	0.530222
68275	Rpa1	mRNA	-0.00886148	62.97	62.21	0.901621
13003	Vcan	mRNA	-0.092095	62.96	56.7767	0.573664
23994	Dazap2	mRNA	0.103784	62.9133	67.1033	0.372239
54409	Ramp2	mRNA	0.136083	62.8667	68.57	0.267338
72515	Wdr43	mRNA	-0.0474618	62.86	60.47	0.507901
66055	Sf3b6	mRNA	-0.00210694	62.86	62.32	0.989412
13427	Dync1i2	mRNA	-0.0495544	62.79	60.3133	0.465332
68337	Crip2	mRNA	0.123946	62.7333	67.58	0.351911
17991	Ndufa2	mRNA	0.0116671	62.71	62.72	0.950024
67397	Erp29	mRNA	0.134065	62.6767	68.3067	0.218932
56529	Sec11a	mRNA	0.0414346	62.6533	64.02	0.71961
26385	Grk6	mRNA	0.0801339	62.64	66.5933	0.312545
27061	Bcap31	mRNA	0.0678143	62.47	65.1267	0.532756
56096	Plac1	mRNA	0.0220674	62.4267	63.01	0.815228
12176	Bnip3	mRNA	0.334152	62.4167	78.15	0.00142305
13437	Dnpep	mRNA	0.100013	62.41	66.38	0.251603
21771	Utp4	mRNA	-0.0857707	62.3867	58.43	0.295339
11800	Api5	mRNA	-0.0732931	62.3633	58.97	0.359572
107071	Wdr74	mRNA	0.00951009	62.35	62.13	0.932742
17846	Commd1	mRNA	0.0697576	62.1767	64.9667	0.612603
66126	Elof1	mRNA	0.0216368	62.11	62.3767	0.887367
67070	Lsm14a	mRNA	-0.0432457	61.9667	59.8	0.596775
216873	Spag7	mRNA	-0.0833704	61.89	58.07	0.385027
238799	Tnpo1	mRNA	-0.138353	61.8233	56.1733	0.157736
23789	Coro1b	mRNA	0.037731	61.78	63.0333	0.683383
19156	Psap	mRNA	0.194371	61.78	70.1533	0.052087
67615	Ube2r2	mRNA	-0.0185556	61.76	60.6	0.823464
67205	Utp11	mRNA	0.0373096	61.7167	63.57	0.694327
67071	Rps6ka6	mRNA	0.117708	61.6767	66.3467	0.110174
30057	Timm8b	mRNA	-0.0474056	61.6767	59.1767	0.831895
26754	Cops5	mRNA	0.0349588	61.63	62.5833	0.764297
19944	Rpl29	mRNA	-0.0774008	61.6233	58.28	0.627628
58184	Cnot9	mRNA	-0.0495457	61.6133	59.2	0.518788
216825	Usp22	mRNA	0.0319423	61.41	62.4367	0.746463
100043507	Gng5-ps	pseudo	-0.175293	61.3933	53.9167	0.501056
27373	Csnk1e	mRNA	0.00443186	61.3567	60.9033	0.955925
12444	Ccnd2	mRNA	-0.105842	61.35	56.6667	0.340235
218236	Fam120a	mRNA	-0.0482714	61.3433	59.2567	0.609015
67920	Mak16	mRNA	-0.0695498	61.2767	58.0433	0.440922
16008	Igfbp2	mRNA	0.206078	61.25	69.7	0.207268
12626	Cetn3	mRNA	-0.0791706	61.1967	57.1033	0.580232
54351	Elp5	mRNA	-0.00648014	61.1067	60.7033	0.958775
75613	Med25	mRNA	0.0791	61.1	65.7467	0.333463
15251	Hif1a	mRNA	-0.115551	61.0633	55.91	0.138482
26934	Racgap1	mRNA	0.0339721	61.0533	62.29	0.711513
69104	2021-03-05	mRNA	-0.0338198	61.0233	61.4933	0.641774
66077	Aurkaip1	mRNA	0.0558637	60.9733	63.0933	0.708981
72057	Phf10	mRNA	-0.0132757	60.9033	60.06	0.87607
28035	Usp39	mRNA	0.00543787	60.8933	61.29	0.945656
17898	Myl7	mRNA	-1.00952	60.88	29.5733	0.55383
218952	Fermt2	mRNA	-0.0419327	60.8167	58.72	0.60506
22323	Vasp	mRNA	0.0635801	60.8067	63.1167	0.431505
22225	Usp5	mRNA	0.00221433	60.7433	60.5	0.974588
233875	Ino80e	mRNA	0.0152831	60.72	62.26	0.87282
57441	Gmnn	mRNA	0.0323275	60.6867	61.6567	0.761293
14000	Drosha	mRNA	-0.0366035	60.65	58.8533	0.737652
107817	Jmjd6	mRNA	-0.0117857	60.63	59.3633	0.896528
14534	Kat2a	mRNA	0.0403787	60.6067	61.69	0.590131
66165	Bccip	mRNA	-0.068417	60.55	57.3733	0.504095
20646	Snrpn	mRNA	0.0524956	60.5467	62.4033	0.557996
227292	Ctdsp1	mRNA	0.132824	60.4833	65.92	0.0950843
75751	Ipo4	mRNA	-0.0178113	60.4533	59.4367	0.82849
22350	Ezr	mRNA	0.0146149	60.45	60.6967	0.929284
26921	Map4k4	mRNA	-0.0689494	60.4433	57.4167	0.523364
51797	Ctps	mRNA	-0.0523833	60.4267	57.88	0.473104
75553	Zc3h14	mRNA	-0.0112045	60.4167	59.2333	0.871196
22224	Usp10	mRNA	-0.0606308	60.41	57.59	0.402743
28106	Mydgf	mRNA	-0.0220244	60.31	58.9733	0.882193
19346	Rab6a	mRNA	-0.0162533	60.2967	59.2667	0.84003
20363	Selenop	mRNA	-0.113723	60.18	55.21	0.79211
12442	Ccnb2	mRNA	0.0808439	60.1733	63.2733	0.368541
14199	Fhl1	mRNA	-0.121998	60.08	55.1533	0.14858
66498	Dda1	mRNA	0.0332964	60.0733	61.8933	0.71775
58523	Elp2	mRNA	0.00953344	60.0633	60.09	0.893165
66865	Pmpca	mRNA	-0.0431531	60.04	57.96	0.559637
433693	Akirin2	mRNA	0.0366603	60.0267	61.2533	0.684632
52377	Rcn3	mRNA	0.283532	59.9133	72.4833	0.00132123
67177	Cdt1	mRNA	0.122149	59.8967	64.8467	0.199464
11749	Anxa6	mRNA	0.0194279	59.8733	60.5167	0.821794
68991	Ssu72	mRNA	0.0196009	59.8567	60.2767	0.846921
18555	Cdk16	mRNA	0.0330466	59.8233	60.92	0.675986
14950	H13	mRNA	0.0908325	59.8233	65.2833	0.231441
80884	Maged2	mRNA	0.119793	59.82	64.57	0.136139
67059	Ola1	mRNA	-0.0652256	59.8067	57.44	0.463593
60532	Wtap	mRNA	-0.0382615	59.7067	58.2433	0.610764
108124	Napa	mRNA	-0.0113532	59.6067	58.7567	0.874085
18247	Oaz2	mRNA	0.05108	59.5167	61.2633	0.571434
108167358	LOC108167358	mRNA	0.0387999	59.5033	60.9267	0.915474
80744	Cwc22	mRNA	-0.744328	59.4767	35.5033	0.000100183
67683	Pbdc1	mRNA	-0.00842575	59.4367	59.74	0.950679
21429	Ubtf	mRNA	-0.0206128	59.41	58.6833	0.756384
235472	Prtg	mRNA	-0.155292	59.3733	53.0233	0.182786
12995	Csnk2a1	mRNA	-0.080682	59.3433	55.8033	0.239542
66407	Mrps15	mRNA	-0.0515234	59.3267	56.8733	0.597069
52513	Ddx56	mRNA	0.0183965	59.19	59.6233	0.83072
59025	Usp14	mRNA	-0.0784467	59.1567	56.0767	0.262044
14314	Fstl1	mRNA	0.0743571	59.1467	61.87	0.326527
56350	Arl3	mRNA	0.00997946	59.14	59.0433	0.942441
192173	Mcrip1	mRNA	0.148888	59.13	65.0967	0.16493
15452	Hprt	mRNA	0.0721677	59.0633	61.6467	0.549029
66411	Tbcb	mRNA	-0.0091167	59.0467	57.3633	0.934625
14536	Nr6a1	mRNA	-0.376975	59.0233	45.25	0.0146469
71770	Ap2b1	mRNA	-0.0249655	58.9767	57.5433	0.777548
19744	Rheb	mRNA	0.0167514	58.93	59.24	0.867592
14790	Grcc10	mRNA	0.169899	58.8867	65.74	0.348
66340	Psenen	mRNA	0.0723183	58.88	61.4333	0.64822
53375	Mtx2	mRNA	0.0864507	58.8733	62.1033	0.460894
53378	Sdcbp	mRNA	0.0758456	58.8633	61.8	0.478943
17025	Alad	mRNA	0.06936	58.8533	62.5333	0.713253
228359	Arhgap1	mRNA	-0.00946385	58.8	58.0033	0.911243
22319	Vamp3	mRNA	0.0284511	58.7567	59.5567	0.724661
56453	Mbtps1	mRNA	0.108172	58.6933	62.98	0.173213
20111	Rps6ka1	mRNA	0.115798	58.66	63	0.215236
103551	Epop	mRNA	0.0736641	58.5967	61.3067	0.417453
66163	Mrpl4	mRNA	0.0705433	58.5933	61.22	0.511029
110033	Kif22	mRNA	0.0917959	58.58	62.15	0.263815
51812	Mcrs1	mRNA	0.0432345	58.49	59.63	0.616198
26943	Serinc3	mRNA	0.0679579	58.3633	61.2133	0.45636
26611	Rcn2	mRNA	0.220129	58.3567	67.42	0.0150185
72900	Ndufv2	mRNA	0.0380641	58.3133	59.4633	0.779724
20195	S100a11	mRNA	0.427957	58.27	77.9	0.000824267
109624	Cald1	mRNA	0.058322	58.18	60.3167	0.616563
14156	Fen1	mRNA	-0.0319674	58.1333	56.5767	0.734494
69019	Spcs1	mRNA	0.0847954	58.1133	61.1533	0.57034
233871	Atxn2l	mRNA	0.0188117	58.0833	58.0333	0.84224
15288	Hmbs	mRNA	-0.0218704	58.0633	56.7333	0.886721
15227	Foxf1	mRNA	0.299549	58.03	71.01	0.00319823
50884	Nckap1	mRNA	-0.0182049	58.0267	56.8733	0.862235
77862	Thyn1	mRNA	-0.106878	57.96	53.44	0.481309
15205	Hes1	mRNA	0.0585913	57.96	60.13	0.584685
74754	Dhcr24	mRNA	0.120099	57.9067	62.5267	0.21168
216963	Git1	mRNA	0.0981447	57.84	61.4967	0.342888
69957	Cdc16	mRNA	-0.057029	57.8	55.2833	0.48447
69010	Anapc13	mRNA	0.00429432	57.7967	57.2733	0.981842
66075	Chchd3	mRNA	0.052281	57.7933	59.7933	0.593494
56451	Suclg1	mRNA	-0.0123344	57.7633	56.9033	0.905045
74204	Xpo6	mRNA	-0.00675028	57.7	56.3167	0.943252
110172	Slc35b1	mRNA	-0.0371864	57.68	55.9133	0.689048
66354	Snw1	mRNA	-0.0700595	57.5733	54.5167	0.388546
71990	Ddx54	mRNA	0.0100991	57.5367	57.5667	0.898015
245474	Dkc1	mRNA	-0.156378	57.4933	51.5867	0.0449314
24030	Mrps12	mRNA	0.123538	57.45	62.1567	0.374752
330171	Kctd10	mRNA	-0.0490469	57.4067	55.18	0.57514
17984	Ndn	mRNA	0.201615	57.3233	65.52	0.0454873
217337	Srp68	mRNA	0.0181416	57.31	57.68	0.815013
66169	Tomm7	mRNA	-0.0701276	57.2967	54.1533	0.747769
68151	Wls	mRNA	0.00690308	57.21	56.3367	0.937551
11974	Atp6v0e	mRNA	-0.0302851	57.16	55.54	0.839276
50933	Uchl3	mRNA	-0.0559301	57.1367	54.6867	0.630061
66462	Rex1bd	mRNA	0.124169	57.1067	61.7067	0.378151
17254	Slc3a2	mRNA	0.0637996	57.0767	60.24	0.522361
224045	Eif2b5	mRNA	-0.0106588	57.0367	56.2833	0.898048
67760	Slc38a2	mRNA	-0.0154816	57.0067	56.0233	0.876004
13664	Eif1a	mRNA	-0.0271092	56.97	55.64	0.760471
13641	Efnb1	mRNA	-0.00142787	56.9233	56.52	0.987633
12018	Bak1	mRNA	0.114874	56.9	61.3033	0.18787
268490	Lsm12	mRNA	-0.161393	56.81	52.1267	0.14141
20877	Aurkb	mRNA	0.0340965	56.81	57.8967	0.669724
56275	Rbm14	mRNA	-0.00487406	56.8033	56.2767	0.94697
20204	Prrx2	mRNA	0.0832038	56.7167	59.79	0.615052
14057	Sfxn1	mRNA	-0.210586	56.7167	48.62	0.0504268
266781	Snx17	mRNA	-0.00981361	56.6933	55.98	0.902649
68441	Rraga	mRNA	-0.0149259	56.6867	55.76	0.855391
23808	Ash2l	mRNA	-0.027243	56.6767	55.9633	0.725714
22032	Traf4	mRNA	0.00804745	56.6467	56.6167	0.920824
68015	Trap1	mRNA	-0.00850659	56.5967	55.9267	0.906794
24010	Ik	mRNA	-0.00639521	56.5033	55.91	0.930103
16993	Lta4h	mRNA	0.0560002	56.4833	58.4833	0.471049
12842	Col1a1	mRNA	0.129039	56.4633	61.3767	0.508607
56088	Psmg1	mRNA	0.0708363	56.43	58.8767	0.566177
22375	Wars	mRNA	-0.0071548	56.43	55.9533	0.92136
17869	Myc	mRNA	-0.0941091	56.39	52.5333	0.410361
76522	Lsm8	mRNA	-0.0369893	56.3133	54.4867	0.825783
72567	Bclaf1	mRNA	-0.0575955	56.3033	54.3933	0.485911
14897	Trip12	mRNA	-0.0839986	56.2867	52.8433	0.431967
67067	Romo1	mRNA	0.0735329	56.25	59.0233	0.719595
108156	Mthfd1	mRNA	-0.0903626	56.2133	52.51	0.244487
50518	a	mRNA	0.185503	56.2067	63.5667	0.627622
75454	Phpt1	mRNA	-0.00780835	56.2033	55.53	0.958507
240832	Tor1aip2	mRNA	-0.0456802	56.1733	53.7833	0.556129
108671	Dnajc9	mRNA	0.0284873	56.1633	56.93	0.755319
68581	Tmed10	mRNA	0.0802242	56.1433	58.96	0.265401
59014	Rrs1	mRNA	-0.105039	56.1267	51.8833	0.164099
69232	Qrich1	mRNA	-0.0750572	56.0733	52.9667	0.314948
65111	Dap3	mRNA	0.073437	56.0633	59.0633	0.413059
17826	Fam89b	mRNA	0.109023	56.0033	60	0.327288
69186	Tmem256	mRNA	-0.00761696	56	55.25	0.968182
12388	Ctnnd1	mRNA	-0.0635495	55.9833	53.1433	0.432908
114128	Laptm4b	mRNA	-0.0421056	55.9233	54.0033	0.746226
20869	Stk11	mRNA	0.0248577	55.9067	56.5067	0.771941
11757	Prdx3	mRNA	0.00819526	55.8967	55.8267	0.94486
19317	Qk	mRNA	-0.0975839	55.8433	51.9367	0.212724
226432	Ipo9	mRNA	-0.0354161	55.8333	54.7533	0.710499
252870	Usp7	mRNA	-0.0862708	55.79	52.2667	0.335011
57315	Wdr46	mRNA	0.00183223	55.79	55.56	0.982795
18391	Sigmar1	mRNA	-0.0080361	55.76	55.13	0.932779
66048	Emc6	mRNA	0.00421161	55.7567	55.53	0.97621
13017	Ctbp2	mRNA	0.043497	55.67	57.6033	0.620632
17750	Mt2	mRNA	-0.121507	55.61	50.69	0.637107
68969	Eif1b	mRNA	-0.1528	55.6033	49.66	0.25987
20016	Polr1c	mRNA	0.0652607	55.5667	57.7767	0.577475
56280	Mrpl37	mRNA	-0.0699729	55.4667	52.52	0.527343
192196	Luc7l2	mRNA	-0.14386	55.41	52.3667	0.0569385
67811	Poldip2	mRNA	-0.000779276	55.38	55.0333	0.992858
27998	Exosc5	mRNA	0.0471411	55.36	56.84	0.707163
11973	Atp6v1e1	mRNA	-0.0665289	55.3533	52.4867	0.57598
27967	Cherp	mRNA	0.0366252	55.3333	56.43	0.643233
68481	Mpzl1	mRNA	0.107682	55.3267	59.56	0.233146
226562	Prrc2c	mRNA	-0.0530289	55.2967	53.1467	0.718463
21453	Tcof1	mRNA	0.00375965	55.2833	55.1667	0.968701
382423	Atxn7l3b	mRNA	-0.0945678	55.2733	51.43	0.172035
66496	Ppdpf	mRNA	0.0332061	55.1833	56.1067	0.799918
67220	Plekho1	mRNA	0.154166	55.1633	61.05	0.194904
65113	Ndfip1	mRNA	0.093257	55.15	59.3567	0.413674
22099	Tsn	mRNA	-0.0471435	55.1167	53.0033	0.561317
69719	Cad	mRNA	-0.0418593	55.0733	53.22	0.738403
68092	Ncbp2	mRNA	-0.0353955	55.07	53.42	0.680854
11544	Adprh	mRNA	0.119033	55.05	59.4067	0.206589
66488	Fam136a	mRNA	-0.0120557	55	54.0233	0.921173
77721	Mrps5	mRNA	-0.021638	54.9933	53.8467	0.802954
67465	Sf3a1	mRNA	0.020056	54.9867	55.4467	0.824094
15193	Hdgfl2	mRNA	-0.0486452	54.9367	52.7867	0.563131
72117	Naa50	mRNA	-0.0981766	54.89	50.97	0.151385
68436	Rpl34	mRNA	-0.0356013	54.8233	51.74	0.879787
14026	Evl	mRNA	0.152623	54.78	60.1833	0.0430817
66054	Cndp2	mRNA	-0.102752	54.7467	50.6867	0.529583
56305	Pitpnb	mRNA	0.00120493	54.7467	54.4333	0.987982
66108	Ndufa9	mRNA	-0.00454686	54.7333	54.1667	0.974387
68263	Pdhb	mRNA	0.00648113	54.6633	54.53	0.957007
66661	Srp72	mRNA	-0.080038	54.6467	51.3767	0.25496
232187	Smyd5	mRNA	-0.0433355	54.6267	52.71	0.631742
68653	Samm50	mRNA	0.00661447	54.57	54.4567	0.943505
56457	Clptm1	mRNA	0.0767264	54.5367	57.0333	0.433814
79555	BC005537	mRNA	-0.113079	54.51	50.0867	0.224704
12419	Cbx5	mRNA	-0.174071	54.5033	48.2067	0.0245947
245828	Trappc1	mRNA	-0.0268844	54.4567	53.0633	0.8677
68147	Gar1	mRNA	-0.0642131	54.43	51.7733	0.492138
18226	Nup62	mRNA	0.035777	54.42	55.4667	0.700503
56371	Fzr1	mRNA	0.119978	54.4133	58.7833	0.122896
72151	Rfc5	mRNA	0.0021454	54.3867	54.14	0.980288
27981	Rsrp1	mRNA	-0.19484	54.38	47.2033	0.144299
72482	Acbd6	mRNA	0.0412396	54.3733	56.6133	0.680741
20924	Supt5	mRNA	0.0623348	54.3567	56.58	0.435511
108888	Atad3a	mRNA	-0.0209386	54.3467	53.5367	0.784067
102462	Imp3	mRNA	0.0813657	54.3333	57.0667	0.602424
18769	Pkig	mRNA	0.0718934	54.3267	56.4533	0.588763
18220	Nucb1	mRNA	0.145554	54.3133	59.89	0.0776115
66390	Prelid3b	mRNA	-0.0243514	54.2833	53.0533	0.808145
72322	Xpo5	mRNA	-0.0752546	54.2733	51.24	0.424334
12537	Cdk11b	mRNA	-0.0826588	54.2133	50.39	0.428606
67755	Ddx47	mRNA	-0.0983944	54.17	50.2767	0.288791
319520	Dusp4	mRNA	0.0685635	54.1567	56.51	0.640348
30055	Timm13	mRNA	-0.0239929	54.1533	52.8933	0.88642
53317	Plrg1	mRNA	0.00635238	54.02	53.92	0.944821
12729	Clns1a	mRNA	0.019093	54.0067	54.39	0.823291
20187	Ryk	mRNA	0.0272852	53.9967	54.6867	0.691861
11966	Atp6v1b2	mRNA	-0.129397	53.9833	49.05	0.1948
68365	Rab14	mRNA	-0.0188569	53.9767	52.9467	0.78738
268470	Ube2z	mRNA	0.0182509	53.96	54.3233	0.794328
170718	Idh3b	mRNA	0.032336	53.9533	54.81	0.705221
27214	Dbf4	mRNA	-0.0548253	53.9533	51.7933	0.475938
54673	Sh3glb1	mRNA	-0.0211655	53.9433	53.3867	0.819974
63958	Ube4b	mRNA	-0.0361048	53.92	52.3	0.712261
80509	Med8	mRNA	0.0603661	53.86	56.2033	0.556247
13660	Ehd1	mRNA	-0.00584918	53.8567	53.28	0.958347
66810	Rbm22	mRNA	-0.0132414	53.8067	52.98	0.867127
28000	Prpf19	mRNA	-0.00536345	53.6967	53.1967	0.943278
16542	Kdr	mRNA	0.038184	53.67	54.9367	0.802664
94181	Nans	mRNA	0.011975	53.6567	53.7867	0.880659
18074	Nid2	mRNA	0.185222	53.6033	60.58	0.215271
27225	Ddx24	mRNA	-0.0725415	53.6	50.69	0.39161
13680	Ddx19a	mRNA	-0.0157455	53.5733	52.7467	0.855923
27058	Srp9	mRNA	0.0097083	53.56	53.57	0.948344
71978	Ppp2r2a	mRNA	-0.013416	53.5467	52.3733	0.875495
22632	Yy1	mRNA	0.0425804	53.5467	55.5	0.613709
66523	2810004N23Rik	mRNA	-0.070329	53.52	50.6433	0.471264
100087	Kti12	mRNA	-0.0488687	53.45	51.3433	0.644304
233489	Picalm	mRNA	-0.0839471	53.43	49.9233	0.247452
67863	Slc25a11	mRNA	-0.0391402	53.3867	51.73	0.716389
21648	Dynlt1b	mRNA	-0.376274	53.3633	40.8767	0.0798097
66510	Rnf181	mRNA	-0.00734731	53.3533	52.7433	0.956792
16319	Incenp	mRNA	-0.00545593	53.3533	52.7867	0.958373
320632	Snrnp200	mRNA	-0.0231452	53.3233	52.1833	0.832741
54683	Prdx5	mRNA	0.0172432	53.2467	53.5433	0.897039
54135	Lsr	mRNA	0.0327453	53.1367	53.9833	0.737398
15161	Hcfc1	mRNA	-0.0478754	53.1033	51.1733	0.678572
53895	Clpp	mRNA	-0.0319597	53.0933	51.6067	0.8057
68572	Mrpl58	mRNA	-0.0827	53.09	49.9467	0.517325
69237	Gtpbp4	mRNA	-0.107666	53.05	49.1133	0.197871
64143	Ralb	mRNA	0.0936433	53.0433	56.09	0.281044
66143	Eef1e1	mRNA	-0.0397622	53.0067	51.1867	0.80559
12193	Zfp36l2	mRNA	0.0720754	52.9567	55.35	0.467704
70285	Rpf1	mRNA	0.0004034	52.9033	52.6667	0.996944
18744	Pja1	mRNA	-0.00781598	52.8567	51.7233	0.928405
228994	Ythdf1	mRNA	-0.0375436	52.7467	51.0967	0.600496
56258	Hnrnph2	mRNA	-0.077052	52.68	49.6333	0.307067
226519	Lamc1	mRNA	0.390718	52.6167	68.6667	0.226842
66590	Farsa	mRNA	0.0354753	52.5433	53.34	0.685647
15183	Hdac3	mRNA	0.0105412	52.5333	52.5733	0.902903
105148	Iars	mRNA	0.0153038	52.5067	52.79	0.88158
69731	Gemin7	mRNA	0.0462548	52.5	53.8767	0.680004
56070	Tcerg1	mRNA	-0.0210041	52.4933	51.45	0.829444
60409	Trappc4	mRNA	-0.017271	52.4833	51.3633	0.903154
71970	Zbed5	mRNA	0.516657	52.4233	75.3067	0.0274438
11972	Atp6v0d1	mRNA	-0.0777984	52.3933	49.35	0.409584
77605	H2afv	mRNA	0.0486639	52.3167	53.7467	0.736495
98733	Obsl1	mRNA	0.101216	52.3133	55.7233	0.260882
103425	Ncln	mRNA	0.121435	52.2933	56.46	0.103291
11534	Adk	mRNA	0.0490159	52.2333	53.5833	0.681351
73826	Poldip3	mRNA	0.0338085	52.1467	53.0767	0.628389
66138	Bud23	mRNA	-0.000523075	52.12	50.8333	0.996833
65961	Utp3	mRNA	0.00647569	52.1167	52.04	0.945054
13018	Ctcf	mRNA	-0.13833	52.1133	47.15	0.047713
110826	Etfb	mRNA	0.0288703	52.08	52.7433	0.834921
17164	Mapkapk2	mRNA	0.062629	52.02	53.9867	0.395807
50529	Mrps7	mRNA	-0.0428843	52.0033	50.15	0.653404
21357	Tarbp2	mRNA	-0.0135131	51.9667	51.02	0.906562
15936	Ier2	mRNA	0.119768	51.93	56.0567	0.26827
19294	Nectin2	mRNA	0.170999	51.9	58.02	0.152914
268996	Ss18	mRNA	-0.095525	51.87	48.05	0.277023
59028	Rcl1	mRNA	0.0227975	51.8533	52.43	0.790604
56452	Orc6	mRNA	-0.0216272	51.8367	50.8267	0.852924
107271	Yars	mRNA	-0.00128006	51.8233	51.4533	0.989301
107029	Me2	mRNA	-0.00957717	51.8	52.14	0.900347
216705	Clint1	mRNA	-0.0504531	51.7967	49.78	0.473335
68251	Babam1	mRNA	0.0323666	51.7633	52.5133	0.793049
233406	Prc1	mRNA	-0.0564093	51.74	49.6233	0.474964
104418	Dgkz	mRNA	0.0798158	51.7033	54.3767	0.300914
67838	Dnajb11	mRNA	-0.00869081	51.6333	50.9767	0.930594
72572	Spats2	mRNA	0.00594336	51.6167	51.7733	0.946969
13345	Twist2	mRNA	0.15483	51.5933	57.11	0.184494
53893	Nudt5	mRNA	-0.0679422	51.54	49.8167	0.465902
223255	Stk24	mRNA	-0.0271456	51.4567	51.0967	0.744428
15201	Hells	mRNA	-0.0802613	51.45	48.4067	0.270574
67239	Rpf2	mRNA	-0.0718935	51.4467	48.9133	0.538115
235459	Gtf2a2	mRNA	-0.0125404	51.44	51.4533	0.923684
320938	Tnpo3	mRNA	-0.148658	51.38	46.0133	0.0687061
67669	Hikeshi	mRNA	0.0754337	51.35	54.38	0.568551
11652	Akt2	mRNA	0.0200664	51.3167	51.8333	0.818607
381045	Ccdc58	mRNA	-0.0483913	51.3067	48.87	0.722818
99480	Dnttip2	mRNA	-0.0929542	51.2033	47.72	0.190114
75590	Dusp9	mRNA	0.124907	51.19	55.46	0.211694
73666	Thoc3	mRNA	-0.0296193	51.17	49.84	0.718061
56031	Ppie	mRNA	0.0695074	51.1267	53.17	0.623036
66368	Rtca	mRNA	-0.00457711	51.11	50.4533	0.960768
54451	Cpsf3	mRNA	0.052111	51.1033	52.6033	0.53089
228889	Ddx27	mRNA	-0.0296879	51.0633	49.75	0.715654
11808	Apoa4	mRNA	-0.0161179	51.04	50.16	0.977696
56194	Prpf40a	mRNA	-0.0995718	51.0367	48.3067	0.224095
14712	Gnpat	mRNA	0.0156065	51.03	51.28	0.833124
432467	Hnrnph3	mRNA	-0.10551	51.0033	46.6633	0.245003
109212	Pimreg	mRNA	0.0546356	51	52.6067	0.63453
68585	Rtn4	mRNA	0.153159	50.9667	57.2433	0.0483327
17345	Mki67	mRNA	-0.0275595	50.96	49.7267	0.854868
66377	Ndufc1	mRNA	0.0367518	50.9133	51.82	0.839437
103733	Tubg1	mRNA	0.0726764	50.8967	53.23	0.430703
19891	Rpa2	mRNA	0.00192413	50.8867	50.64	0.985035
21872	Tjp1	mRNA	-0.0208661	50.87	49.9	0.837144
381038	Parl	mRNA	-0.0509093	50.8633	48.78	0.62199
56726	Sh3bgrl	mRNA	0.203777	50.85	58.1833	0.0201997
66073	Txndc12	mRNA	0.145835	50.8367	55.87	0.14057
66515	Cul7	mRNA	0.0552197	50.8233	52.5067	0.563154
94315	Prcc	mRNA	0.0916937	50.81	53.8	0.252696
13209	Ddx6	mRNA	-0.15467	50.79	46.07	0.100319
66154	Tmem14c	mRNA	0.044532	50.7667	52.21	0.779146
67843	Slc35a4	mRNA	-0.0228295	50.7633	49.4167	0.812601
68565	Mrps18a	mRNA	0.0113106	50.72	50.8	0.932593
22194	Ube2e1	mRNA	0.0091079	50.69	50.5267	0.944922
72692	Hnrnpll	mRNA	0.00264789	50.6267	50.4133	0.97544
72440	Rhno1	mRNA	0.0105452	50.6267	50.8067	0.901689
66629	Golph3	mRNA	-0.094282	50.56	46.9767	0.198248
12306	Anxa2	mRNA	0.339337	50.55	63.8767	5.88696e-05
68196	Hsbp1	mRNA	-0.0892903	50.5367	47.1567	0.517245
68036	Zfp706	mRNA	-0.0109243	50.4733	49.7967	0.868816
22340	Vegfb	mRNA	0.201553	50.4433	57.4267	0.0791422
17113	M6pr	mRNA	0.0119009	50.4067	50.4933	0.893347
232791	Cnot3	mRNA	0.0869112	50.3833	53.62	0.286942
66618	Snrnp27	mRNA	-0.104454	50.3767	46.4933	0.501574
20658	Son	mRNA	-0.124023	50.3633	46.06	0.227796
13382	Dld	mRNA	0.0676016	50.36	52.42	0.44814
20392	Sgce	mRNA	0.269154	50.2867	60.3067	0.0085638
19707	Reps1	mRNA	0.0344141	50.27	50.87	0.669487
100037283	Rnaset2a	mRNA	0.120214	50.2667	54.2133	0.31297
107939	Pom121	mRNA	0.152321	50.2633	55.09	0.207899
69675	Pxdn	mRNA	0.0926624	50.2433	52.99	0.469797
27401	Skp2	mRNA	-0.0134761	50.2267	49.45	0.85411
216157	Tmem259	mRNA	0.104003	50.22	53.5633	0.301321
243819	Ppp6r1	mRNA	-0.0171566	50.2067	49.1733	0.825042
56353	Rybp	mRNA	-0.091962	50.2067	46.8467	0.404538
68198	Ndufb2	mRNA	-0.132162	50.1933	45.7	0.484704
216156	Wdr18	mRNA	0.00341519	50.1433	50.0233	0.972365
18100	Mrpl40	mRNA	-0.0774009	50.14	47.1933	0.552424
109129	Mmadhc	mRNA	-0.0497879	50.0633	47.97	0.659461
52874	Pum3	mRNA	-0.0746346	50.0067	47.2967	0.395302
24061	Smc1a	mRNA	-0.0101753	49.97	49.16	0.917111
16897	Llgl1	mRNA	0.0423008	49.9167	50.8467	0.609402
93760	Arid1a	mRNA	0.00960457	49.9133	49.9867	0.939419
18611	Pea15a	mRNA	0.0242908	49.8767	50.36	0.797782
99152	Anapc2	mRNA	0.040727	49.8633	50.98	0.585726
83669	Wdr6	mRNA	0.031793	49.85	50.6867	0.717152
71963	Cdca4	mRNA	0.024277	49.8233	50.27	0.770326
23917	Impdh1	mRNA	0.192542	49.8133	56.3533	0.0631917
67763	Prpsap1	mRNA	0.047055	49.7733	51.1367	0.547168
69035	Zdhhc3	mRNA	0.015975	49.7533	49.5767	0.852721
224903	Safb	mRNA	-0.106173	49.7467	45.94	0.322123
107951	Cdk9	mRNA	0.0667817	49.71	52.2367	0.419467
213491	Szrd1	mRNA	0.0159232	49.6867	49.7667	0.830813
71805	Nup93	mRNA	-0.0438696	49.68	47.96	0.567842
192185	Nadk	mRNA	-0.032146	49.6633	48	0.675222
66890	Lman2	mRNA	0.0649721	49.6533	51.5967	0.402205
20815	Srpk1	mRNA	-0.124132	49.5633	45.1967	0.133037
107732	Mrpl10	mRNA	-0.00729411	49.5567	49.38	0.94773
18293	Ogdh	mRNA	-0.109082	49.5567	47.31	0.210208
12400	Cbfb	mRNA	-0.0237803	49.5567	48.44	0.775657
72124	Seh1l	mRNA	-0.0853498	49.51	46.5933	0.239082
12447	Ccne1	mRNA	-0.0770787	49.4467	46.56	0.438845
107513	Ssr1	mRNA	0.0691824	49.4333	51.7133	0.38571
50772	Mapk6	mRNA	-0.1269	49.3733	44.97	0.19778
72674	Adipor1	mRNA	0.0107601	49.3567	49.3167	0.892742
104444	Rexo2	mRNA	-0.101941	49.3167	45.6767	0.348828
23879	Fxr2	mRNA	0.0220199	49.29	49.7433	0.802443
73274	Gpbp1	mRNA	-0.026321	49.28	48.14	0.70152
20730	Spink1	mRNA	-0.318537	49.28	39.1867	0.556464
56433	Vps29	mRNA	-0.0618738	49.2333	47.0633	0.641828
233902	Fbxl19	mRNA	0.048057	49.2167	50.8333	0.568482
231672	Fbxw8	mRNA	-0.00975552	49.1967	48.57	0.876819
67020	Tmem88	mRNA	0.0642243	49.1967	51.0667	0.587381
20832	Ssr4	mRNA	-0.0114743	49.16	47.61	0.945186
17758	Map4	mRNA	0.00197451	49.1433	48.9967	0.984946
74838	Naa15	mRNA	-0.128862	49.13	44.68	0.102434
26936	Mprip	mRNA	-0.00252371	49.01	50.07	0.979011
13559	E2f5	mRNA	-0.00854608	48.98	48.21	0.931172
11769	Ap1s1	mRNA	0.029215	48.9667	49.5833	0.812732
14923	Guk1	mRNA	0.0270992	48.9467	49.3933	0.837254
21887	Tle3	mRNA	-0.000198589	48.9367	48.74	0.997756
66922	Rras2	mRNA	-0.00286876	48.93	48.52	0.974384
67444	Ilkap	mRNA	-0.0161732	48.9133	47.9367	0.857113
22327	Vbp1	mRNA	-0.0640426	48.7967	46.36	0.645866
230935	Dnajc11	mRNA	-0.0714511	48.7533	46.2833	0.363783
67903	Gipc1	mRNA	0.121305	48.75	52.6567	0.282523
26554	Cul3	mRNA	-0.0834552	48.7467	45.2067	0.285218
22247	Umps	mRNA	-0.0193605	48.7367	47.8367	0.806157
56438	Rbx1	mRNA	0.113855	48.72	52.36	0.405103
17187	Max	mRNA	-0.00481648	48.6367	48.1	0.950994
140546	Eri3	mRNA	0.061961	48.61	49.71	0.532805
67382	Brd3	mRNA	0.0482188	48.6067	49.9533	0.619013
67921	Ube2f	mRNA	-0.0801285	48.5933	45.72	0.377546
114143	Atp6v0b	mRNA	0.0120267	48.5767	48.5967	0.948576
66366	Ergic3	mRNA	0.165604	48.5567	54.0933	0.097838
67210	Gatad1	mRNA	0.00190185	48.55	48.3	0.982882
27993	Imp4	mRNA	-0.0189008	48.43	47.5067	0.809838
75273	Pelp1	mRNA	0.0507894	48.4267	49.88	0.611989
56212	Rhog	mRNA	0.0975472	48.4267	51.4933	0.370726
17283	Men1	mRNA	0.187815	48.4233	54.5333	0.0654709
20402	Zfp106	mRNA	-0.0334975	48.3933	47.5367	0.760621
60441	Mrpl38	mRNA	0.088953	48.38	51.1033	0.346388
72584	Cul4b	mRNA	0.0882115	48.3733	51.1067	0.188806
26931	Ppp2r5c	mRNA	-0.0126569	48.37	47.4167	0.881076
28077	Med10	mRNA	-0.131956	48.3233	44.6133	0.348599
20318	Sdf4	mRNA	0.0800166	48.32	51.5267	0.356775
68420	Ankrd13a	mRNA	-0.0652462	48.2967	45.8233	0.416211
228880	Zmynd8	mRNA	-0.0597885	48.2667	44.1267	0.531117
100608	Noc4l	mRNA	0.0145026	48.2633	48.4467	0.872858
99377	Sall4	mRNA	-0.0105757	48.2633	48.1633	0.930637
98415	Nucks1	mRNA	-0.203198	48.2567	41.6633	0.0104447
68463	Mrpl14	mRNA	0.0526819	48.24	49.57	0.763705
227723	Prrc2b	mRNA	0.0210341	48.2267	48.7833	0.86108
666704	Samd1	mRNA	0.112224	48.2233	51.77	0.337136
74195	Elp3	mRNA	0.0184004	48.1567	48.4933	0.80385
13000	Csnk2a2	mRNA	0.0392498	48.1333	48.9633	0.699749
75316	Taf1d	mRNA	-0.141211	48.0667	44.0867	0.0924427
72075	Ogfr	mRNA	0.0330611	48.05	48.8033	0.68047
16777	Lamb1	mRNA	0.395532	48.0367	62.8133	0.240159
11867	Arpc1b	mRNA	0.194395	48.0267	54.6267	0.0333102
12236	Bub1b	mRNA	0.0144608	47.9967	48.2	0.860579
66978	Luc7l	mRNA	-0.127807	47.9567	43.99	0.186316
68209	Rnaseh2c	mRNA	-0.0905018	47.9267	44.69	0.623098
12449	Ccnf	mRNA	0.0650126	47.9067	49.77	0.389141
69956	Ptcd3	mRNA	0.00356595	47.9	47.79	0.968656
19289	Igdcc3	mRNA	0.131925	47.8867	51.76	0.170322
11845	Arf6	mRNA	-0.0909752	47.8633	44.6567	0.239244
229363	Gmps	mRNA	-0.0220466	47.8433	47.4167	0.732887
213211	Rnf26	mRNA	0.054895	47.84	49.37	0.485131
66949	Trim59	mRNA	0.00208107	47.84	47.6167	0.978162
101056094	Gm21811	pseudo	-0.0287703	47.8267	46.62	0.763994
56374	Tmem59	mRNA	0.109071	47.8	51.1967	0.252699
69305	Dcps	mRNA	0.0189104	47.79	48.0833	0.8707
15463	Agfg1	mRNA	-0.0534448	47.79	46.46	0.455964
76281	Tax1bp3	mRNA	0.0821083	47.7133	50.1867	0.37396
18286	Odf2	mRNA	-0.0179373	47.7133	47.1133	0.867836
53861	Zranb2	mRNA	-0.0283328	47.67	46.4667	0.708844
66242	Mrps16	mRNA	0.0809415	47.6633	50.0467	0.570369
12055	Bcl7c	mRNA	0.105435	47.6633	51.57	0.284308
76429	Lhpp	mRNA	-0.130749	47.6567	43.0367	0.391964
59001	Pole3	mRNA	-0.0997588	47.6467	44.1633	0.390637
72544	Exosc6	mRNA	0.0803355	47.6167	50.0267	0.481193
214137	Arhgap29	mRNA	0.102637	47.6133	50.73	0.346703
67804	Snx2	mRNA	-0.0876582	47.6133	44.5167	0.384282
56348	Hsd17b12	mRNA	0.108592	47.57	50.9533	0.191174
22129	Ttc3	mRNA	-0.0277047	47.54	46.2	0.754465
17995	Ndufv1	mRNA	0.0682968	47.54	49.5233	0.574831
69263	Rfc3	mRNA	-0.0122349	47.42	46.7133	0.896324
67197	Zcrb1	mRNA	-0.0884437	47.4167	44.3733	0.480913
226169	Pprc1	mRNA	-0.025051	47.3133	45.9833	0.798014
18476	Pafah1b3	mRNA	0.220424	47.2733	54.8233	0.112309
353156	Egfl7	mRNA	0.130893	47.2533	51.8067	0.296667
12856	Cox17	mRNA	-0.056677	47.16	45.04	0.77269
230654	Lrrc41	mRNA	-0.00805111	47.1433	46.5833	0.913088
24128	Xrn2	mRNA	-0.0585894	47.08	44.8833	0.431592
56418	Ykt6	mRNA	-0.0589825	47.0733	44.8933	0.515302
108989	Tpr	mRNA	-0.127669	47.01	42.8067	0.298452
102115	Dohh	mRNA	0.0477193	47	48.25	0.685191
223601	Fam49b	mRNA	-0.105455	46.96	43.6067	0.227975
353258	Ltv1	mRNA	-0.137401	46.93	42.4333	0.116302
66131	Tipin	mRNA	0.00454194	46.9	46.96	0.966602
170722	Nxf7	mRNA	0.00569405	46.8667	46.8667	0.960397
16842	Lef1	mRNA	-0.0313481	46.83	46.0333	0.834458
15983	Ifrd2	mRNA	-0.0184421	46.83	45.9533	0.852735
231327	Ppat	mRNA	-0.0839014	46.8133	43.91	0.336879
12530	Cdc25a	mRNA	-0.0804622	46.7667	43.9567	0.342015
66194	Pycrl	mRNA	0.0861738	46.7033	49.2267	0.488262
230484	Usp1	mRNA	-0.120462	46.6767	42.67	0.106366
16648	Kpna3	mRNA	-0.0823667	46.66	43.8167	0.23471
102545	Cmtm7	mRNA	0.0767099	46.64	48.7633	0.476415
21379	Tbrg4	mRNA	-0.067496	46.57	44.0533	0.428649
19672	Rcn1	mRNA	0.0645818	46.57	48.39	0.387156
226154	Lzts2	mRNA	0.0535797	46.55	48.0733	0.531253
27398	Mrpl2	mRNA	0.130926	46.54	50.62	0.381293
24068	Sra1	mRNA	-0.0934551	46.54	43.3033	0.427122
66092	Ghitm	mRNA	0.0403504	46.5233	47.5333	0.622468
234736	Rfwd3	mRNA	-0.0146034	46.4933	45.7733	0.873965
26992	Brd7	mRNA	-0.0188803	46.48	45.9067	0.80546
66676	Tmed7	mRNA	0.0253005	46.4533	46.9467	0.778196
71902	Cand1	mRNA	-0.0225089	46.4433	45.4667	0.788868
26416	Mapk14	mRNA	-0.115692	46.4067	42.1767	0.250139
67223	Rrp15	mRNA	-0.156115	46.3767	41.36	0.138663
66840	Wdr45b	mRNA	0.0603385	46.3433	47.8967	0.497814
68735	Mrps18c	mRNA	0.0146634	46.34	46.45	0.936801
110460	Acat2	mRNA	0.116666	46.3333	49.9333	0.139303
99045	Mrps26	mRNA	0.0272944	46.2867	46.8567	0.807069
72662	Dis3	mRNA	-0.0879026	46.2767	44.4533	0.322805
22761	Zfpm1	mRNA	0.137146	46.2767	50.5133	0.170422
20768	Sephs2	mRNA	-0.0601329	46.2767	44.1067	0.609036
67707	Mrpl24	mRNA	0.017724	46.2733	46.4	0.893882
76014	Zc3h18	mRNA	-0.0176013	46.2433	45.3867	0.835744
66915	Cops9	mRNA	-0.0173626	46.2367	45.3067	0.939428
12566	Cdk2	mRNA	-0.00270141	46.2367	45.2	0.974514
69639	Exosc8	mRNA	-0.0166452	46.1833	45.3367	0.896319
67443	Map1lc3b	mRNA	0.025401	46.18	46.7067	0.796156
14894	Cfap20	mRNA	0.0907446	46.1067	48.8067	0.331099
70544	Tmem242	mRNA	0.02676	46.0867	46.59	0.86144
66136	Znrd1	mRNA	-0.0150141	46.04	45.2567	0.933442
66642	Ctnnbl1	mRNA	0.00580174	46.0267	46.0833	0.946144
77407	Rab35	mRNA	0.0546895	46.0067	47.4967	0.495295
140858	Wdr5	mRNA	0.0281611	45.9967	46.64	0.721048
19243	Ptp4a1	mRNA	-0.0770171	45.9467	43.3	0.263001
68240	Rpa3	mRNA	0.0322103	45.9433	46.6467	0.859039
70349	Copb1	mRNA	0.020707	45.9333	46.3233	0.768141
19247	Ptpn11	mRNA	-0.0388161	45.8967	44.43	0.657659
233208	Scaf1	mRNA	0.11984	45.8533	49.4733	0.226441
18949	Pnn	mRNA	-0.167742	45.7667	40.51	0.0944752
69556	Bod1	mRNA	0.0255177	45.71	46.24	0.828522
19069	Nup88	mRNA	0.0642244	45.7033	47.4833	0.401021
15416	Hoxb8	mRNA	0.0408444	45.6967	46.72	0.824316
14423	Galnt1	mRNA	0.00498755	45.68	45.2833	0.955788
100336	Ppp1r8	mRNA	0.0345571	45.6533	46.43	0.710692
217127	Kat7	mRNA	-0.0171047	45.62	44.78	0.846313
70579	Zc3h11a	mRNA	-0.12117	45.5733	41.5367	0.142064
69227	Selenot	mRNA	-0.0560411	45.5667	43.5467	0.479134
66161	Pop4	mRNA	0.203475	45.5667	52.3367	0.202728
17256	Mea1	mRNA	0.0177082	45.54	45.6667	0.917012
14673	Gna12	mRNA	0.00858201	45.53	45.54	0.933327
67199	Pfdn1	mRNA	0.0376287	45.51	46.3567	0.829198
56473	Fads2	mRNA	0.0712664	45.48	47.5067	0.510384
16431	Itm2a	mRNA	0.361752	45.4533	57.9733	0.00884528
17274	Rab8a	mRNA	-0.010537	45.44	44.8067	0.92122
11852	Rhob	mRNA	0.0353908	45.42	46.2467	0.650119
11538	Adnp	mRNA	0.0348425	45.3733	46.11	0.753946
224619	Traf7	mRNA	0.00709612	45.3533	45.4967	0.929483
18983	Cnot7	mRNA	-0.0698262	45.3367	43.09	0.386801
71819	Kif23	mRNA	-0.0602923	45.3233	43.1633	0.515203
68652	Tab2	mRNA	-0.0713782	45.2633	42.8633	0.378459
12988	Csk	mRNA	-0.0325415	45.2433	44.0233	0.709687
76893	Cers2	mRNA	-0.0184098	45.24	44.4267	0.838833
20892	Cenpx	mRNA	0.118549	45.2267	48.7433	0.522436
20969	Sdc1	mRNA	0.186128	45.2	51.0567	0.0128932
70458	2610318N02Rik	mRNA	0.0328794	45.1833	46.0833	0.757816
69912	Nup43	mRNA	-0.0402999	45.1567	43.64	0.718034
69150	Snx4	mRNA	-0.094969	45.1567	42.0033	0.212827
57377	Mogs	mRNA	0.136338	45.06	48.2233	0.131393
18475	Pafah1b2	mRNA	-0.0372305	45.0567	43.6433	0.63399
57261	Brd4	mRNA	0.0149852	45.0433	45.0267	0.906492
230157	Tmeff1	mRNA	0.0397627	45.0133	46.0433	0.682547
98386	Lbr	mRNA	0.0645653	44.9867	46.7033	0.543635
224647	D17Wsu92e	mRNA	0.0216999	44.97	45.45	0.7846
229317	Eif2a	mRNA	-0.0229295	44.9633	43.7033	0.81083
67154	Mtdh	mRNA	0.033621	44.95	46.1	0.682946
54188	Cpsf4	mRNA	-0.0790424	44.9167	42.2233	0.40884
56488	Nxt1	mRNA	0.0303848	44.8933	45.7033	0.816014
27221	Chaf1a	mRNA	-0.0154792	44.8633	44.13	0.831676
106298	Rrn3	mRNA	-0.0924717	44.8267	41.8	0.256167
18777	Lypla1	mRNA	-0.0377676	44.75	43.3133	0.715318
52502	Carhsp1	mRNA	0.105422	44.7267	47.7433	0.20788
110253	Triobp	mRNA	0.102052	44.7167	46.07	0.338411
12367	Casp3	mRNA	0.0199996	44.6967	44.8967	0.80988
110749	Chaf1b	mRNA	0.0315568	44.6767	44.74	0.730076
98053	Gtf2f1	mRNA	-0.0788301	44.6767	42.1433	0.339361
109054	Pfdn4	mRNA	-0.0542329	44.6567	42.58	0.775732
74142	Lonp1	mRNA	0.0783251	44.6467	46.86	0.382519
93747	Echs1	mRNA	0.102934	44.6333	47.6467	0.330062
66317	Wdr61	mRNA	-0.0390205	44.63	43.11	0.767619
225887	Ndufs8	mRNA	0.0320457	44.6267	45.3233	0.837859
14873	Gsto1	mRNA	0.028762	44.5567	45.15	0.841854
68250	Ciao2a	mRNA	-0.0378574	44.5533	43.06	0.776397
66911	Nudt16l1	mRNA	-0.0380303	44.5467	43.0733	0.728558
27681	Snf8	mRNA	-0.0717367	44.5267	41.81	0.48561
21372	Tbl1x	mRNA	0.0333704	44.5267	45.8733	0.751188
78653	Bola3	mRNA	-0.0389274	44.4967	43.07	0.834965
13057	Cyba	mRNA	0.0219426	44.4933	44.85	0.91414
110157	Raf1	mRNA	-0.0554321	44.49	42.7067	0.430601
21815	Tgif1	mRNA	0.0774459	44.4633	47.43	0.511977
22272	Uqcrq	mRNA	-0.0401019	44.46	42.9033	0.812291
57439	Tmem183a	mRNA	-0.0931279	44.4267	42.9267	0.296738
15982	Ifrd1	mRNA	-0.101123	44.37	41.0933	0.212695
208715	Hmgcs1	mRNA	0.150157	44.29	48.86	0.140602
17128	Smad4	mRNA	-0.0251649	44.27	43.75	0.772961
74351	Ddx23	mRNA	-0.0767733	44.2033	41.66	0.298233
19708	Dpf2	mRNA	-0.0100928	44.2033	43.6467	0.901825
13036	Ctsh	mRNA	-0.208484	44.1833	37.96	0.638324
218210	Nup153	mRNA	-0.0673565	44.18	41.92	0.481608
212528	Trmt1	mRNA	-0.0918671	44.1533	40.99	0.251826
19325	Rab10	mRNA	-0.031562	44.1333	42.9267	0.653995
52440	Tax1bp1	mRNA	-0.0779067	44.1133	41.5767	0.310175
75746	Morc4	mRNA	-0.116862	44.0933	40.7567	0.317655
72895	Setd5	mRNA	-0.0545572	44.0933	41.9467	0.642279
627352	Morf4l1b	mRNA	-0.0064118	44.0667	43.57	0.951497
69683	Emc10	mRNA	0.0358754	44.0667	44.9267	0.76
14479	Usp15	mRNA	-0.092917	44.04	42.9467	0.212843
69612	Kansl2	mRNA	-0.0276944	44.01	42.77	0.748321
12354	Car7	mRNA	-0.475807	44	31.31	0.409327
229512	Smg5	mRNA	-0.053846	43.97	41.7933	0.532566
227715	Exosc2	mRNA	-0.131404	43.9333	39.8833	0.200333
70160	Vps36	mRNA	-0.0447801	43.9167	42.3	0.707709
14155	Fem1b	mRNA	-0.140236	43.89	39.5967	0.131318
269704	Zfp664	mRNA	-0.0787151	43.8733	41.3	0.446563
68523	Ciao2b	mRNA	0.0267848	43.8733	44.3933	0.842528
22385	Baz1b	mRNA	-0.0149084	43.8367	43.16	0.894086
52830	Pnrc2	mRNA	-0.00158295	43.82	43.46	0.987742
230598	Nrd1	mRNA	-0.0343246	43.7633	42.51	0.73132
97112	Nmd3	mRNA	0.027047	43.73	44.2667	0.795343
76238	Grhpr	mRNA	0.123994	43.72	47.3	0.295272
74026	Msl1	mRNA	0.00898426	43.69	43.8067	0.929148
18617	Rhox5	mRNA	-0.0285122	43.6667	42.53	0.894898
19268	Ptprf	mRNA	0.0640324	43.6633	45.3367	0.547408
69920	Polr2i	mRNA	0.0185172	43.6567	43.9133	0.911814
65105	Arl6ip4	mRNA	0.0396222	43.61	44.5533	0.715556
27393	Mrpl39	mRNA	-0.0127441	43.61	43.1767	0.904949
67326	1700037H04Rik	mRNA	0.103049	43.6033	46.6333	0.413682
80294	Pofut2	mRNA	0.0287193	43.5833	43.9533	0.778126
72068	Cnot2	mRNA	0.00205109	43.5367	42.8733	0.97888
56440	Snx1	mRNA	0.0450949	43.5367	44.6433	0.588905
54633	Pqbp1	mRNA	0.0434512	43.5333	43.9433	0.708579
22433	Xbp1	mRNA	0.060321	43.5333	45.13	0.538084
231329	Polr2b	mRNA	-0.00730639	43.53	43.0733	0.930256
23831	Car14	mRNA	0.162921	43.53	48.1867	0.205714
11842	Arf3	mRNA	-0.0897959	43.4967	40.6533	0.359189
68153	Gtf2e2	mRNA	0.0186292	43.49	43.69	0.862446
59016	Thap11	mRNA	0.0235932	43.4633	43.9	0.835113
20740	Sptan1	mRNA	-0.00877944	43.4633	42.9667	0.939916
11767	Ap1m1	mRNA	0.0751373	43.4433	45.4733	0.449964
68475	Ssna1	mRNA	0.0487532	43.38	44.5333	0.750896
13006	Smc3	mRNA	-0.0726501	43.3367	40.99	0.465542
70093	Ube2q1	mRNA	-0.042998	43.3267	41.81	0.57669
18176	Nras	mRNA	-0.0894837	43.32	40.4333	0.268537
15587	Hyal2	mRNA	0.166374	43.2767	48.2233	0.0715074
66596	Gtf3a	mRNA	0.104136	43.26	46.2	0.395367
66192	Lage3	mRNA	0.0142586	43.2533	43.3733	0.928158
67398	Srpr	mRNA	-0.00400926	43.1933	42.82	0.962275
94067	Mrpl43	mRNA	-0.00250144	43.1867	42.83	0.98326
71207	Nudt4	mRNA	0.102995	43.1733	46.0933	0.260307
209354	Eif2b1	mRNA	-0.0824398	43.1333	40.51	0.419753
76959	Chmp5	mRNA	-0.00372198	43.12	42.6967	0.975787
[truncated: 16,174 more rows]

## Sheet: DEGs up（FC>=1.3,P<0.05，MUT>=1）
Gene ID	Gene Symbol	Type	log2FoldChange	WT Average FPKM	MUT Average FPKM	Pvalue
238692	Zfp874a	mRNA	0.847541	0.89	1.57	0.00300476
71970	Zbed5	mRNA	0.516657	52.4233	75.3067	0.0274438
225791	Zadh2	mRNA	0.386517	5.24	6.78333	0.00302978
67866	Wfdc1	mRNA	2.61129	0.183333	1.11667	0.0226047
74048	Vsir	mRNA	0.683986	1.97333	3.15333	3.67649e-05
22286	Utf1	mRNA	1.33884	1.56667	3.95	0.0139465
22271	Upp1	mRNA	0.389511	9.57667	12.5633	0.0496856
107448	Unc5a	mRNA	0.921122	0.62	1.16333	0.0114728
22368	Trpv2	mRNA	2.8276	0.156667	1.05333	0.00130221
623230	Tmem200b	mRNA	0.455596	3.56	4.78333	0.0131798
21909	Tlx2	mRNA	0.458013	4.71333	6.41667	0.039715
21838	Thy1	mRNA	0.632841	4.82667	7.45333	0.00286408
21420	Tfap2c	mRNA	0.783723	2.64667	4.57667	0.00116113
53420	Syt5	mRNA	0.835122	0.613333	1.07333	0.0498063
20845	Star	mRNA	1.04886	0.796667	1.64667	0.0485012
269855	Ssc5d	mRNA	0.591768	0.736667	1.11667	0.0378799
19073	Srgn	mRNA	2.39055	0.84	6.82	0.0284097
100689	Spon2	mRNA	0.835928	1.09667	1.99667	0.00889273
13602	Sparcl1	mRNA	0.630338	21.3733	32.4767	3.10421e-05
64074	Smoc2	mRNA	0.567696	3.24	4.76	0.0223206
76257	Slc38a3	mRNA	0.830077	0.716667	1.27	0.0279424
55948	Sfn	mRNA	0.812131	4.91	8.58667	0.000863381
12258	Serping1	mRNA	0.743727	1.72667	2.87333	0.0495679
20317	Serpinf1	mRNA	0.450597	4.06333	5.5	0.0439751
18787	Serpine1	mRNA	1.75476	0.4	1.34667	0.0121972
20706	Serpinb9b	mRNA	2.47458	0.37	2.04667	0.00178615
20708	Serpinb6b	mRNA	1.10221	0.82	1.74667	0.00647688
214968	Sema6d	mRNA	0.382594	4.12333	5.36667	0.0139303
282619	Sbsn	mRNA	1.3396	0.64	1.59333	0.0196135
20200	S100a6	mRNA	1.07292	4.02333	8.40333	0.00817545
20198	S100a4	mRNA	4.00592	0.08	1.28333	0.0125551
20195	S100a11	mRNA	0.427957	58.27	77.9	0.000824267
268902	Robo2	mRNA	0.658946	2.47667	3.80667	0.00149979
69553	Ripor3	mRNA	0.415776	1.98333	2.56333	0.0342817
104384	Rhox9	mRNA	2.19743	0.733333	3.22667	0.00097425
19202	Rhox6	mRNA	1.56476	2.01333	5.88333	0.000990615
64292	Ptges	mRNA	0.874815	4.14	7.53333	1.43971e-06
244954	Prss35	mRNA	0.629363	2.19333	3.54	0.00191486
19124	Procr	mRNA	1.44708	1.92667	5.29667	0.00446353
13529	Prl8a2	mRNA	2.77667	0.49	3.31	1.34574e-05
19113	Prl7a1	mRNA	4.05927	0.876667	14.6433	0.00624992
28078	Prl5a1	mRNA	3.76308	0.0966667	1.27667	0.00164961
19110	Prl4a1	mRNA	2.19504	3.20333	14.5467	0.0237936
215028	Prl3d2	mRNA	6.56074	0	1.36333	0.000398105
18775	Prl3d1	mRNA	3.74551	1.59	21.39	0.0230243
107849	Prl2c5	mRNA	6.02582	0.0333333	1.66667	0.0405359
18812	Prl2c3	mRNA	5.27172	2.82	106.197	0.001915
18811	Prl2c2	mRNA	4.02592	2.19	32.0867	0.00440004
56635	Prl2a1	mRNA	2.29427	0.266667	1.31333	0.0328669
77632	Pramef12	mRNA	0.663614	1.44667	2.32667	0.0414282
53412	Ppp1r3c	mRNA	0.53465	2.39	3.43667	0.0368573
68458	Ppp1r14a	mRNA	0.492533	32.8367	45.8867	0.0154351
50706	Postn	mRNA	0.756786	8.34333	14.0167	5.53311e-09
18830	Pltp	mRNA	0.742758	1.94667	3.23333	0.00430167
76509	Plet1	mRNA	1.2881	2.58	6.29	0.00544667
74016	Phf19	mRNA	0.723965	0.72	1.08	0.0450385
72157	Pgm2	mRNA	0.39947	34.0333	44.5933	0.00018036
14726	Pdpn	mRNA	0.39598	10.95	14.34	0.0197429
18585	Pde9a	mRNA	0.435928	11.8867	16.0367	0.00651384
11819	Nr2f2	mRNA	0.419454	6.32667	8.44333	0.0152202
226304	Npbwr1	mRNA	0.647057	1.02333	1.59333	0.0164932
18095	Nkx3-1	mRNA	1.22719	0.483333	1.12	0.0365798
80859	Nfkbiz	mRNA	0.577358	1.89	2.80667	0.0117634
407790	Ndufa4l2	mRNA	0.574242	12.43	18.38	0.00735763
17988	Ndrg1	mRNA	0.46459	7.02333	9.63333	0.00724332
17540	Mrvi1	mRNA	0.409329	2.18667	2.86	0.0145997
17395	Mmp9	mRNA	0.898972	2.98	5.52667	8.98996e-05
17304	Mfge8	mRNA	0.383995	29.6767	38.45	0.000783782
17268	Meis1	mRNA	0.458675	4.85	6.52333	0.0418054
16658	Mafb	mRNA	0.704263	1.35	2.17667	0.0143742
218763	Lrrc3b	mRNA	0.769618	1.12333	1.78333	0.0247878
16956	Lpl	mRNA	0.476925	4.42667	6.10333	0.0196326
65086	Lpar3	mRNA	0.696332	1.60333	2.57	0.0129741
16859	Lgals9	mRNA	1.81198	0.63	2.2	0.0199678
16854	Lgals3	mRNA	2.34809	0.833333	4.20333	0.000413129
434784	Ldoc1	mRNA	1.43985	1.20333	3.27	0.00197074
16782	Lamc2	mRNA	0.604475	1.19667	1.78667	0.0148938
16669	Krt19	mRNA	0.59396	34.51	53.21	1.24403e-07
52150	Kcnk6	mRNA	0.397202	2.71667	3.56	0.0209207
140559	Igsf8	mRNA	0.408471	6.20333	8.17	0.0153012
16006	Igfbp1	mRNA	1.98106	0.41	1.61333	0.00631956
15937	Ier3	mRNA	0.557604	3.28333	4.8	0.0465361
56213	Htra1	mRNA	0.720748	1.04	1.71667	0.0334082
15507	Hspb1	mRNA	0.587033	9.64	14.3933	0.0448752
15497	Hsd3b6	mRNA	4.30189	0.2	3.81333	0.0125221
15478	Hs3st3a1	mRNA	0.646474	1.81333	2.83	0.000674612
15476	Hs3st1	mRNA	3.26938	0.246667	2.40667	0.000510599
209448	Hoxc10	mRNA	0.83476	11.5267	20.4433	5.73453e-05
100503605	Hbb-bs	mRNA	2.46402	1.83	9.74	1.84961e-05
14943	Gzmf	mRNA	4.08628	0.106667	1.81	0.00334004
14941	Gzmd	mRNA	5.33606	0.0433333	1.65667	0.0306069
23893	Grem2	mRNA	2.37026	0.226667	1.15667	0.000456478
100862348	Gm9295	mRNA	1.05594	3.1	5.37333	0.0045743
666329	Gm3317	mRNA	5.88418	0.0466667	1.06333	1.80447e-05
14667	Gm2a	mRNA	0.435652	3.14667	4.22333	0.0401015
14622	Gjb5	mRNA	0.443519	7.17	9.69	0.00795631
14077	Fabp3	mRNA	1.61847	2.86667	8.60333	0.000805483
14066	F3	mRNA	1.12106	1.67667	3.63	0.0111936
13819	Epas1	mRNA	0.459653	4.83333	6.62	0.034198
12495	Entpd1	mRNA	0.572928	1.35	2.01	0.013771
13731	Emp2	mRNA	0.591025	2.76	4.13	0.0032552
13616	Edn3	mRNA	0.647372	0.84	1.31	0.0253464
54427	Dnmt3l	mRNA	1.88652	0.306667	1.16	0.0268542
50781	Dkk3	mRNA	0.452625	3.06	4.15333	0.0300052
107585	Dio3	mRNA	0.603509	3.16	4.77	0.00468803
74747	Ddit4	mRNA	0.509456	17.5233	24.79	0.00227924
240025	Dact2	mRNA	0.420794	6.10667	8.08667	0.0140156
13070	Cyp11a1	mRNA	2.76694	0.703333	5.43	0.0263844
114886	Cygb	mRNA	0.52236	2.53667	3.6	0.0373056
13025	Ctla2b	mRNA	0.689379	2.28667	3.65667	0.0450919
12825	Col3a1	mRNA	0.497128	7.46667	10.4667	0.00340356
140709	Col26a1	mRNA	0.502956	6.52333	9.40667	0.0367827
12741	Cldn5	mRNA	0.434607	14.31	19.1867	0.00579957
12739	Cldn3	mRNA	1.298	0.88	2.14333	0.00215536
170677	Cdhr1	mRNA	1.04868	0.67	1.37	0.000621657
12527	Cd9	mRNA	0.438357	16.22	21.8633	0.0433259
70445	Cd248	mRNA	0.392487	10.0033	13.0367	0.00571722
12452	Ccng2	mRNA	0.494516	7.97667	11.1667	0.00182981
100503659	Cbarp	mRNA	0.427241	3.92667	5.32667	0.0142884
12333	Capn1	mRNA	0.397846	8.69333	11.36	0.0146886
12332	Capg	mRNA	0.536017	5.11	7.36333	0.0433418
20893	Bhlhe40	mRNA	0.606963	1.51667	2.3	0.0240969
12022	Barx1	mRNA	0.733536	2.20667	3.63	0.0263638
26362	Axl	mRNA	0.466098	1.89667	2.55667	0.0282219
11875	Art5	mRNA	0.624693	1.77667	2.66667	0.0442312
16952	Anxa1	mRNA	3.63972	0.0833333	1.01667	0.00110869
14266	Aff2	mRNA	0.538828	1.25667	1.82667	0.00140725
11535	Adm	mRNA	3.13532	1.22667	10.6933	0.00163562
216725	Adamts2	mRNA	0.534277	1.09667	1.60667	0.0131188
264895	Acsf2	mRNA	0.442113	5.54	7.62667	0.010578
232345	A2m	mRNA	1.15203	0.456667	1.00333	0.0129186
70045	2610528A11Rik	mRNA	0.7815	10.33	17.62	0.000786324

## Sheet: DEGs down>=1.3,P<0.05，WT>=1）
Gene ID	Gene Symbol	Type	log2FoldChange	WT Average FPKM	MUT Average FPKM	Pvalue
13798	En1	mRNA	-3.76964	2.78667	0.2	0.0204693
16370	Irs4	mRNA	-3.41888	3.27	0.303333	0.0118869
18424	Otx2	mRNA	-2.59295	5.90667	0.983333	0.0430858
15209	Hesx1	mRNA	-2.14012	1.13333	0.256667	0.0135111
353283	Eras	mRNA	-2.08467	1.18667	0.273333	0.0195133
320202	Lefty2	mRNA	-1.89104	1.55	0.416667	1.87484e-05
18423	Otx1	mRNA	-1.78219	2.72667	0.786667	0.000212413
105246904	Gm42102	other	-1.62211	1.4	0.51	0.00761436
17292	Mesp1	mRNA	-1.61377	1.86333	0.61	0.00975264
21350	Tal2	mRNA	-1.52565	1.86	0.643333	0.0242918
68195	Rnaset2b	mRNA	-1.51759	5.12667	1.81667	0.0143165
65100	Zic5	mRNA	-1.37829	1.55	0.596667	0.000856509
16870	Lhx2	mRNA	-1.30473	4.21	1.68	0.00719489
15042	H2-T24	mRNA	-1.30111	1.46333	0.6	0.00214459
27047	Omd	mRNA	-1.21054	5.26667	2.23	0.0144335
231044	Gbx1	mRNA	-1.13545	1.07333	0.483333	0.0328389
270097	Vat1l	mRNA	-1.12958	1.05333	0.483333	0.00256147
105247253	Gm6851	pseudo	-1.0435	14.19	6.86	0.00444147
223726	Mpped1	mRNA	-1.02307	1.00333	0.463333	0.0196225
232077	Foxi3	mRNA	-0.945921	2.24333	1.15333	0.0429113
108015	Chrnb4	mRNA	-0.915863	1.13333	0.55	0.00699956
64058	Perp	mRNA	-0.90531	16.6633	8.84	1.57501e-12
20674	Sox2	mRNA	-0.879115	12.5367	6.77667	0.000639135
68371	Pbld1	mRNA	-0.878697	6.16667	3.32333	0.0101161
58238	Fam181b	mRNA	-0.834857	7.43333	4.14667	0.000327414
327959	Xaf1	mRNA	-0.834645	1.87	1.09	0.0108469
226180	Ina	mRNA	-0.828121	2.50333	1.39667	0.0437657
215257	Il1f9	mRNA	-0.822129	4.66667	2.63667	0.00783361
15207	Hes3	mRNA	-0.81625	9.59333	5.44667	0.00918661
219134	Shisa2	mRNA	-0.812156	7.66	4.34	0.000909777
22772	Zic2	mRNA	-0.808065	8.23667	4.68667	0.00199104
14367	Fzd5	mRNA	-0.758518	1.77333	1.04333	0.0139449
433938	Mn1	mRNA	-0.753814	2.16	1.27333	0.035899
14675	Gna14	mRNA	-0.749446	1.02667	0.606667	0.0169661
80744	Cwc22	mRNA	-0.744328	59.4767	35.5033	0.000100183
100862446	LOC100862446	mRNA	-0.721532	38.9467	23.4467	0.00941487
223917	Krt79	mRNA	-0.706444	1.48	0.903333	0.0417631
60510	Syt9	mRNA	-0.695938	1.53333	0.96	0.00326451
100529082	Gm11127	mRNA	-0.690692	2.40667	1.49333	0.0433575
102639598	Gm14296	mRNA	-0.674044	5.57333	3.44333	0.0107775
67874	Rprm	mRNA	-0.661592	4.75	2.99	0.00329167
13131	Dab1	mRNA	-0.647645	1.92	1.34	0.0108661
75409	Slitrk5	mRNA	-0.644386	1.20333	0.783333	0.0322175
327799	Usp44	mRNA	-0.640403	4.02667	2.50667	0.000270992
71721	Fam13c	mRNA	-0.620901	1.43333	0.913333	0.0393568
328274	Zfp459	mRNA	-0.612942	1.29	0.836667	0.0368528
210094	Iglon5	mRNA	-0.601799	1.53	0.99	0.0491697
635253	Usp51	mRNA	-0.591629	3.68	2.46333	0.0477879
16560	Kif1a	mRNA	-0.583789	1.24667	0.83	0.0306858
74137	Nuak2	mRNA	-0.576543	3.76	2.45667	0.0117045
16564	Kif21a	mRNA	-0.575637	2.08333	1.37333	0.00518187
108168644	Gm46717	mRNA	-0.570717	4.56667	2.90667	0.0407599
270118	Maml2	mRNA	-0.5674	1.19	0.79	0.0323143
207521	Dtx4	mRNA	-0.566652	3.68	2.42333	0.00488628
211151	Churc1	mRNA	-0.55472	83.3767	56.3	0.0256931
100310872	Dynlt1a	mRNA	-0.553018	1.17667	0.793333	0.0194655
12590	Cdx1	mRNA	-0.551552	36.47	24.8	0.016252
16392	Isl1	mRNA	-0.549701	8.63333	5.93	0.000880311
22152	Tubb3	mRNA	-0.545235	12.5067	8.54	0.00922335
330319	Wipf3	mRNA	-0.526089	2.68333	1.87	0.0197714
17132	Maf	mRNA	-0.504408	5.95	4.15667	0.0445981
67392	4833420G17Rik	mRNA	-0.489699	12.1567	8.52333	0.000254108
20301	Ccl27a	mRNA	-0.487508	9.75333	6.93667	0.0423865
93734	Mpv17l	mRNA	-0.485839	3.57667	2.47	0.0323356
17756	Map2	mRNA	-0.485283	1.58	1.12333	0.0417017
236899	Pcyt1b	mRNA	-0.483906	1.66	1.17	0.0314751
66797	Cntnap2	mRNA	-0.46924	2.54333	1.82667	0.0386909
20675	Sox3	mRNA	-0.454926	10.87	7.88667	0.044183
68659	Fam198b	mRNA	-0.451242	1.2	0.886667	0.0338384
170936	Zfp369	mRNA	-0.448348	3.31333	2.35	0.0427071
66643	Lix1	mRNA	-0.440218	8.99333	6.6	0.00190574
234779	Plcg2	mRNA	-0.437754	3.97	2.91333	0.00219914
17318	Mid1	mRNA	-0.429668	23.8467	17.51	0.0142526
21418	Tfap2a	mRNA	-0.422864	4.54667	3.37667	0.0221543
22240	Dpysl3	mRNA	-0.393449	6.26	4.74	0.0175937
227525	Dclre1c	mRNA	-0.380382	7.51333	5.67667	0.0106035
72565	Uaca	mRNA	-0.380287	23.9267	18.2467	0.00108941

## Sheet: GO downreg
Term	count	LogP-value	Hits
cell fate commitment	5	-2.60129	Isl1|Mesp1|Tfap2a|Zic2|Zic5
negative regulation of Wnt signaling pathway	4	-2.60974	Isl1|Mesp1|Sox2|Shisa2
cell surface receptor signaling pathway involved in cell-cell signaling	6	-2.88436	Fzd5|Hesx1|Isl1|Sox2|Cntnap2|Chrnb4
morphogenesis of an epithelium	8	-3.41156	Fzd5|Hesx1|Lhx2|Mesp1|Sox2|Tfap2a|Zic2|Zic5
stem cell differentiation	6	-4.03333	Hesx1|Isl1|Sox2|Tfap2a|Zic2|Zic5
Notch signaling pathway	5	-4.18007	Mesp1|Sox2|Perp|Dtx4|Maml2
mesoderm development	5	-4.34998	Lhx2|Mesp1|Otx2|Zic2|Churc1
anterior/posterior pattern specification	7	-4.9758	Cdx1|En1|Fzd5|Hes3|Mesp1|Otx1|Otx2
pattern specification process	11	-6.40154	Cdx1|En1|Fzd5|Hes3|Isl1|Lhx2|Mesp1|Otx1|Otx2|Tfap2a|Zic2
forebrain development	14	-9.96748	Dab1|Hesx1|Isl1|Kif1a|Lhx2|Otx1|Otx2|Sox2|Sox3|Tal2|Tfap2a|Zic5|Cntnap2|Slitrk5

## Sheet: GO upreg
Term	Count	LogP	Hits
epithelial cell differentiation	12	3.27215	Nr2f2|Barx1|Cldn3|Epas1|Pdpn|Mafb|Krt19|Anxa1|Tfap2c|Sfn|Nfkbiz|Dact2
negative regulation of cell adhesion	10	4.60611	Cd9|Hspb1|Lgals3|Lgals9|Anxa1|Serpine1|Postn|Vsir|Plet1|Dact2
negative regulation of cell population proliferation	16	4.95838	Adm|Nr2f2|Cd9|Cldn3|Pdpn|Lgals3|Lgals9|Mmp9|Ndrg1|Nkx3-1|Serpinf1|Trpv2|Sfn|Ptges|Wfdc1|Vsir
regulation of vasculature development	11	5.54238	Adm|Cldn5|Emp2|F3|Hspb1|Lgals3|Mmp9|Serpine1|Prl2c2|Serpinf1|Smoc2
placenta development	9	5.75819	Adm|Nr2f2|Epas1|Gjb5|Krt19|Serpine1|Dnmt3l|Htra1|Ldoc1
response to extracellular stimulus	16	7.90682	Prl8a2|Lpl|Mmp9|Prl3d1|Prl2c2|Prl2c3|Prl4a1|Prl7a1|Axl|Prl5a1|Postn|Prl2a1|Slc38a3|Nfkbiz|Prl2c5|Prl3d2
positive regulation of cell migration	19	8.49446	Cldn3|Edn3|F3|Pdpn|Hspb1|Lamc2|Lgals3|Lgals9|Anxa1|Mmp9|Serpine1|Prl2c2|S100a11|Thy1|Postn|Smoc2|Vsir|Plet1|Sema6d
multi-multicellular organism process	16	13.2636	Nr2f2|Prl8a2|Emp2|Lgals9|Mmp9|Prl3d1|Prl2c2|Prl2c3|Prl4a1|Prl7a1|Prl5a1|Prl2a1|Prl2c5|Prl3d2|A2m|Ldoc1
stem cell differentiation	7	3.41045	Edn3|Tfap2c|Dnmt3l|Phf19|Vsir|Sema6d|A2m
regulation of lactation	10	15.2626	Prl8a2|Prl3d1|Prl2c2|Prl2c3|Prl4a1|Prl7a1|Prl5a1|Prl2a1|Prl2c5|Prl3d2
