# Supplementary material for: Isl Identifies the Extraembryonic Mesodermal/Allantois Progenitors and is Required for Placenta Morphogenesis and Vasculature Formation
Source: Adv Sci (Weinh). 2024 Jun 25;11(32):2400238. doi: 10.1002/advs.202400238 (PMC11348239; doi:10.1002/advs.202400238)
Supplement: Supplementary file 4 — Supplemental Table 3 [file ADVS-11-2400238-s005.xlsx]

## Sheet: core_table_gene
st_gene_id	gene_id	gene_symbol	fpkm_WT1	fpkm_WT2	fpkm_WT3	fpkm_mut1	fpkm_mut2	fpkm_mut3	tpm_WT1	tpm_WT2	tpm_WT3	tpm_mut1	tpm_mut2	tpm_mut3	read_count_WT1	read_count_WT2	read_count_WT3	read_count_mut1	read_count_mut2	read_count_mut3	average_fpkm_MUT	average_fpkm_WT	average_tpm_MUT	average_tpm_WT	average_read_count_MUT	average_read_count_WT	diffexp_log2fc_WT-vs-MUT	diffexp_deseq2_qvalue_WT-vs-MUT	diffexp_deseq2_pvalue_WT-vs-MUT	gene_symbol	gene_other_symbol	gene_type	gene_tran_num	gene_tran_list	gene_coding_capacity	gene_known_novel	gene_chr	gene_start	gene_end	gene_strand	gene_map_loc	url_ncbi_gene_id	url_hgnc_gene_id	url_ensembl_gene_id	url_genecard_gene_id	url_mirbase_gene_id	gene_kegg_k_id	cellmarker	cog
14063	14063	F2rl1	12.34	9.44	9.87	15.45	8.74	13.57	21.93	15.75	16.08	30.64	15.39	26.51	695.03	534.27	551.26	865.1	492.84	766.92	12.5867	10.55	24.18	17.92	708.287	593.52	0.250775	0.607803	0.224229	F2rl1	Gpcr11+++PAR-2+++Par2	mRNA	1	NM_007974	coding	known	NC_000079.6	95511718	95525240	-	13 D1|13 49.53 cM	14063	NO_INFO	NO_INFO	14063	NA	K04234	NA	NA
319767	319767	Atp10b	0.02	0.01	0.03	0.08	0.02	0.04	0.04	0.02	0.05	0.15	0.04	0.08	3	2	4.01	10.64	3	5.72	0.0466667	0.02	0.09	0.0366667	6.45333	3.00333	0.985574	0.760367	0.358736	Atp10b	5930426O13Rik+++9030605H24Rik	mRNA	11	URS000076A263+++URS00007724F8+++URS000077319D+++URS00009B1518+++URS00009B5CE3+++URS00009BFFD8+++URS00009C20AB+++URS00009C3D08+++NM_176999+++XM_006533534+++XM_017314606	coding	known	NC_000077.6	43012164	43311088	+	11|11 A5	319767	NO_INFO	NO_INFO	319767	NA	NO_INFO	NA	NA
19227	19227	Pthlh	7.11	6.35	8.85	4.5	9.04	7.5	12.63	10.59	14.42	8.93	15.92	14.65	205	184	253	129	261	217	7.01333	7.43667	13.1667	12.5467	202.333	214	-0.0689209	0.953567	0.813207	Pthlh	PLP+++PTH-like+++Pthrp	mRNA	2	NM_008970+++rna-NM_008970.4-2	coding	known	NT_166305.2	3753557	147264013	-	6 G3|6 78.19 cM	19227	NO_INFO	NO_INFO	19227	NA	K22608	Pthlh	NA
666794	666794	Rbm24	0.41	0.27	0.43	0.2	0.08	0.15	0.73	0.45	0.7	0.39	0.13	0.3	27	18	28	13	5	10	0.143333	0.37	0.273333	0.626667	9.33333	24.3333	-1.38922	0.151134	0.020488	Rbm24	6330546B05Rik+++AI606861	mRNA	2	XR_382235+++NM_001081425	coding	known	NC_000079.6	46418102	46431099	+	13|13 A5	666794	NO_INFO	NO_INFO	666794	NA	NO_INFO	NA	NA
232878	232878	Zscan22	5.73	4.41	5.74	5.48	4.29	4.77	10.18	7.36	9.34	10.87	7.56	9.32	399.61	330.19	379.4	394.88	313.03	352.63	4.84667	5.29333	9.25	8.96	353.513	369.733	-0.0649598	0.945237	0.684408	Zscan22	AW227621+++D530006B18Rik+++Hkr2	mRNA	8	NM_001001447+++NM_001290436+++NM_001290438+++NM_001290440+++NM_001290441+++NM_001290442+++XM_030242425+++XM_030242427	coding	known	NC_000073.6	12897798	12909083	+	7|7 A1	232878	NO_INFO	NO_INFO	232878	NA	NO_INFO	NA	NA
19166	19166	Psma2	301.78	336.14	348.46	264.87	281.32	255.05	536.48	560.65	567.59	525.35	495.77	498.36	5609	6276	6418	4893	5236	4757	267.08	328.793	506.493	554.907	4962	6101	-0.29483	0.126877	0.0152004	Psma2	Lmpc3	mRNA	2	URS00009B3111+++NM_008944	coding	known	NC_000079.6	14613242	14625673	+	13|13 A1	19166	NO_INFO	NO_INFO	19166	NA	K02726	Psma2	COG0638///NA
102637882	102637882	LOC102637882	0	0	0.14	0	0	0	0	0	0.23	0	0	0	0	0	2	0	0	0	0	0.0466667	0	0.0766667	0	0.666667	-1.87805	0.932784	0.641674	LOC102637882	Gm14544+++Rhox11-ps	mRNA	2	XM_006541566+++XM_006544918	coding	known	NW_004058055.2	157426	37945671	-	X|X A3.3	102637882	NO_INFO	NO_INFO	102637882	NA	NO_INFO	NA	NA
22139	22139	Ttr	191.7	247.79	200.87	72.29	212.5	85.36	340.79	413.29	327.19	143.38	374.49	166.79	3125	4029	3297	1168	3440	1382	123.383	213.453	228.22	360.423	1996.67	3483.67	-0.780075	0.451047	0.130839	Ttr	AA408768+++AI787086+++D17860+++prealbumin	mRNA	3	URS00009BF942+++NM_013697+++XM_030250412	coding	known	NC_000084.6	20664209	20674326	+	18 A2|18 11.47 cM	22139	NO_INFO	NO_INFO	22139	NA	K20731	NA	NA
58187	58187	Cldn10	0.06	0.27	0.11	0.06	0	0.16	0.11	0.45	0.18	0.12	0	0.31	1	5	2	1	0	3	0.0733333	0.146667	0.143333	0.246667	1.33333	2.66667	-1.01051	0.897168	0.551542	Cldn10	6720456I16Rik+++Cldn10a+++Cldn10b+++D14Ertd728e	mRNA	6	NM_001160096+++NM_001160097+++NM_001160098+++NM_001160099+++NM_021386+++NM_023878	coding	known	NC_000080.6	118787871	118874525	+	14 E4|14 62.55 cM	58187	NO_INFO	NO_INFO	58187	NA	K06087	Cldn10	NA
14154	14154	Fem1a	5.86	6.68	5.22	7.09	6.1	7.11	10.42	11.14	8.5	14.06	10.74	13.88	822	940.6	725	988.06	855.8	999.75	6.76667	5.92	12.8933	10.02	947.87	829.2	0.194234	0.526167	0.171254	Fem1a	AW611390+++Eprap+++Fem1aa	mRNA	3	URS00009B30E1+++URS00009BE363+++NM_010192	coding	known	NC_000083.6	56255650	56263608	+	17 D|17 29.24 cM	14154	NO_INFO	NO_INFO	14154	NA	NO_INFO	NA	NA
100163	100163	Pafah2	8.78	7.9	7.52	8.37	8.95	8.18	15.6	13.18	12.25	16.61	15.77	15.98	528	467	440	531	553	517	8.5	8.06667	16.12	13.6767	533.667	478.333	0.163288	0.639518	0.249483	Pafah2	2310074E22Rik+++AI507170	mRNA	9	NM_001285872+++NM_001285874+++NM_001285875+++NM_001285877+++NM_133880+++XM_006538455+++XM_011250171+++XM_017319887+++XM_030253054	coding	known	NC_000070.6	134396320	134427412	+	4|4 D2.3	100163	NO_INFO	NO_INFO	100163	NA	K01062	NA	NA
73893	73893	Tmem202	0.05	0	0	0.05	0.21	0.05	0.09	0	0	0.1	0.37	0.1	1	0	0	1	4	1	0.103333	0.0166667	0.19	0.03	2	0.333333	2.50655	0.663387	0.269307	Tmem202	4930425N13Rik	mRNA	2	NM_178388+++XM_017313629	coding	known	NC_000075.6	59518671	59539674	-	9|9 B	73893	NO_INFO	NO_INFO	73893	NA	NO_INFO	NA	NA
22296	22296	Vmn1r51	0.03	0.08	0.07	0.02	0.13	0.08	0.05	0.14	0.11	0.04	0.22	0.16	1.38	4	3.26	1	6	4	0.0766667	0.06	0.14	0.1	3.66667	2.88	0.475433	0.953567	0.713488	Vmn1r51	V1R+++V1r1+++V1ra1+++VN12+++mV1R1	mRNA	2	NM_011683+++rna-NM_011683.2-2	coding	known	NT_039367.1	32586	90130645	+	6|6 D1	22296	NO_INFO	NO_INFO	22296	NA	NO_INFO	NA	NA
246133	246133	Kcne2	0.06	0.06	0.06	0.03	0.03	0	0.11	0.1	0.1	0.06	0.05	0	2	2	2	1	1	0	0.02	0.06	0.0366667	0.103333	0.666667	2	-1.58166	0.805012	0.409388	Kcne2	2200002I16Rik+++AW048273+++MiRP1	mRNA	2	NM_001358372+++NM_134110	coding	known	NC_000082.6	92292389	92298133	+	16|16 C4	246133	NO_INFO	NO_INFO	246133	NA	K04896	NA	NA
16816	16816	Lcat	1.91	1.39	2.08	0.78	1.47	0.81	3.4	2.32	3.38	1.54	2.59	1.57	52	38	56	21	40	22	1.02	1.79333	1.9	3.03333	27.6667	48.6667	-0.802905	0.301758	0.0643643	Lcat	AI046659+++D8Wsu61e	mRNA	1	NM_008490	coding	known	NC_000074.6	105939551	105943402	-	8 D3|8 53.06 cM	16816	NO_INFO	NO_INFO	16816	NA	K00650	NA	NA
71653	71653	Shtn1	8.41	7.65	8.54	9.81	12.53	12	14.96	12.76	13.91	19.45	22.08	23.45	703	642	700	813	1048	1006	11.4467	8.2	21.66	13.8767	955.667	681.667	0.494844	0.0364353	0.00187097	Shtn1	4930506M07Rik+++Shootin1+++mKIAA1598	mRNA	4	URS00009B81ED+++XR_386512+++NM_001114312+++NM_175172	coding	known	NC_000085.6	58973358	59076124	-	19|19 D2- D3	71653	NO_INFO	NO_INFO	71653	NA	NO_INFO	NA	NA
16190	16190	Il4ra	0.66	0.92	0.75	0.56	0.56	0.45	1.17	1.54	1.22	1.12	0.99	0.87	70	97	79	59	60	48	0.523333	0.776667	0.993333	1.31	55.6667	82	-0.556437	0.299626	0.0635832	Il4ra	CD124+++Il4r	mRNA	3	URS00009C6015+++NM_001008700+++NM_001363983	coding	known	NC_000073.6	125552271	125579474	+	7 F3|7 68.94 cM	16190	NO_INFO	NO_INFO	16190	NA	K05071	Il4ra	NA
28000	28000	Prpf19	39.29	42.09	37.98	40.02	36.48	40.66	69.85	70.2	61.86	79.37	64.29	79.46	4979.49	5359.27	4771.51	5043.58	4629.09	5174.07	39.0533	39.7867	74.3733	67.3033	4948.91	5036.76	-0.0232398	0.954265	0.819041	Prpf19	AA617263+++AL024362+++D19Wsu55e+++NMP200+++PSO4+++Prp19+++Snev	mRNA	4	URS00009B63AC+++NM_001253843+++NM_001253844+++NM_134129	coding	known	NC_000085.6	10895231	10909559	+	19 A|19 7.33 cM	28000	NO_INFO	NO_INFO	28000	NA	K10599	Prpf19	NA
232533	232533	Stk38l	3.25	2.64	2.21	3.7	2.01	2.76	5.78	4.4	3.6	7.34	3.54	5.4	298	246	194.23	343	190	256	2.82333	2.7	5.42667	4.59333	263	246.077	0.093864	0.952195	0.701507	Stk38l	4930473A22Rik+++Ndr2+++Ndr54	mRNA	14	URS00009BAF3F+++NM_001346666+++NM_172734+++XM_006507027+++XM_006507029+++XM_006507031+++XM_006507032+++XM_017321560+++XM_030255357+++XM_030255358+++XM_030255359+++XM_030255360+++rna-NM_001346666.1-2+++rna-NM_172734.3-2	coding	known	NT_166305.2	3227989	146778814	+	6|6 G3	232533	NO_INFO	NO_INFO	232533	NA	NO_INFO	Stk38l	NA
22092	22092	Rsph1	1.65	2.3	2.4	1.84	1.89	2.23	2.93	3.83	3.91	3.65	3.34	4.36	36	48	52	40	38	49	1.98667	2.11667	3.78333	3.55667	42.3333	45.3333	-0.0990248	0.953567	0.783503	Rsph1	MCA+++Tsga2	mRNA	2	NM_001364916+++NM_025290	coding	known	NC_000083.6	31255019	31277296	-	17 B1|17 15.94 cM	22092	NO_INFO	NO_INFO	22092	NA	NO_INFO	Rsph1	NA
193043	193043	Zfp3	1.61	2.06	2.2	2.03	1.71	1.87	2.85	3.43	3.58	4.02	3.02	3.66	59	76	80	74	63	69	1.87	1.95667	3.56667	3.28667	68.6667	71.6667	-0.0629051	0.955578	0.827201	Zfp3	AI854635+++B230309J24+++Fnp-1+++Zfp-3	mRNA	3	URS00009AD3A0+++NM_177565+++rna-NM_177565.3-2	coding	known	NT_187026.1	870143	70772928	+	11 B3|11 43.21 cM	193043	NO_INFO	NO_INFO	193043	NA	NO_INFO	NA	NA
13195	13195	Ddc	5.49	4.97	5.2	3.37	3.51	3.71	9.75	8.29	8.46	6.69	6.18	7.24	218	193	199	131	139	149	3.53	5.22	6.70333	8.83333	139.667	203.333	-0.53734	0.0686522	0.00557024	Ddc	Aadc	mRNA	6	NM_001190448+++NM_016672+++XM_006514486+++XM_006514487+++XM_006514488+++XM_006514489	coding	known	NC_000077.6	11814101	11898144	-	11 A1|11 7.09 cM	13195	NO_INFO	NO_INFO	13195	NA	K01593	Ddc	COG0076///NA
66970	66970	Ssbp2	4.31	4.37	4.06	3.22	2.31	2.01	7.66	7.28	6.62	6.38	4.07	3.92	159	166.61	154.1	120	87	79	2.51333	4.24667	4.79	7.18667	95.3333	159.903	-0.745216	0.033862	0.00167358	Ssbp2	1500004K09Rik+++2310079I02Rik+++9330163K02Rik+++A830008M03Rik+++AU067692+++AW558684+++Hspc116+++SSDP2	mRNA	37	URS00009AD7C3+++URS00009AEC12+++URS00009B1C53+++URS00009B413C+++URS00009B82AB+++URS00009B97D8+++URS00009BA721+++URS00009BBB1D+++URS00009BE132+++URS00009C45C9+++URS00009C5E68+++XR_003950463+++XR_003950464+++XR_003950465+++XR_003950466+++NM_001360775+++NM_001360776+++NM_024186+++NM_024272+++XM_006517328+++XM_006517329+++XM_006517332+++XM_006517334+++XM_011244553+++XM_011244554+++XM_030247367+++XM_0…	coding	known	NC_000079.6	91460305	91706175	+	13|13 C3	66970	NO_INFO	NO_INFO	66970	NA	NO_INFO	Ssbp2	NA
20591	20591	Kdm5c	25.78	19.99	20.71	34.2	23.45	32.67	45.83	33.34	33.74	67.84	41.33	63.83	3351	2671.97	2741	4249	3071.14	4140.56	30.1067	22.16	57.6667	37.6367	3820.23	2921.32	0.386964	0.0932991	0.00917808	Kdm5c	D930009K15Rik+++Jarid1c+++Smcx+++mKIAA0234	mRNA	13	URS00009B2547+++URS00009B59A2+++URS00009C51B8+++XR_003953003+++NM_013668+++XM_006528769+++XM_006528770+++XM_006528771+++XM_006528772+++XM_006528773+++XM_017318442+++XM_017318443+++XM_030251274	coding	known	NC_000086.7	152233198	152279102	+	X F3|X 68.46 cM	20591	NO_INFO	NO_INFO	20591	NA	NO_INFO	NA	NA
100041599	100041599	LOC100041599	0	0.12	0.13	0	0	0.02	0	0.19	0.21	0	0	0.04	0	6.12	6.67	0	0	1.1	0.00666667	0.0833333	0.0133333	0.133333	0.366667	4.26333	-3.49127	0.395224	0.103196	LOC100041599	NA	mRNA	1	XM_017318897	coding	known	NT_166434.1	222875	225455	-	NO_INFO	100041599	NO_INFO	NO_INFO	100041599	NA	NO_INFO
20088	20088	Rps24	1362.84	1542.78	1682.61	1036.58	1322.04	985.77	2422.75	2573.22	2740.71	2055.99	2329.81	1926.18	23759.7	26943.8	28452.3	18453.4	22817.8	17680.7	1114.8	1529.41	2103.99	2578.89	19650.7	26385.3	-0.419506	0.0744624	0.00643651	Rps24	NA	mRNA	7	NM_001360584+++NM_001360585+++NM_001360586+++NM_011297+++NM_207634+++NM_207635+++XM_030247696	coding	known	NC_000080.6	24490678	24496960	+	14|14 A3	20088	NO_INFO	NO_INFO	20088	NA	K02974	Rps24	COG2004///NA
235033	235033	Rdh8	0.07	0.24	0.05	0.28	0.07	0.22	0.13	0.4	0.08	0.56	0.13	0.43	4.99	16.53	3.26	19.09	5.08	15.28	0.19	0.12	0.373333	0.203333	13.15	8.26	0.748326	0.800113	0.400723	Rdh8	Gm182+++prRDH	mRNA	1	NM_001030290	coding	known	NC_000075.6	20818494	20828058	+	9|9 A3	235033	NO_INFO	NO_INFO	235033	NA	K11150	NA	NA
230738	230738	Zc3h12a	3.36	3.24	4.07	2.01	3.51	3.26	5.98	5.41	6.63	4	6.18	6.37	191.98	185.9	230.51	114.32	200.52	186.92	2.92667	3.55667	5.51667	6.00667	167.253	202.797	-0.267787	0.719658	0.318076	Zc3h12a	BC036563+++MCPIP+++MCPIP-1+++Mcpip1+++Reg1	mRNA	1	NM_153159	coding	known	NC_000070.6	125118414	125127881	-	4|4 D2.2	230738	NO_INFO	NO_INFO	230738	NA	NO_INFO	NA	NA
56526	56526	2023-09-06	4.25	3.85	3.88	2.88	4.23	3.11	7.56	6.42	6.31	5.71	7.46	6.08	383	345.01	357.94	253.33	378.12	276.94	3.40667	3.99333	6.41667	6.76333	302.797	361.983	-0.248024	0.619798	0.233815	2023-09-06	2810035H17Rik+++C920001C06Rik+++Sep6+++Sept6+++mKIAA0128	mRNA	13	URS00009B6152+++URS00009B65C5+++NM_001177323+++NM_001177324+++NM_001253706+++NM_001359140+++NM_001359141+++NM_001359142+++NM_019942+++XM_006541388+++XM_006541390+++XM_006541391+++XM_030251429	coding	known	NC_000086.7	36911272	36990036	+	X|X A3.3	56526	NO_INFO	NO_INFO	56526	NA	K16939	NA	NA
106947	106947	Slc39a3	2.15	1.67	1.38	1.32	2.22	1.76	3.83	2.78	2.24	2.62	3.91	3.44	164.98	125	102.99	99	169	135	1.76667	1.73333	3.32333	2.95	134.333	130.99	0.0588398	0.958742	0.841401	Slc39a3	AI845814+++ZIP-3+++Zip3	mRNA	6	NM_001358898+++NM_134135+++XM_006513027+++XM_011243260+++XM_030244801+++XM_030244802	coding	known	NC_000076.6	81028540	81037338	-	10|10 C1	106947	NO_INFO	NO_INFO	106947	NA	K14709	NA	NA
80286	80286	Tusc3	37.43	36.19	41.65	32.59	31.84	35.21	66.54	60.36	67.85	64.64	56.11	68.79	1494	1456	1627	1301	1290	1372	33.2133	38.4233	63.18	64.9167	1321	1525.67	-0.205448	0.341679	0.079678	Tusc3	AU022242+++BC003311+++N33	mRNA	13	URS00009AF8DE+++URS00009B5418+++URS00009BC7D7+++NM_001357304+++NM_001357305+++NM_001357306+++NM_030254+++XM_017313024+++XM_017313026+++XM_017313027+++XM_017313028+++XM_017313029+++XM_030243860	coding	known	NC_000074.6	39005351	39167050	+	8|8 A4	80286	NO_INFO	NO_INFO	80286	NA	K12669	Tusc3	NA
217316	217316	Slc16a5	0.33	0.32	0.6	0.62	0.88	0.79	0.59	0.53	0.97	1.23	1.54	1.55	16	19	26	26	42	40	0.763333	0.416667	1.44	0.696667	36	20.3333	0.830395	0.332869	0.0759868	Slc16a5	A130015N09Rik+++MCT 5+++MCT 6+++MCT5	mRNA	7	NM_001080934+++NM_001359606+++NM_001359608+++NM_001359609+++XM_006533080+++XM_006533082+++XM_030245893	coding	known	NC_000077.6	115462405	115474398	+	11|11 E2	217316	NO_INFO	NO_INFO	217316	NA	NO_INFO	NA	NA
669149	669149	Vmn2r88	0	0	0	0	0	0.04	0	0	0	0	0	0.07	0	0	0	0	0	1	0.0133333	0	0.0233333	0	0.333333	0	0.964613	0.953567	0.813124	Vmn2r88	V2r13+++V2r3	mRNA	7	URS000077F74D+++NM_001368932+++NM_001368934+++XM_006519400+++XM_017316136+++XM_030247959+++XM_030247960	coding	known	NC_000080.6	51377348	51431915	+	14|14 C1	669149	NO_INFO	NO_INFO	669149	NA	NO_INFO	NA	NA
213236	213236	Dnd1	2.18	1.62	3.22	2.19	2	1.93	3.87	2.71	5.25	4.34	3.53	3.77	64	48	94	64	59	57	2.04	2.34	3.88	3.94333	60	68.6667	-0.195697	0.90864	0.569558	Dnd1	BC034897+++RBMS4+++Ter	mRNA	1	NM_173383	coding	known	NC_000084.6	36763671	36766214	-	18 B2|18 19.46 cM	213236	NO_INFO	NO_INFO	213236	NA	NO_INFO	NA	NA
12345	12345	Capzb	219.95	224.53	242.55	180.45	211.44	174.15	391	374.49	395.07	357.91	372.62	340.29	7418	7606	8105	6047	7139	5893	188.68	229.01	356.94	386.853	6359.67	7709.67	-0.272133	0.232455	0.04183	Capzb	1700120C01Rik+++AI325129+++CPB1+++CPB2+++CPbeat2+++CPbeta1+++CPbeta2+++Cappb1	mRNA	5	URS00009BDE79+++NM_001037761+++NM_001271405+++NM_009798+++XM_006538504	coding	known	NC_000070.6	139192899	139291820	+	4 D3|4 70.59 cM	12345	NO_INFO	NO_INFO	12345	NA	K10365	NA	NA
239463	239463	Fam83a	0.29	0.47	0.36	0.18	0.46	0.24	0.52	0.78	0.59	0.36	0.81	0.47	12.28	19.78	15.22	7.64	19.54	10.2	0.293333	0.373333	0.546667	0.63	12.46	15.76	-0.339036	0.92995	0.608062	Fam83a	NA	mRNA	3	NM_173862+++XM_017316599+++rna-NM_173862.2-2	coding	known	NW_019168525.1	2375	58010706	+	15|15 D1	239463	NO_INFO	NO_INFO	239463	NA	NO_INFO	NA	NA
74386	74386	Rmi1	11.73	9.04	8.81	14.54	9.48	11.93	20.85	15.08	14.35	28.84	16.7	23.31	818	641	618	1000	656	818	11.9833	9.86	22.95	16.76	824.667	692.333	0.251261	0.500662	0.156764	Rmi1	4932432N11Rik+++C79893	mRNA	5	NR_031761+++URS00009B16B4+++NM_001168248+++NM_028904+++XM_006517420	coding	known	NC_000079.6	58402248	58411149	+	13|13 B1	74386	NO_INFO	NO_INFO	74386	NA	K10990	NA	NA
56513	56513	Pard6a	5.15	6.18	6.44	3.87	3.71	4.53	9.16	10.32	10.49	7.67	6.54	8.86	129.28	156.95	160.5	96.81	93.63	114	4.03667	5.92333	7.69	9.99	101.48	148.91	-0.553583	0.139224	0.0179451	Pard6a	0710008C04Rik+++2610010A15Rik+++PAR-6A+++PAR6alpha+++Par-6+++Par6+++Par6c+++TAX40+++Tip-40	mRNA	6	URS00009BEF85+++NM_001047435+++NM_001047436+++NM_001286344+++NM_001286345+++NM_019695	coding	known	NC_000074.6	105701148	105703494	+	8|8 D3	56513	NO_INFO	NO_INFO	56513	NA	K06093	Pard6a	NA
68166	68166	Spire1	7.11	6.31	6.84	8.03	5.77	7.11	12.65	10.52	11.14	15.92	10.17	13.89	722.27	639.14	678.51	836.2	596.1	749.44	6.97	6.75333	13.3267	11.4367	727.247	679.973	0.095621	0.880666	0.521483	Spire1	6030430B19Rik+++AI415299+++AU022898+++AW550622+++Spir-1	mRNA	18	URS00009B367F+++URS00009B48FD+++URS00009BF82E+++URS00009C0D45+++URS00009C4BC1+++NM_176832+++NM_194355+++XM_006526203+++XM_006526205+++XM_006526206+++XM_006526207+++XM_006526209+++XM_030250586+++XM_030250587+++XM_030250588+++XM_030250589+++XM_030250590+++XM_030250591	coding	known	NC_000084.6	67488209	67612810	-	18|18 E1	68166	NO_INFO	NO_INFO	68166	NA	K02098	Spire1	NA
73694	73694	Ndufaf7	12.75	15.95	13	13.52	12.95	13.31	22.66	26.61	21.18	26.82	22.82	26.01	510.67	637.09	519.76	511.47	508.45	508.66	13.26	13.9	25.2167	23.4833	509.527	555.84	-0.122879	0.811995	0.418243	Ndufaf7	2410091C18Rik+++AL033374+++PRO1853	mRNA	3	XR_385374+++NM_028611+++XM_006524995	coding	known	NC_000083.6	78937106	78948052	+	17|17 E3	73694	NO_INFO	NO_INFO	73694	NA	K18164	NA	NA
213827	213827	Arcn1	100.6	95.35	76.41	108.47	105.75	106.05	178.84	159.04	124.45	215.15	186.37	207.23	7102	6762	5345	7611	7476	7513	106.757	90.7867	202.917	154.11	7533.33	6403	0.239996	0.284929	0.0587267	Arcn1	4632432M07Rik+++nur17	mRNA	4	URS00009B0D9A+++URS00009BD9FB+++URS00009C0D46+++NM_145985	coding	known	NC_000075.6	44742143	44767808	-	9|9 A5.2	213827	NO_INFO	NO_INFO	213827	NA	NO_INFO	NA	NA
331531	331531	AV320801	0	0	0.07	0.03	0	0	0	0	0.11	0.06	0	0	0.2	0	5	2.15	0	0	0.01	0.0233333	0.02	0.0366667	0.716667	1.73333	-1.38331	0.932784	0.641052	AV320801	4932408M16	mRNA	2	NM_177918+++XM_006528574	coding	known	NC_000086.7	135494554	135504755	+	X|X F1	331531	NO_INFO	NO_INFO	331531	NA	NO_INFO	NA	NA
20504	20504	Slc17a1	0.03	0	0	0	0	0	0.05	0	0	0	0	0	1	0	0	0	0	0	0	0.01	0	0.0166667	0	0.333333	-0.95894	0.953567	0.814203	Slc17a1	NAPI-1+++Napi1+++Npt1	mRNA	6	NR_121611+++URS00009BA904+++NM_001170638+++NM_009198+++XM_006516616+++XM_006516617	coding	known	NC_000079.6	23867103	23895730	+	13 A3.1|13 9.97 cM	20504	NO_INFO	NO_INFO	20504	NA	NO_INFO	Slc17a1	NA
16551	16551	Kif11	28.9	23.59	26.1	36.32	22.23	30.07	51.38	39.34	42.51	72.04	39.17	58.75	2871.8	2353.98	2569.51	3586.79	2211.67	2997.77	29.54	26.1967	56.6533	44.41	2932.08	2598.43	0.170639	0.709102	0.306902	Kif11	Eg5+++Kif8+++Kifl1+++Knsl1	mRNA	3	URS00009BC0BD+++NM_010615+++rna-NM_010615.2-2	coding	known	NW_016097322.1	183183	37421863	+	19|19 C2	16551	NO_INFO	NO_INFO	16551	NA	NO_INFO	Kif11	NA
69579	69579	2310034P14Rik	0.35	0.22	0.22	0.29	0.17	0.33	0.62	0.36	0.35	0.58	0.31	0.64	21.95	13.83	13.66	18.38	11.02	20.76	0.263333	0.263333	0.51	0.443333	16.72	16.48	0.0610642	0.984479	0.915806	2310034P14Rik	NA	mRNA	2	URS00009C5B54+++XM_006508373	coding	known	NC_000073.6	83883634	83886739	+	7 D3|7	69579	NO_INFO	NO_INFO	69579	NA	NO_INFO	NA	NA
56443	56443	Arpc1a	97.46	92.43	96.87	90.58	103.34	97.25	173.26	154.17	157.78	179.66	182.12	190.02	3108	2961	3061	2871	3300	3112	97.0567	95.5867	183.933	161.737	3094.33	3043.33	0.0298003	0.953567	0.802347	Arpc1a	0610010H08Rik+++1110030K07Rik+++41kDa+++AA407347+++Sid32+++Sid329	mRNA	1	NM_019767	coding	known	NC_000071.6	145083869	145108756	+	5|5 G2	56443	NO_INFO	NO_INFO	56443	NA	K05757	NA	NA
50878	50878	Stag3	6.71	7.05	7.84	4.49	8.96	3.9	11.93	11.76	12.77	8.9	15.8	7.63	410	406	436	342	558	295	5.78333	7.2	10.7767	12.1533	398.333	417.333	-0.0551517	0.955035	0.826313	Stag3	SA-2	mRNA	8	XR_377146+++NM_016964+++XM_006504596+++XM_006504600+++XM_006504601+++XM_011240948+++XM_017320971+++XM_017320972	coding	known	NC_000071.6	138272514	138312397	+	5 G2|5 77.01 cM	50878	NO_INFO	NO_INFO	50878	NA	K13055	NA	NA
67557	67557	Larp6	0.19	0.21	0.26	0.21	0.23	0.11	0.34	0.35	0.42	0.43	0.41	0.21	9	10	12	10	11	5	0.183333	0.22	0.35	0.37	8.66667	10.3333	-0.250939	0.953567	0.730108	Larp6	5430431G03Rik+++AI552438+++Achn	mRNA	1	NM_026235	coding	known	NC_000075.6	60713121	60738801	+	9|9 B	67557	NO_INFO	NO_INFO	67557	NA	NO_INFO	NA	NA
268482	268482	Krt12	0	0	0.08	0	0	0	0	0	0.12	0	0	0	0	0	2	0	0	0	0	0.0266667	0	0.04	0	0.666667	-1.87805	0.932784	0.641674	Krt12	AI835216+++K12+++Krt-12+++Krt1-12	mRNA	2	NM_010661+++XM_006533413	coding	known	NC_000077.6	99415664	99422593	-	11 D|11 62.92 cM	268482	NO_INFO	NO_INFO	268482	NA	K07604	Krt12	NA
12336	12336	Capns1	198.79	220.25	238.33	135.02	208.99	144.35	353.39	367.35	388.21	267.81	368.31	282.06	5582	6214	6455	3883	5863	4139	162.787	219.123	306.06	369.65	4628.33	6083.67	-0.384895	0.22501	0.0394908	Capns1	Capa-4+++Capa4+++Capn4+++Cdps+++Css1+++D7Ertd146e	mRNA	7	URS00009AD68B+++URS00009C5409+++URS0000A93EE5+++NM_009795+++XM_006539488+++XM_011250419+++XM_011250420	coding	known	NC_000073.6	30186934	30200890	+	7 B1|7 17.31 cM	12336	NO_INFO	NO_INFO	12336	NA	K08583	Capns1	NA
235415	235415	Cplx3	0.02	0	0.09	0	0.03	0	0.03	0	0.14	0	0.06	0	1	0	5	0	2.01	0	0.01	0.0366667	0.02	0.0566667	0.67	2	-1.55973	0.884847	0.527158	Cplx3	BC016632+++CpxIII+++ERGIC-53L+++ERGL+++Lamn1l+++Lman1l	mRNA	1	NM_146223	coding	known	NC_000075.6	57599992	57606281	-	9|9 B	235415	NO_INFO	NO_INFO	235415	NA	K15295	NA	NA
14248	14248	Flii	26.93	21.83	21.52	31.94	24.82	29.63	47.87	36.42	35.05	63.35	43.73	57.89	2238	1822	1772	2638	2065	2471	28.7967	23.4267	54.99	39.78	2391.33	1944	0.300168	0.174581	0.0258583	Flii	3632430F08Rik+++Fliih	mRNA	2	NM_001302207+++NM_022009	coding	known	NC_000077.6	60714143	60727263	-	11 B2|11 37.81 cM	14248	NO_INFO	NO_INFO	14248	NA	NO_INFO	NA	NA
77574	77574	Tcaf1	4.46	3.09	4.11	4.36	2.14	3.15	7.93	5.15	6.7	8.64	3.78	6.16	478	331	430	435	225	316	3.21667	3.88667	6.19333	6.59333	325.333	413	-0.350272	0.479567	0.145166	Tcaf1	2810407D09Rik+++3321401G04Rik+++A230020K05Rik+++AI848529+++Fam115a	mRNA	10	URS00009B051D+++URS00009BE836+++NM_001355768+++NM_001355769+++NM_001355770+++NM_029930+++XM_006506752+++XM_006506753+++XM_006506754+++XM_006506756	coding	known	NC_000072.6	42667999	42710131	-	6 B2.1|6	77574	NO_INFO	NO_INFO	77574	NA	NO_INFO	Tcaf1	NA
51869	51869	Rif1	10.68	8.79	8.53	15.05	9.08	13.23	18.98	14.65	13.89	29.86	16	25.85	2372.3	1910.67	1822.56	3911.01	2078.23	3393.61	12.4533	9.33333	23.9033	15.84	3127.62	2035.18	0.615634	0.0443463	0.00260806	Rif1	5730435J01Rik+++6530403D07Rik+++AU016181+++AW549474+++D2Ertd145e	mRNA	9	URS00009BDA23+++NM_001355414+++NM_001355415+++NM_175238+++XM_006498179+++XM_011239135+++XM_011239136+++XM_011239137+++XM_030251862	coding	known	NC_000068.7	52072815	52126769	+	2 C1.1|2 29.98 cM	51869	NO_INFO	NO_INFO	51869	NA	K11138	NA	NA
24056	24056	Sh3bp5	10.64	9.49	8.54	9.48	8.85	9.58	18.91	15.82	13.92	18.8	15.59	18.73	572.62	490.11	449.48	584.47	490.34	555.86	9.30333	9.55667	17.7067	16.2167	543.557	504.07	0.110998	0.835443	0.448839	Sh3bp5	AI606498+++SH3BP-5+++Sab	mRNA	7	URS00009BFD99+++URS00009C4EDD+++NM_001347585+++NM_011894+++XM_006519015+++XM_030247814+++XM_030247815	coding	known	NC_000080.6	31372614	31436100	-	14|14 B	24056	NO_INFO	NO_INFO	24056	NA	NO_INFO	Sh3bp5	NA
381246	381246	Xkr9	0	0.08	0.03	0	0.03	0.03	0	0.14	0.04	0	0.05	0.05	0	3	1	0	1	1	0.02	0.0366667	0.0333333	0.06	0.666667	1.33333	-0.986804	0.941798	0.676988	Xkr9	Gm1620+++XRG9	mRNA	3	NM_001011873+++XM_006495547+++XM_006495548	coding	known	NC_000067.6	13668738	13702230	+	1|1 A3	381246	NO_INFO	NO_INFO	381246	NA	NO_INFO	NA	NA
68032	68032	Emc4	62.84	64	71.11	49.36	57.87	51.06	111.72	106.74	115.83	97.9	101.98	99.77	1210.82	1234.7	1352.11	951.07	1113.15	990.14	52.7633	65.9833	99.8833	111.43	1018.12	1265.88	-0.308843	0.180183	0.0275023	Emc4	2610318K02Rik+++Tmem85	mRNA	3	NM_026519+++XM_030251999+++XM_030252000	coding	known	NC_000068.7	112363019	112379476	-	2|2 E3	68032	NO_INFO	NO_INFO	68032	NA	NO_INFO	NA	NA
21877	21877	Tk1	61.33	71.98	63.06	48.84	67.53	52.08	109.03	120.06	102.72	96.86	119	101.77	1478.47	1740.74	1461	1177.67	1616.05	1292.18	56.15	65.4567	105.877	110.603	1361.97	1560.07	-0.187081	0.670407	0.274596	Tk1	D530002A18Rik+++Tk-1+++Tk1a+++Tk1b	mRNA	6	URS00009BDD34+++NM_001271729+++NM_009387+++XM_006533149+++XM_006533151+++XM_030245917	coding	known	NC_000077.6	117815519	117826087	+	11 E2|11 82.96 cM	21877	NO_INFO	NO_INFO	21877	NA	K00857	Tk1	COG1435///NA
320560	320560	Dennd5b	2.28	1.79	1.81	2.24	1.54	1.8	4.06	2.99	2.94	4.44	2.72	3.52	450.27	356.03	353.4	440.55	304.97	361.35	1.86	1.96	3.56	3.33	368.957	386.567	-0.069207	0.952615	0.703745	Dennd5b	9330160C06Rik+++AI852444+++D030011O10Rik+++Gm17524	mRNA	16	URS00009B05DF+++URS00009B1432+++URS00009B5206+++URS00009B5BB1+++URS00009B8541+++URS00009B92F0+++URS00009BB861+++URS00009BF09F+++URS00009C1749+++NM_177192+++XM_006507062+++XM_006507063+++XM_017321643+++XM_030255459+++XM_030255460+++rna-NM_177192.3-2	coding	known	NT_166305.2	5393243	149101680	+	6|6 G3	320560	NO_INFO	NO_INFO	320560	NA	NO_INFO	NA	NA
71864	71864	Fam217a	0.02	0.06	0.04	0.11	0.04	0.04	0.04	0.11	0.06	0.22	0.08	0.08	1	3	1.79	5	2	1	0.0633333	0.04	0.126667	0.07	2.66667	1.93	0.666001	0.936573	0.658722	Fam217a	1700026J04Rik	mRNA	8	NM_027967+++XM_006516782+++XM_006516783+++XM_006516784+++XM_006516785+++XM_006516786+++XM_011244350+++XM_011244351	coding	known	NC_000079.6	34909959	34924358	-	13|13 A3.3	71864	NO_INFO	NO_INFO	71864	NA	NO_INFO	NA	NA
22061	22061	Trp63	0.08	0.1	0.12	0.19	0.04	0.03	0.15	0.16	0.2	0.38	0.07	0.06	8	9	11	18	4	1	0.0866667	0.1	0.17	0.17	7.66667	9.33333	-0.308783	0.953567	0.754089	Trp63	AI462811+++Ket+++P51/P63+++P63+++P73l+++Tp63+++Trp53rp1	mRNA	14	URS00009AF463+++URS00009B3CF0+++URS00009B630D+++NM_001127259+++NM_001127260+++NM_001127261+++NM_001127262+++NM_001127263+++NM_001127264+++NM_001127265+++NM_011641+++XM_006522000+++XM_006522001+++XM_006522002	coding	known	NC_000082.6	25683763	25892088	+	16 B1|16 17.37 cM	22061	NO_INFO	NO_INFO	22061	NA	K10149	NA	NA
278795	278795	Lrrc10b	0.19	0.11	0.05	0.08	0.5	0.22	0.34	0.18	0.08	0.15	0.89	0.43	8.03	4.61	2.01	3.2	21.2	9.21	0.266667	0.116667	0.49	0.2	11.2033	4.88333	1.274	0.574156	0.200459	Lrrc10b	Gm705+++SerdinR	mRNA	1	NM_001111140	coding	known	NC_000085.6	10455371	10457447	-	19|19 A	278795	NO_INFO	NO_INFO	278795	NA	NO_INFO	Lrrc10b	NA
321008	321008	Zswim9	0.83	0.76	0.66	1.4	0.86	1.4	1.48	1.26	1.08	2.77	1.51	2.74	57	51.98	45	95	58.72	96	1.22	0.75	2.34	1.27333	83.24	51.3267	0.70078	0.179817	0.0274172	Zswim9	6330408A02Rik	mRNA	1	NM_177312	coding	known	NC_000073.6	13258967	13278721	-	7|7 A1	321008	NO_INFO	NO_INFO	321008	NA	NO_INFO	NA	NA
16499	16499	Kcnab3	0.17	0.29	0.27	0.39	0.41	0.41	0.31	0.48	0.45	0.77	0.72	0.79	9	15	14	20	21	21	0.403333	0.243333	0.76	0.413333	20.6667	12.6667	0.707431	0.572459	0.199352	Kcnab3	C330022D06Rik+++Kcnab4+++mKv(beta)4	mRNA	4	URS00007763D0+++URS00009B1DDA+++URS00009B569C+++NM_010599	coding	known	NC_000077.6	69326258	69333041	+	11|11 B3	16499	NO_INFO	NO_INFO	16499	NA	NO_INFO	Kcnab3	NA
108083	108083	Pip4k2b	11.84	11.22	11.05	17.62	12.02	16.52	21.05	18.72	17.99	34.96	21.19	32.27	1229	1170	1135	1819	1251	1723	15.3867	11.37	29.4733	19.2533	1597.67	1178	0.437494	0.049782	0.00320442	Pip4k2b	AI848124+++PI5P4Kbeta+++Pip5k2b+++c11	mRNA	6	URS000077F904+++URS00009B16C7+++URS00009BDF27+++URS00009C0B5D+++NM_054051+++XM_030245466	coding	known	NC_000077.6	97715157	97744704	+	11 D|11 61.07 cM	108083	NO_INFO	NO_INFO	108083	NA	K00920	NA	NA
72181	72181	Nsun4	7.13	7.38	8.23	6.61	7.5	7.15	12.67	12.32	13.4	13.11	13.21	13.97	319	332	365	296	336	321	7.08667	7.58	13.43	12.7967	317.667	338.667	-0.0883748	0.92255	0.596764	Nsun4	2310010O12Rik+++2810405F18Rik+++AI507900+++Shtap	mRNA	7	URS00009AFF06+++URS00009C0C6D+++XR_003955016+++XR_376358+++NM_001369075+++NM_001369076+++NM_028142	coding	known	NC_000070.6	116033002	116064848	+	4|4 D1	72181	NO_INFO	NO_INFO	72181	NA	NO_INFO	NA	NA
382913	382913	Neil2	0.3	0.59	0.45	0.44	0.45	0.38	0.53	0.99	0.73	0.88	0.79	0.74	10	17	13	17	14	16	0.423333	0.446667	0.803333	0.75	15.6667	13.3333	0.231517	0.947865	0.691078	Neil2	Gm1212+++NEH2	mRNA	7	NM_201610+++XM_006519199+++XM_006519201+++XM_006519202+++XM_006519203+++XM_011245108+++XM_011245109	coding	known	NC_000080.6	63182439	63194154	-	14|14 D1	382913	NO_INFO	NO_INFO	382913	NA	K10568	Neil2	NA
227697	227697	Dolk	12.57	12.47	11.77	9.44	14.08	12.62	22.35	20.79	19.17	18.73	24.82	24.66	541	539	502	404	607	545	12.0467	12.27	22.7367	20.77	518.667	527.333	-0.0136985	0.995697	0.943426	Dolk	BC026973+++Tmem15+++mKIAA1094	mRNA	1	NM_177648	coding	known	NC_000068.7	30284229	30286354	-	2|2 B	227697	NO_INFO	NO_INFO	227697	NA	K00902	NA	COG0170///NA
238896	238896	Cdc20b	0.02	0.03	0	0	0.03	0	0.04	0.05	0	0	0.06	0	1	2	0	0	2.01	0	0.01	0.0166667	0.02	0.03	0.67	1	-0.535341	0.960731	0.848057	Cdc20b	EG238896+++EG622422	mRNA	12	URS00009C40CB+++URS00009C54BC+++XR_003950451+++XR_873755+++NM_001281487+++XM_006517653+++XM_006517655+++XM_011244659+++XM_011244660+++XM_011244661+++XM_011244662+++XM_030247263	coding	known	NC_000079.6	113034975	113121019	+	13|13 D2.2	238896	NO_INFO	NO_INFO	238896	NA	NO_INFO	NA	NA
18815	18815	Plg	1.03	0.94	0.99	0.38	1.16	0.55	1.84	1.57	1.61	0.75	2.04	1.08	58	53	55	21	65	31	0.696667	0.986667	1.29	1.67333	39	55.3333	-0.484223	0.693793	0.29408	Plg	AI649309+++Pg	mRNA	1	NM_008877	coding	known	NC_000083.6	12378609	12419384	+	17 A1|17 8.5 cM	18815	NO_INFO	NO_INFO	18815	NA	K01315	NA	NA
103724	103724	Tbc1d10a	23.16	24.05	23.88	21.83	25.38	24.79	41.17	40.11	38.9	43.31	44.73	48.44	907.53	936.83	921.37	878.48	998.15	980.13	24	23.6967	45.4933	40.06	952.253	921.91	0.0523308	0.947364	0.688785	Tbc1d10a	AI447804+++EPI64+++Tbc1d10+++mFLJ00288	mRNA	2	NM_134023+++XM_006514441	coding	known	NC_000077.6	4186833	4215507	+	11|11 A1	103724	NO_INFO	NO_INFO	103724	NA	NO_INFO	Tbc1d10a	NA
320438	320438	Alg6	11.56	10.61	11.92	11	11.28	9.65	20.56	17.7	19.42	21.83	19.88	18.85	602.55	529.91	585.63	607.91	579.82	558.34	10.6433	11.3633	20.1867	19.2267	582.023	572.697	0.0261737	0.959065	0.842682	Alg6	E230028F23Rik	mRNA	17	URS00009B0AAC+++URS00009B71A9+++URS00009BDF3A+++URS00009C109E+++NM_001081264+++XM_006503155+++XM_006503156+++XM_006503158+++XM_006503160+++XM_006503161+++XM_006503162+++XM_006503163+++XM_006503164+++XM_017320256+++XM_017320257+++XM_030253605+++rna-NM_001081264.1-2	coding	known	NW_019168509.1	90084	99763460	+	4|4 C6	320438	NO_INFO	NO_INFO	320438	NA	K03848	NA	NA
319944	319944	Taf2	8.89	7.16	7.92	11.81	8.47	11.43	15.8	11.94	12.9	23.43	14.93	22.33	913	739	807	1203	874	1174	10.57	7.99	20.23	13.5467	1083.67	819.667	0.402153	0.0937309	0.00924855	Taf2	4732460C16Rik+++AI425886+++CIF150+++TAF2B+++TAFII-150+++TAFII150	mRNA	5	XR_001781543+++XR_001781544+++NM_001081288+++XM_006521076+++XM_011245657	coding	known	NC_000081.6	55015129	55072187	-	15|15 D1	319944	NO_INFO	NO_INFO	319944	NA	K03128	NA	NA
329716	329716	BC107364	0.11	0.06	0.12	0.04	0.11	0.04	0.2	0.1	0.19	0.08	0.19	0.08	9	7	9	5	8	5	0.0633333	0.0966667	0.116667	0.163333	6	8.33333	-0.464809	0.906355	0.566469	BC107364	D730018G16	mRNA	4	XR_003954335+++NM_001256180+++NM_001256181+++XM_030252654	coding	known	NC_000069.6	96433788	96454361	-	3|3 F2.1	329716	NO_INFO	NO_INFO	329716	NA	NO_INFO	NA	NA
70681	70681	Abraxas1	10.59	9.81	10.59	10.57	11.43	11.14	18.82	16.36	17.24	20.96	20.14	21.77	470.54	447.72	465	483.26	522.47	511.18	11.0467	10.33	20.9567	17.4733	505.637	461.087	0.137976	0.722299	0.32062	Abraxas1	3830405G04Rik+++5630400M01Rik+++AI506069+++AL024423+++AV118690+++Ccdc98+++Fam175a	mRNA	12	URS000081193D+++URS0000811B80+++URS00009B34BA+++URS00009C2EEB+++XR_001784743+++XR_001784744+++XR_003955708+++XR_389290+++NM_172405+++XM_006535217+++XM_006535218+++XM_030254801	coding	known	NC_000071.6	100804802	100847168	-	5|5 E4	70681	NO_INFO	NO_INFO	70681	NA	K20774	NA	NA
225164	225164	Mib1	11.79	10.41	10.09	12.73	9.12	12.3	20.97	17.36	16.44	25.24	16.07	24.04	1966.34	1693.29	1675.15	2359.06	1600.07	2161.71	11.3833	10.7633	21.7833	18.2567	2040.28	1778.26	0.196685	0.564069	0.193511	Mib1	DIP-1+++E430019M12Rik+++Mib	mRNA	9	URS00009B4F6F+++URS00009B6C72+++URS00009B95F1+++URS00009BAFEB+++URS00009C1F65+++URS00009C3621+++NM_001364997+++NM_144860+++XM_006525811	coding	known	NC_000084.6	10725625	10818578	+	18|18 A1	225164	NO_INFO	NO_INFO	225164	NA	K10645	NA	NA
15469	15469	Prmt1	359.58	469.34	370.9	355.56	336.05	341.1	639.23	782.82	604.14	705.22	592.21	666.51	9425	12357	9631	9266	8829	8971	344.237	399.94	654.647	675.397	9022	10471	-0.212824	0.423107	0.116237	Prmt1	6720434D09Rik+++AW214366+++Hrmt1l2+++Mrmt1	mRNA	6	NR_045521+++NM_001252476+++NM_001252477+++NM_019830+++XM_030242157+++XM_030242158	coding	known	NC_000073.6	44976755	44986420	-	7 B3|7 29.07 cM	15469	NO_INFO	NO_INFO	15469	NA	K11434	NA	NA
100861755	100861755	Gm21190	0.05	0	0	0	0	0	0.09	0	0	0	0	0	1.22	0	0	0	0	0	0	0.0166667	0	0.03	0	0.406667	-0.95894	0.953567	0.814203	Gm21190	NA	mRNA	2	NM_001310449+++rna-NM_001310449.1-2	coding	known	NW_004058051.1	94774	15529222	-	5 A2|5	100861755	NO_INFO	NO_INFO	100861755	NA	NO_INFO	NA	NA
110893	110893	Slc8a3	0	0.11	0.17	0.04	0.04	0.04	0.01	0.19	0.28	0.08	0.08	0.08	1.01	8	10.45	3	2.31	2.04	0.04	0.0933333	0.08	0.16	2.45	6.48667	-1.45359	0.611058	0.226585	Slc8a3	AW742262+++Ncx3	mRNA	12	URS00009AD9E4+++URS00009B1CEA+++URS00009BDB69+++URS00009C0BBE+++NM_001167920+++NM_080440+++XM_006515411+++XM_006515412+++XM_006515413+++XM_006515414+++XM_030246527+++XM_030246528	coding	known	NC_000078.6	81197915	81333732	+	12 D1|12 37.44 cM	110893	NO_INFO	NO_INFO	110893	NA	K05849	NA	NA
21756	21756	Prss40	0	0.1	0.11	0.04	0	0	0	0.17	0.17	0.08	0	0	0	3.68	3.65	1	0	0	0.0133333	0.07	0.0266667	0.113333	0.333333	2.44333	-2.49084	0.721823	0.319955	Prss40	Tesp2	mRNA	8	NM_009356+++XM_006495856+++XM_006495857+++XM_006495858+++XM_006495859+++XM_006495860+++XM_006495861+++XM_006495862	coding	known	NC_000067.6	34536448	34561004	-	1|1 B	21756	NO_INFO	NO_INFO	21756	NA	NO_INFO	NA	NA
18616	18616	Peg3	63.9	51.91	53.57	93.12	42.41	62.43	113.59	86.58	87.26	184.7	74.74	121.98	11508	9386	9559	16826	7657	11388	65.9867	56.46	127.14	95.81	11957	10151	0.227929	0.708205	0.306051	Peg3	AL022617+++ASF-1+++End4+++Gcap4+++Pw1+++Zfp102+++mKIAA0287	mRNA	10	URS00009BC852+++URS00009BE23D+++NM_008817+++XM_017322029+++XM_017322030+++XM_017322031+++XM_017322033+++XM_030242211+++XM_030242212+++XM_030242213	coding	known	NC_000073.6	6703892	6730462	-	7 A1|7 3.89 cM	18616	NO_INFO	NO_INFO	18616	NA	NO_INFO	Peg3	NA
66595	66595	Aste1	4.62	4.29	5.71	3.97	3.31	3.9	8.21	7.16	9.3	7.87	5.84	7.62	227	202	199	245	177.98	238.96	3.72667	4.87333	7.11	8.22333	220.647	209.333	0.0713203	0.953567	0.711176	Aste1	1100001A21Rik+++AV006403	mRNA	13	NR_152139+++URS00009AF925+++URS00009B6477+++URS00009C08B5+++XR_871094+++NM_001164828+++NM_001357902+++NM_025651+++XM_006511784+++XM_006511787+++XM_006511789+++XM_030244493+++XM_030244494	coding	known	NC_000075.6	105395294	105410626	+	9|9 F1	66595	NO_INFO	NO_INFO	66595	NA	NO_INFO	NA	NA
353172	353172	Gars	121.82	128.08	115.19	123.89	124.78	134.6	216.56	213.63	187.63	245.73	219.9	263.01	5909	6241	5537	5973	6061	6552	127.757	121.697	242.88	205.94	6195.33	5895.67	0.0755042	0.857335	0.478629	Gars	GENA202+++Gars1+++Gena201+++Nmf249+++Sgrp23	mRNA	1	NM_180678	coding	known	NC_000072.6	55038001	55079504	+	6 B3|6 27.29 cM	353172	NO_INFO	NO_INFO	353172	NA	K01880	NA	COG0423///NA
26971	26971	Pla2g2f	29.81	33.94	31.24	28.91	30.86	31.74	52.99	56.61	50.89	57.35	54.38	62.02	1475	1687	1532	1422	1529	1576	30.5033	31.6633	57.9167	53.4967	1509	1564.67	-0.048289	0.952129	0.701135	Pla2g2f	GIIFsPLA2+++sPLA2-IIF	mRNA	2	NM_001360875+++NM_012045	coding	known	NC_000070.6	138750533	138757598	-	4|4 D3	26971	NO_INFO	NO_INFO	26971	NA	K01047	Pla2g2f	NA
218397	218397	Rasa1	10.5	7.73	8.73	14.45	8.35	13.01	18.67	12.89	14.21	28.66	14.72	25.42	1087.87	802.41	899.36	1458.77	855.65	1339.67	11.9367	8.98667	22.9333	15.2567	1218.03	929.88	0.386104	0.263952	0.05178	Rasa1	Gap+++RasGAP+++Rasa	mRNA	4	URS00009AFE83+++URS00009BE693+++NM_145452+++XM_011244518	coding	known	NC_000079.6	85214699	85289486	-	13 C3|13 45.05 cM	218397	NO_INFO	NO_INFO	218397	NA	K04352	NA	NA
70382	70382	Kctd2	9.31	9.42	9.07	8.88	12.07	10.31	16.55	15.71	14.78	17.61	21.26	20.15	324	332	318	307	412	359	10.42	9.26667	19.6733	15.68	359.333	324.667	0.154256	0.798468	0.398625	Kctd2	2310012I15Rik	mRNA	6	XR_003949502+++XR_003949503+++XR_388525+++NM_183285+++XM_006534166+++XM_011249244	coding	known	NC_000077.6	115420094	115431274	+	11|11 E2	70382	NO_INFO	NO_INFO	70382	NA	NO_INFO	NA	NA
60440	60440	Iigp1	0.13	0.08	0.05	0.05	0.09	0.07	0.23	0.13	0.08	0.1	0.17	0.14	8	5	3	3.08	6	4.65	0.07	0.0866667	0.136667	0.146667	4.57667	5.33333	-0.281537	0.953567	0.779404	Iigp1	2900074L10Rik+++AI046432+++AW111922+++Ifgga1+++Iigp+++Irga6	mRNA	10	URS00009B8772+++NM_001146275+++NM_021792+++XM_011246978+++XM_011246979+++XM_011246980+++XM_030250557+++XM_030250558+++XM_030250559+++XM_030250560	coding	known	NC_000084.6	60373616	60392634	+	18|18 D3	60440	NO_INFO	NO_INFO	60440	NA	NO_INFO	Iigp1	NA
20439	20439	Siah2	5.52	5.95	6.01	4.36	5.28	3.96	9.81	9.92	9.79	8.65	9.3	7.74	279	302	301	219	267	201	4.53333	5.82667	8.56333	9.84	229	294	-0.354726	0.304536	0.0654212	Siah2	AA415433+++Sinh2	mRNA	2	XR_001783671+++NM_009174	coding	known	NC_000069.6	58674949	58692439	-	3 D|3 28.68 cM	20439	NO_INFO	NO_INFO	20439	NA	NO_INFO	Siah2	NA
67077	67077	Catsperz	0.4	0.26	0.33	0.2	0.07	0.46	0.7	0.44	0.54	0.39	0.12	0.9	6	4	5	3	1	7	0.243333	0.33	0.47	0.56	3.66667	5	-0.45028	0.945237	0.684332	Catsperz	1700019N12Rik+++A430107B04Rik+++MLZ-622+++Tex40	mRNA	2	URS00009B9929+++NM_001039494	coding	known	NC_000085.6	6922186	6925380	+	19|19 A	67077	NO_INFO	NO_INFO	67077	NA	NO_INFO	NA	NA
101055663	101055663	LOC101055663	0	0	0.05	0	0	0	0	0	0.09	0	0	0	0	0	1.12	0	0	0	0	0.0166667	0	0.03	0	0.373333	-0.95894	0.953567	0.814203	LOC101055663	NA	mRNA	2	XM_006535857+++XM_011249811	coding	known	NT_166280.1	68248	77556	+	NA	101055663	NO_INFO	NO_INFO	101055663	NA	NO_INFO	NA	NA
383258	383258	Vmn2r118	0	0	0.02	0	0	0	0	0	0.03	0	0	0	0	0	1	0	0	0	0	0.00666667	0	0.01	0	0.333333	-0.95894	0.953567	0.814203	Vmn2r118	EG383258+++EG668547+++Vmn2r119	mRNA	3	NM_001104582+++XM_017317550+++rna-NM_001104582.1-2	coding	known	NW_004450263.1	904912	55624735	-	17|17 C	383258	NO_INFO	NO_INFO	383258	NA	NO_INFO	NA	NA
210801	210801	Unc5d	0.01	0.02	0	0.01	0.02	0.02	0.01	0.03	0.01	0.01	0.04	0.05	1.06	2.89	0.62	1.35	4.47	4.55	0.0166667	0.01	0.0333333	0.0166667	3.45667	1.52333	1.60668	0.742077	0.340974	Unc5d	D930029E11Rik+++Unc5h4+++mKIAA1777	mRNA	16	URS00009AE3C6+++URS00009B4460+++URS00009BB24C+++URS00009BC8CE+++URS00009C0681+++NM_001347498+++NM_001347499+++NM_001347500+++NM_001347501+++NM_153135+++XM_006509049+++XM_006509050+++XM_006509051+++XM_006509052+++XM_006509054+++XM_006509055	coding	known	NC_000074.6	28646717	29219671	-	8|8 A2- A3	210801	NO_INFO	NO_INFO	210801	NA	K07521	Unc5d	NA
103841	103841	Cuedc1	4.13	4.63	4.96	3.6	5.28	3.99	7.35	7.72	8.08	7.13	9.3	7.79	257	288	303	222	328	253	4.29	4.57333	8.07333	7.71667	267.667	282.667	-0.0705608	0.953567	0.744879	Cuedc1	AI841487+++C330016O16Rik	mRNA	13	URS00009AD736+++URS00009AE849+++URS00009B8613+++URS00009C12E5+++URS00009C175A+++URS00009C321A+++URS00009C5455+++NM_001172099+++NM_198013+++rna-NM_001172099.1-2+++rna-NM_001172099.1-3+++rna-NM_198013.3-2+++rna-NM_198013.3-3	coding	known	NT_187003.1	104570	88194140	+	11|11 C	103841	NO_INFO	NO_INFO	103841	NA	NO_INFO	NA	NA
105245580	105245580	A930018O16Rik	0.04	0	0.09	0.04	0.09	0.13	0.08	0	0.15	0.09	0.16	0.26	1	0	2	1	2	3	0.0866667	0.0433333	0.17	0.0766667	2	1	1.00452	0.914664	0.582463	A930018O16Rik	NA	mRNA	2	URS00009C55CD+++XM_011244606	coding	known	NC_000079.6	69534315	69535855	+	13|13 B3	105245580	NO_INFO	NO_INFO	105245580	NA	NO_INFO	NA	NA
170790	170790	Mlc1	0.04	0	0.02	0	0.02	0	0.08	0	0.03	0	0.04	0	2	0	1	0	1	0	0.00666667	0.02	0.0133333	0.0366667	0.333333	1	-1.46927	0.932784	0.623152	Mlc1	AW048630+++BB074274+++Kiaa0027-hp+++LVM+++MLC+++VL+++WKL1	mRNA	4	NM_001364855+++NM_133241+++XM_006520544+++XM_006520545	coding	known	NC_000081.6	88955884	88982693	-	15|15 E3	170790	NO_INFO	NO_INFO	170790	NA	NO_INFO	Mlc1	NA
21351	21351	Taldo1	153.28	167.5	163.29	153.78	167.91	144.98	272.48	279.38	265.98	305.02	295.91	283.3	3897	4278	4114	3886	4275	3699	155.557	161.357	294.743	272.613	3953.33	4096.33	-0.0467319	0.952195	0.70163	Taldo1	NA	mRNA	1	NM_011528	coding	known	NC_000073.6	141392160	141402976	+	7|7 F5	21351	NO_INFO	NO_INFO	21351	NA	K00616	Taldo1	COG0176///NA
12489	12489	Cd33	0.02	0.07	0.07	0.17	0.31	0.19	0.04	0.12	0.12	0.33	0.55	0.36	1.05	4.57	4.29	8.42	16.46	10.28	0.223333	0.0533333	0.413333	0.0933333	11.72	3.30333	1.92572	0.22384	0.039023	Cd33	Siglec-3+++gp67	mRNA	4	URS00009AD6ED+++NM_001111058+++NM_021293+++XM_006540590	coding	known	NC_000073.6	43524216	43537424	-	7 B3|7 28.25 cM	12489	NO_INFO	NO_INFO	12489	NA	K06473	Cd33	NA
109115	109115	Supt3	7.87	8.69	8.55	6.24	6.2	5.18	13.99	14.5	13.92	12.37	10.93	10.12	216	247	240	173	176	156	5.87333	8.37	11.14	14.1367	168.333	234.333	-0.474695	0.106103	0.0112898	Supt3	2310066G22Rik+++AI315192+++SPT3+++SPT3L+++Supt3h	mRNA	9	NR_158206+++URS00009BBF84+++NM_178652+++XM_006523477+++XM_006523478+++XM_006523479+++XM_030249445+++XM_030249446+++XM_030249447	coding	known	NC_000083.6	44777118	45119294	+	17|17 B3	109115	NO_INFO	NO_INFO	109115	NA	K11313	NA	NA
100188919	100188919	Gm45915	0	0	0	0	0	0.02	0	0	0	0	0	0.05	0	0	0	0	0	1	0.00666667	0	0.0166667	0	0.333333	0	0.964613	0.953567	0.813124	Gm45915	Gm45915	mRNA	1	NM_001309430	coding	known	NC_000080.6	25603513	25605636	+	14 A3|14	100188919	NO_INFO	NO_INFO	100188919	NA	NO_INFO	NA	NA
66609	66609	Cryzl1	21.89	21.42	20.6	18.16	16.73	16.89	38.92	35.73	33.56	36.02	29.49	33	795	781	744	659	611	615	17.26	21.3033	32.8367	36.07	628.333	773.333	-0.29699	0.107858	0.0115998	Cryzl1	2210407J23Rik+++2410006O11Rik+++QOH-1	mRNA	12	URS00009B2467+++URS00009B666C+++XR_003951815+++XR_003951816+++XR_003951817+++XR_003951818+++NM_026994+++NM_133679+++XM_030249235+++XM_030249236+++XM_030249237+++XM_030249238	coding	known	NC_000082.6	91689300	91729206	+	16|16 C4	66609	NO_INFO	NO_INFO	66609	NA	NO_INFO	NA	NA
16790	16790	Anpep	2.91	2.32	2.66	2.88	2.44	3.3	5.17	3.87	4.34	5.7	4.31	6.44	226	181	205	222	190	257	2.87333	2.63	5.48333	4.46	223	204	0.130289	0.876902	0.509596	Anpep	AP-M+++AP-N+++Apn+++Cd13+++P150	mRNA	2	URS00009C2956+++NM_008486	coding	known	NC_000073.6	79821803	79848210	-	7|7 D2	16790	NO_INFO	NO_INFO	16790	NA	K11140	Anpep	NA
115487367	115487367	LOC115487367	0.17	0.57	0.16	0.52	0.8	0.21	0.3	0.96	0.26	1.03	1.41	0.41	7.09	23.93	6.56	21.46	33.28	8.8	0.51	0.3	0.95	0.506667	21.18	12.5267	0.796805	0.700651	0.299419	LOC115487367	NA	mRNA	1	XM_030245219	coding	known	NC_000067.6	171487292	171489341	+	NA	115487367	NO_INFO	NO_INFO	115487367	NA	NO_INFO	NA	NA
67187	67187	Zmynd19	40.86	45.15	40.67	41.66	36.25	41.81	72.64	75.31	66.24	82.63	63.88	81.69	2256	2504	2225	2286	2004	2316	39.9067	42.2267	76.0667	71.3967	2202	2328.33	-0.0793978	0.857541	0.47954	Zmynd19	2700064H14Rik+++AA536891+++AU014915+++mizip	mRNA	3	URS00009BCB7B+++NM_026021+++NM_147179	coding	known	NC_000068.7	24949777	24960967	+	2|2 A3	67187	NO_INFO	NO_INFO	67187	NA	NO_INFO	NA	NA
56501	56501	Elf4	12.28	9.42	10.55	14.51	14.05	15.95	21.83	15.71	17.18	28.78	24.76	31.17	1482	1142	1257	1778	1700	1963	14.8367	10.75	28.2367	18.24	1813.67	1293.67	0.491577	0.0121077	0.000289029	Elf4	AV314029+++BC042423+++Gm9907+++Mef	mRNA	7	URS00009BC5B6+++URS00009BD605+++URS00009C03DC+++URS00009C2BC8+++NM_019680+++XM_006541526+++XM_006541527	coding	known	NC_000086.7	48411049	48463132	+	X|X A5	56501	NO_INFO	NO_INFO	56501	NA	K09428	NA	NA
26936	26936	Mprip	25.76	24.18	21.23	27.13	26.67	30.06	45.79	40.32	34.58	53.82	47	58.74	4677.41	4365.36	3759.56	5046.51	4842.01	5619.51	27.9533	23.7233	53.1867	40.23	5169.34	4267.44	0.281109	0.151032	0.0203907	Mprip	9530046C02+++AA536749+++AI647711+++C76423+++Gm34094+++RIP3+++Rhoip3+++mKIAA0864+++p116Rip	mRNA	26	URS000077469F+++URS00009B2D47+++URS00009B59BA+++URS00009B6347+++URS00009B7410+++URS00009B7F20+++URS00009C336F+++URS00009C349B+++URS00009C498B+++XR_003949455+++NM_001368931+++NM_012027+++NM_201245+++XM_006533428+++XM_006533432+++XM_006533433+++XM_006533436+++XM_006533438+++XM_006533439+++XM_006533440+++XM_006533441+++XM_011249055+++XM_017314568+++XM_030246039+++XM_030246040+++XM_030246041	coding	known	NC_000077.6	59662470	59781756	+	11|11 B1.3	26936	NO_INFO	NO_INFO	26936	NA	NO_INFO	Mprip	NA
224807	224807	Tmem63b	14.5	9.97	11.11	15.39	10.53	15.73	25.78	16.63	18.09	30.53	18.55	30.74	947	655	720	1000	691	1037	13.8833	11.86	26.6067	20.1667	909.333	774	0.232627	0.611058	0.226607	Tmem63b	BC026370	mRNA	9	URS00007645A1+++URS00009ADAC5+++XR_001782067+++NM_198167+++XM_006524136+++XM_006524137+++XM_006524138+++XM_006524139+++XM_030249734	coding	known	NC_000083.6	45660172	45686343	+	17|17 C	224807	NO_INFO	NO_INFO	224807	NA	NO_INFO	Tmem63b	NA
27660	27660	1700088E04Rik	3.84	3.81	3.98	2.41	3.92	1.83	6.82	6.35	6.48	4.77	6.91	3.57	94.89	91.46	96.41	54.89	94.86	43.19	2.72	3.87667	5.08333	6.55	64.3133	94.2533	-0.544519	0.432806	0.12107	1700088E04Rik	ESTJ0827E04	mRNA	4	NM_001310576+++NM_001310579+++NM_001310581+++NM_138581	coding	known	NC_000081.6	79134655	79141251	-	15 E1|15 37.7 cM	27660	NO_INFO	NO_INFO	27660	NA	NO_INFO	1700088E04Rik	NA
69847	69847	Wnk4	2.22	2.1	1.88	1.61	1.75	1.54	3.95	3.5	3.06	3.19	3.09	3	159	151	135	124	136	122	1.63333	2.06667	3.09333	3.50333	127.333	148.333	-0.214677	0.711178	0.309814	Wnk4	2010002J11Rik+++Pha2b+++Prkwnk4	mRNA	9	URS000076D0B8+++URS00009B8401+++NM_175638+++XM_006534136+++XM_006534137+++XM_006534138+++XM_006534139+++XM_006534141+++XM_017314744	coding	known	NC_000077.6	101260537	101277409	+	11|11 D	69847	NO_INFO	NO_INFO	69847	NA	NO_INFO	Wnk4	NA
15483	15483	Hsd11b1	0.34	0.26	0.15	0.11	0.15	0.19	0.6	0.43	0.25	0.23	0.26	0.37	9	7	4	3	4	5	0.15	0.25	0.286667	0.426667	4	6.66667	-0.726119	0.833773	0.446216	Hsd11b1	NA	mRNA	11	URS000077B643+++URS0000811C0B+++URS00009B191C+++URS00009B71D4+++URS00009B784A+++URS00009BB406+++NM_001044751+++NM_008288+++XM_006497227+++XM_006497228+++XM_030249832	coding	known	NC_000067.6	193203038	193264049	+	1|1 H6	15483	NO_INFO	NO_INFO	15483	NA	K15680	Hsd11b1	NA
74493	74493	Tnks2	62.61	55.64	56.32	76.43	56.47	74.99	111.31	92.81	91.73	151.59	99.51	146.53	8265.42	7351	7333.04	10087.4	7486.84	9999.78	69.2967	58.19	132.543	98.6167	9191.33	7649.82	0.264188	0.23726	0.0433332	Tnks2	5430432P15Rik+++AA517131+++AI662480+++ARTD6+++TNKS-2+++Tank2	mRNA	6	URS00009BFEED+++URS00009C565B+++NM_001163635+++XM_006527408+++XM_006527409+++XM_011247382	coding	known	NC_000085.6	36834129	36893477	+	19|19 C2	74493	NO_INFO	NO_INFO	74493	NA	NO_INFO	NA	NA
52432	52432	Ppp2r2d	33.06	37.95	37.53	29.13	29.06	26.99	58.78	63.3	61.13	57.79	51.22	52.73	1302	1400	1298	1178	1161	1098	28.3933	36.18	53.9133	61.07	1145.67	1333.33	-0.215849	0.280232	0.0569955	Ppp2r2d	1300017E19Rik+++D7Ertd753e+++MDS026	mRNA	11	URS00009B51F4+++NM_001347618+++NM_026391+++XM_006508015+++XM_006508020+++XM_017322350+++XM_030242762+++XM_030242763+++XM_030242764+++XM_030242765+++XM_030242766	coding	known	NC_000073.6	138846350	138885981	+	7 F4|7 82.95 cM	52432	NO_INFO	NO_INFO	52432	NA	K04354	NA	NA
105835	105835	Sgsm3	6.61	6.61	5.99	6.8	5.19	5.76	11.75	11.02	9.75	13.48	9.15	11.26	386	392	343	393	313	339	5.91667	6.40333	11.2967	10.84	348.333	373.667	-0.100627	0.879537	0.513825	Sgsm3	1810012I01Rik+++AI428557+++BB175482+++Cip85+++R75178+++RUSC3+++Rutbc3	mRNA	12	URS00009AF2D2+++URS00009B54C2+++NM_001357669+++NM_134091+++XM_006520244+++XM_006520245+++XM_006520246+++XM_006520247+++XM_006520248+++XM_006520249+++XM_017316358+++XM_030248261	coding	known	NC_000081.6	80977762	81012290	+	15|15 E1	105835	NO_INFO	NO_INFO	105835	NA	NO_INFO	NA	NA
56420	56420	Ppp4c	116.67	137.67	115.38	111.21	103.07	112.54	207.4	229.62	187.93	220.57	181.63	219.91	3295	3903	3225	3120	2913	3188	108.94	123.24	207.37	208.317	3073.67	3474.33	-0.174658	0.478469	0.144668	Ppp4c	1110002D08Rik+++AU016079+++PP-X+++PP4C+++Ppx+++pp4	mRNA	3	NM_001360464+++NM_019674+++XM_006508049	coding	known	NC_000073.6	126785866	126792557	-	7|7 F3	56420	NO_INFO	NO_INFO	56420	NA	K15423	NA	COG0639///NA
30941	30941	Usp21	11.68	12.98	12.36	10.78	9.95	11.98	20.77	21.65	20.13	21.37	17.54	23.41	517	577	542	474	441	532	10.9033	12.34	20.7733	20.85	482.333	545.333	-0.175513	0.609289	0.22546	Usp21	ESTM28+++Usp16+++Usp23+++W53272	mRNA	1	NM_013919	coding	known	NC_000067.6	171281949	171287961	-	1 H3|1 79.3 cM	30941	NO_INFO	NO_INFO	30941	NA	K21634	NA	NA
17286	17286	Meox2	0.17	0.06	0.06	0.11	0.04	0	0.3	0.1	0.1	0.21	0.07	0	8	3	3	5	2	0	0.05	0.0966667	0.0933333	0.166667	2.33333	4.66667	-1.00352	0.842891	0.459351	Meox2	AI528662+++Gax+++Mox-2+++Mox2	mRNA	4	URS00009B70A2+++URS00009B8D69+++URS0000BDDBA9+++NM_008584	coding	known	NC_000078.6	37049217	37179534	+	12 A3|12 16.84 cM	17286	NO_INFO	NO_INFO	17286	NA	NO_INFO	Meox2	NA
75871	75871	Zfp821	4.56	5.27	4.98	4.19	3.37	4.4	8.1	8.79	8.11	8.31	5.93	8.61	178	196	186	163.05	127.03	169	3.98667	4.93667	7.61667	8.33333	153.027	186.667	-0.287553	0.498286	0.154853	Zfp821	4930566A11Rik+++Znf821	mRNA	16	URS00009B0272+++NM_001167946+++NM_001286391+++NM_001286393+++NM_001363380+++NM_001363381+++NM_001363382+++NM_001363383+++NM_001363384+++NM_001363385+++NM_001363386+++NM_029468+++XM_011248534+++XM_030243831+++XM_030243832+++XM_030243833	coding	known	NC_000074.6	109692831	109724932	+	8|8 D3	75871	NO_INFO	NO_INFO	75871	NA	NO_INFO	NA	NA
170729	170729	Scrt1	0	0.01	0.01	0	0	0	0	0.02	0.02	0	0	0	0	1	1	0	0	0	0	0.00666667	0	0.0133333	0	0.666667	-1.86769	0.932784	0.643588	Scrt1	NA	mRNA	1	NM_130893	coding	known	NC_000081.6	76516203	76522129	-	15|15 D3	170729	NO_INFO	NO_INFO	170729	NA	NO_INFO	Scrt1	NA
102633740	102633740	Gm31493	3.5	4.82	3.69	10.71	6.04	7.63	6.22	8.04	6.01	21.25	10.64	14.9	120.3	166.54	125.79	366.19	207.88	263.27	8.12667	4.00333	15.5967	6.75667	279.113	137.543	1.01791	0.00390787	5.02209e-05	Gm31493	NA	mRNA	26	URS00009AE705+++URS00009AFA6A+++URS00009B4F71+++URS00009B5383+++URS00009BB6EC+++URS00009BD23F+++URS00009BD3B0+++URS00009C0291+++URS00009C044A+++URS00009C0B8E+++URS00009C142A+++URS00009C19DA+++URS00009C24DB+++URS00009C24E5+++URS00009C5BA2+++XR_003948742+++XR_003948743+++XR_003948744+++XR_003948745+++XR_003948746+++XR_003948747+++XR_003948748+++XR_865673+++XR_865674+++XR_865677+++XM_011238891	coding	known	NC_000067.6	159975965	160025763	-	1 H1- H2.1|1	102633740	NO_INFO	NO_INFO	102633740	NA	NO_INFO	NA	NA
233208	233208	Scaf1	20.77	18.56	18.36	19.99	17.54	21.13	36.92	30.96	29.91	39.64	30.91	41.29	1794	1597	1567	1740.09	1514	1848	19.5533	19.23	37.28	32.5967	1700.7	1652.67	0.0435043	0.953567	0.715737	Scaf1	AI480556+++SR-A1	mRNA	5	XR_003946455+++NM_001008422+++XM_006540821+++XM_011250855+++XM_030242466	coding	known	NC_000073.6	45002946	45016404	-	7|7 B3	233208	NO_INFO	NO_INFO	233208	NA	NO_INFO	Scaf1	NA
14915	14915	Guca2a	0	0.09	0	0	0	0	0	0.16	0	0	0	0	0	1	0	0	0	0	0	0.03	0	0.0533333	0	0.333333	-0.95894	0.953567	0.814203	Guca2a	Guca2	mRNA	1	NM_008190	coding	known	NC_000070.6	119637732	119639465	+	4 D2.1|4 55.47 cM	14915	NO_INFO	NO_INFO	14915	NA	NO_INFO	Guca2a	NA
110109	110109	Nop2	72.82	81.04	74.77	89.12	78.64	82.88	129.46	135.17	121.8	176.75	138.58	161.95	3884	4342	3952	4724	4200	4436	83.5467	76.21	159.093	128.81	4453.33	4059.33	0.134684	0.559458	0.190938	Nop2	120kDa+++A530002O17+++Nol1	mRNA	2	NM_138747+++XM_030255097	coding	known	NC_000072.6	125131883	125144753	+	6 F2|6 59.32 cM	110109	NO_INFO	NO_INFO	110109	NA	NO_INFO	NA	COG0144///NA
72634	72634	Tdrkh	2.53	3.14	2.44	2.23	2.82	2.13	4.51	5.23	3.97	4.42	4.96	4.17	82.44	94.62	80.14	73.55	89.25	68.54	2.39333	2.70333	4.51667	4.57	77.1133	85.7333	-0.148448	0.917628	0.588783	Tdrkh	2700091C21Rik+++Tdrd2	mRNA	15	URS0000811FA6+++URS00009B1933+++XR_003954402+++XR_003954403+++XR_003954404+++NM_001357711+++NM_001357712+++NM_001357713+++NM_001357714+++NM_028307+++XM_017319744+++XM_017319745+++XM_017319748+++XM_030252842+++XM_030252843	coding	known	NC_000069.6	94413243	94434854	+	3|3 F2.1	72634	NO_INFO	NO_INFO	72634	NA	NO_INFO	NA	NA
12291	12291	Cacna1g	0.13	0.12	0.13	0.08	0.04	0.12	0.23	0.21	0.22	0.16	0.07	0.23	22	21	21	13	7	17	0.08	0.126667	0.153333	0.22	12.3333	21.3333	-0.793298	0.513965	0.163864	Cacna1g	Cav3.1d+++[a]1G+++a1G+++alpha-1G+++mKIAA1123	mRNA	45	XR_003949260+++XR_003949261+++XR_388338+++XR_388339+++XR_879510+++NM_001112813+++NM_001177888+++NM_001177890+++NM_009783+++XM_006532069+++XM_006532070+++XM_006532072+++XM_006532073+++XM_006532074+++XM_006532075+++XM_006532076+++XM_006532079+++XM_006532080+++XM_006532081+++XM_006532082+++XM_006532083+++XM_006532084+++XM_006532085+++XM_006532086+++XM_006532087+++XM_006532088+++XM_011248686+++XM_011…	coding	known	NC_000077.6	94408391	94474400	-	11|11 D	12291	NO_INFO	NO_INFO	12291	NA	K04854	Cacna1g	NA
328424	328424	Kcnrg	0.11	0.08	0.03	0.11	0.05	0.04	0.2	0.13	0.05	0.21	0.08	0.08	4	2.78	1.16	3.85	1.65	1.55	0.0666667	0.0733333	0.123333	0.126667	2.35	2.64667	-0.487253	0.953567	0.750321	Kcnrg	Clld4+++E030012H22Rik+++Gm745	mRNA	2	NM_001039105+++NM_206974	coding	known	NC_000080.6	61607457	61612833	+	14|14 D1	328424	NO_INFO	NO_INFO	328424	NA	NO_INFO	NA	NA
66634	66634	Mcm8	7.59	7.59	7.48	8.51	5.73	8.21	13.49	12.66	12.18	16.88	10.1	16.05	539.46	534.64	519.18	601.51	407.93	586.08	7.48333	7.55333	14.3433	12.7767	531.84	531.093	-0.000620462	0.999898	0.997064	Mcm8	5730432L01Rik	mRNA	5	URS00009B2F6B+++XR_003953691+++XR_374505+++NM_001291054+++NM_025676	coding	known	NC_000068.7	132816137	132847257	+	2|2 F2	66634	NO_INFO	NO_INFO	66634	NA	NO_INFO	NA	NA
69917	69917	Nabp2	53.05	65.69	67.2	40.24	47.95	41.64	94.31	109.56	109.46	79.82	84.51	81.36	1132	1413	1402	872	1032	913	43.2767	61.98	81.8967	104.443	939	1315.67	-0.4824	0.0424466	0.00240109	Nabp2	2610036N15Rik+++Obfc2b+++SSB1	mRNA	8	URS00009BF5C3+++NM_001358972+++NM_001358973+++NM_027257+++XM_006514066+++XM_006514067+++XM_030245253+++XM_030245254	coding	known	NC_000076.6	128401394	128411548	-	10|10 D3	69917	NO_INFO	NO_INFO	69917	NA	NO_INFO	NA	NA
246196	246196	Zfp277	13.16	11.78	14.55	12.53	11.49	11.15	23.4	19.65	23.71	24.84	20.25	21.79	620.86	539.38	672.33	604.75	539.62	520.44	11.7233	13.1633	22.2933	22.2533	554.937	610.857	-0.13798	0.75526	0.353859	Zfp277	2410017E24Rik+++NIRF4	mRNA	6	URS00009AFAF0+++URS00009B8624+++URS00009B9933+++URS00009C3659+++NM_172575+++NM_178845	coding	known	NC_000078.6	40315046	40445790	-	12|12 B1	246196	NO_INFO	NO_INFO	246196	NA	NO_INFO	NA	NA
66715	66715	Henmt1	0.25	0.17	0.08	0.11	0.28	0.31	0.45	0.28	0.14	0.22	0.5	0.6	9	6	3	4	11	11	0.233333	0.166667	0.44	0.29	8.66667	6	0.551278	0.887673	0.53245	Henmt1	4921515J06Rik+++Hen1+++mHEN1	mRNA	7	URS00009B3AA5+++URS0000EF0B1F+++URS0000EF3063+++XR_003954369+++NM_001078646+++NM_025723+++XM_006501898	coding	known	NC_000069.6	108939454	108979885	+	3|3 F3	66715	NO_INFO	NO_INFO	66715	NA	NO_INFO	NA	NA
14916	14916	Guca2b	0.09	0	0.26	0.26	0.09	0.09	0.16	0	0.43	0.52	0.15	0.17	1	0	3	3	1	1	0.146667	0.116667	0.28	0.196667	1.66667	1.33333	0.30046	0.968426	0.871629	Guca2b	AV066530+++Gcap2+++Ugn	mRNA	1	NM_008191	coding	known	NC_000070.6	119656601	119658945	-	4 D2.1|4 55.48 cM	14916	NO_INFO	NO_INFO	14916	NA	NO_INFO	Guca2b	NA
21784	21784	Tff1	0	0.22	0.45	0	0	0	0	0.37	0.74	0	0	0	0	2	4	0	0	0	0	0.223333	0	0.37	0	2	-3.45684	0.627611	0.239814	Tff1	Bcei+++PS2	mRNA	2	NM_009362+++XM_006524030	coding	known	NC_000083.6	31161395	31165060	-	17 A3.3|17 15.8 cM	21784	NO_INFO	NO_INFO	21784	NA	K22456	NA	NA
58807	58807	Slco1c1	0	0	0	0.02	0.02	0	0	0	0	0.03	0.03	0	0	0	0	1	1	0	0.0133333	0	0.02	0	0.666667	0	1.86205	0.932784	0.644675	Slco1c1	OATP-14+++OATP-F+++Oatp2+++Oatpf+++Slc21a14	mRNA	3	NR_149743+++NM_001177772+++NM_021471	coding	known	NC_000072.6	141524354	141570177	+	6|6 G2	58807	NO_INFO	NO_INFO	58807	NA	K08747	Slco1c1	NA
208968	208968	Zfp280c	4.01	4.67	3.08	4.76	3.5	5.12	7.12	7.78	5.01	9.44	6.17	10	340	405.74	264.56	423.25	301.93	447.26	4.46	3.92	8.53667	6.63667	390.813	336.767	0.214483	0.718518	0.316735	Zfp280c	BC028839+++Suhw3+++Zfp633+++Znf280c+++mKIAA1584	mRNA	16	URS00009B5890+++NM_001166648+++NM_001166649+++NM_001166650+++NM_001358792+++NM_153532+++XM_006541458+++XM_006541459+++XM_006541461+++XM_006541464+++XM_006541465+++XM_030251280+++XM_030251281+++XM_030251282+++XM_030251283+++XM_030251284	coding	known	NC_000086.7	48541626	48594648	-	X|X A5	208968	NO_INFO	NO_INFO	208968	NA	NO_INFO	NA	NA
78938	78938	Fbxo34	9.54	9.04	8.85	11.08	9.11	10.42	16.95	15.07	14.42	21.98	16.06	20.37	586	543	518	687	558	660	10.2033	9.14333	19.47	15.48	635	549	0.210978	0.423497	0.11643	Fbxo34	2900057B08Rik+++5830426G16Rik	mRNA	19	NR_027414+++URS00009C232D+++URS00009C5CBA+++NM_001146085+++NM_001146086+++NM_030236+++XM_006519710+++XM_006519712+++XM_006519713+++XM_006519714+++XM_006519717+++XM_006519718+++XM_006519719+++XM_006519720+++XM_006519722+++XM_006519723+++XM_017316225+++XM_017316226+++XM_030248097	coding	known	NC_000080.6	47472533	47531962	+	14|14 C1	78938	NO_INFO	NO_INFO	78938	NA	NO_INFO	Fbxo34	NA
11492	11492	Adam19	15.21	13.27	13.95	17.98	15.63	16.58	27.04	22.13	22.72	35.67	27.55	32.39	1681.16	1445.39	1499.89	2187.48	1746.19	1999.94	16.73	14.1433	31.87	23.9633	1977.87	1542.15	0.359692	0.045301	0.00270612	Adam19	AL024287+++MADDAM+++MTLNB+++Mltnb	mRNA	8	URS0000762099+++URS000077C5B5+++URS00009B8845+++NM_001291890+++NM_001291891+++NM_001311209+++NM_009616+++XM_030245480	coding	known	NC_000077.6	46054502	46147347	+	11 B1.1|11 27.54 cM	11492	NO_INFO	NO_INFO	11492	NA	NO_INFO	Adam19	NA
227377	227377	Farp2	0.71	0.35	0.42	0.83	0.36	0.69	1.26	0.58	0.69	1.64	0.64	1.35	56.92	28.19	33.56	65.67	29.09	55.53	0.626667	0.493333	1.21	0.843333	50.0967	39.5567	0.345781	0.821108	0.429915	Farp2	AI465173+++BC009153+++D030026M03Rik+++Fir+++mKIAA0793	mRNA	5	URS00009ADECD+++URS00009B34BD+++URS00009B845B+++URS00009C28FC+++NM_145519	coding	known	NC_000067.6	93512104	93621976	+	1|1 D	227377	NO_INFO	NO_INFO	227377	NA	K06082	Farp2	NA
108943	108943	Trmt10a	13.15	12.38	13.25	17.14	13.61	15.45	23.38	20.65	21.58	33.99	23.98	30.19	765.78	708.58	747.25	1003.64	777.29	878.11	15.4	12.9267	29.3867	21.87	886.347	740.537	0.259193	0.249662	0.0468997	Trmt10a	3110023L08Rik+++AA794508+++Rg9mtd2+++Rnmtd2	mRNA	8	URS00009B2A1A+++NM_001348196+++NM_001348197+++NM_175389+++XM_006500846+++XM_006500847+++XM_011239983+++XM_030252349	coding	known	NC_000069.6	138143448	138159821	+	3|3 G3	108943	NO_INFO	NO_INFO	108943	NA	NO_INFO	NA	NA
217366	217366	Lrrc45	5.51	5.7	6.2	5.95	4.49	5.14	9.8	9.52	10.1	11.81	7.91	10.05	209	201	202	242	169	203	5.19333	5.80333	9.92333	9.80667	204.667	204	0.00299391	0.999898	0.987575	Lrrc45	BC023296	mRNA	19	XR_001779967+++XR_001779969+++XR_003949408+++XR_003949409+++XR_003949410+++XR_003949411+++XR_003949412+++XR_003949413+++XR_003949414+++XR_388429+++NM_153545+++XM_006533135+++XM_006533137+++XM_006533138+++XM_006533141+++XM_006533142+++XM_011248964+++XM_030245914+++XM_030245915	coding	known	NC_000077.6	120713888	120721128	+	11|11 E2	217366	NO_INFO	NO_INFO	217366	NA	NO_INFO	Lrrc45	NA
232400	232400	A2ml1	0.03	0.06	0.03	0.01	0.01	0.01	0.06	0.1	0.05	0.02	0.01	0.02	3	6.01	3.01	1	0.78	1.01	0.01	0.04	0.0166667	0.07	0.93	4.00667	-2.59417	0.42372	0.11654	A2ml1	Ovos+++Ovos2	mRNA	2	URS00009BE483+++NM_001001179	coding	known	NC_000072.6	128539822	128581606	-	6|6 F3	232400	NO_INFO	NO_INFO	232400	NA	NO_INFO	NA	NA
329509	329509	1810024B03Rik	0.48	0.24	0.4	0.32	0.36	0	0.85	0.4	0.65	0.63	0.63	0	12	6	10	8	9	0	0.226667	0.373333	0.42	0.633333	5.66667	9.33333	-0.711352	0.865994	0.494108	1810024B03Rik	NA	mRNA	3	NM_198630+++XM_006499777+++XM_006499778	coding	known	NC_000068.7	127186284	127208280	-	2|2 F1	329509	NO_INFO	NO_INFO	329509	NA	NO_INFO	NA	NA
12475	12475	Cd14	0.81	1.28	1.12	0.54	1.64	0.84	1.44	2.14	1.82	1.08	2.9	1.63	27	43	37	18	55	28	1.00667	1.07	1.87	1.8	33.6667	35.6667	-0.0660693	0.977866	0.897407	Cd14	NA	mRNA	1	NM_009841	coding	known	NC_000084.6	36725064	36726815	-	18 B2|18 19.46 cM	12475	NO_INFO	NO_INFO	12475	NA	K04391	Cd14	NA
71776	71776	Tha1	0.41	0.09	0.25	0.13	0.03	0.09	0.72	0.16	0.41	0.25	0.06	0.18	13	3	8	4	1	3	0.0833333	0.25	0.163333	0.43	2.66667	8	-1.5888	0.470912	0.141476	Tha1	1300017K07Rik+++GLY1	mRNA	2	NM_027919+++XM_006534261	coding	known	NC_000077.6	117867949	117873526	-	11|11 E2	71776	NO_INFO	NO_INFO	71776	NA	K01620	NA	COG2008///NA
59069	59069	Tpm3	380.38	439.77	433.16	359.74	406.71	367.5	676.21	733.5	705.55	713.52	716.74	718.09	15818	17478.4	16804.3	14138.7	16928.5	14664.5	377.983	417.77	716.117	705.087	15243.9	16700.2	-0.125678	0.738872	0.335289	Tpm3	TM30nm+++TMnm+++Tm5NM+++Tpm-5+++Tpm5+++Trop-5+++gamma-TM+++hTM30nm+++hTMnm	mRNA	15	URS00009AD556+++URS00009B3619+++NM_001253738+++NM_001253740+++NM_001271764+++NM_001293748+++NM_001293749+++NM_001357581+++NM_022314+++XM_006501835+++XM_006501836+++XM_006501839+++XM_006501841+++XM_017319677+++XM_030252742	coding	known	NC_000069.6	90072651	90100902	+	3|3 F1	59069	NO_INFO	NO_INFO	59069	NA	K09290	Tpm3	NA
665775	665775	Bod1l	5.6	3.98	5.32	8.84	5.81	7.75	9.96	6.64	8.66	17.53	10.24	15.15	1178	823	1081	1844	1228	1636	7.46667	4.96667	14.3067	8.42	1569.33	1027.33	0.608831	0.0216136	0.000800535	Bod1l	A230054D04Rik+++AI853319+++FAM44A+++mKIAA1327	mRNA	11	NM_001081422+++NM_001310601+++XM_006504050+++XM_006504051+++XM_006504053+++XM_006504054+++XM_006504055+++XM_017321062+++XM_017321063+++XM_017321064+++XM_017321065	coding	known	NC_000071.6	41787538	41844355	-	5|5 B3	665775	NO_INFO	NO_INFO	665775	NA	NO_INFO	NA	NA
381203	381203	Slc22a20	0	0	0	0	0.03	0	0	0	0	0	0.05	0	0	0	0	0	1	0	0.01	0	0.0166667	0	0.333333	0	0.964613	0.953567	0.813124	Slc22a20	Gm963+++OAT1-L+++mOAT6	mRNA	1	NM_198650	coding	known	NC_000085.6	5970234	5986143	-	19|19 A	381203	NO_INFO	NO_INFO	381203	NA	NO_INFO	NA	NA
19752	19752	Rnase1	0	0.1	0.16	0	0.26	0.16	0	0.17	0.26	0	0.46	0.31	0	2	3	0	5	3	0.14	0.0866667	0.256667	0.143333	2.66667	1.66667	0.695625	0.951219	0.698963	Rnase1	AI574248+++Rib-1+++Rib1	mRNA	5	URS00009B6A33+++URS00009BA845+++URS00009C57E6+++URS0000CC5783+++NM_011271	coding	known	NC_000080.6	51142870	51146767	-	14 C1|14 26.4 cM	19752	NO_INFO	NO_INFO	19752	NA	NO_INFO	Rnase1	NA
110332	110332	Pp2d1	0.21	0.21	0.37	0.14	0.08	0.06	0.37	0.35	0.61	0.29	0.15	0.12	10.41	10.58	18.53	7.22	4.23	3.11	0.0933333	0.263333	0.186667	0.443333	4.85333	13.1733	-1.44883	0.325987	0.0734428	Pp2d1	4921523A10Rik	mRNA	1	NM_173449	coding	known	NC_000083.6	53507460	53539451	-	17|17 C	110332	NO_INFO	NO_INFO	110332	NA	NO_INFO	NA	NA
233826	233826	Palb2	5.52	5.05	5.67	5.22	4.82	5.39	9.82	8.43	9.23	10.35	8.49	10.53	282	220	225	301	239	300	5.14333	5.41333	9.79	9.16	280	242.333	0.210148	0.644908	0.253798	Palb2	BC066140	mRNA	13	URS00009AD759+++XR_003946461+++XR_003946462+++XR_003946463+++XR_003946464+++XR_003946465+++XR_869708+++NM_001081238+++NM_001289842+++NM_001289843+++NM_001289844+++NM_001289845+++XM_011241755	coding	known	NC_000073.6	122107262	122132980	+	7|7 F2	233826	NO_INFO	NO_INFO	233826	NA	K10897	NA	NA
223691	223691	Eif3l	209.66	230.37	190.74	190.67	192.33	196.23	372.72	384.23	310.69	378.19	338.95	383.43	8011	8842	7222	7241	7359	7524	193.077	210.257	366.857	355.88	7374.67	8025	-0.11759	0.705965	0.304377	Eif3l	0610011H21Rik+++D15N1e+++Eif3eip+++Eif3ip+++Eif3s6ip+++HSP-66Y+++PAF67	mRNA	1	NM_145139	coding	known	NC_000081.6	79075223	79094400	+	15 E1|15 37.7 cM	223691	NO_INFO	NO_INFO	223691	NA	NO_INFO	Eif3l	NA
243961	243961	Shank1	0.02	0.03	0.04	0.06	0.03	0.02	0.03	0.05	0.06	0.13	0.05	0.04	2.11	4.11	5.15	9.4	4.26	3	0.0366667	0.03	0.0733333	0.0466667	5.55333	3.79	0.52619	0.932784	0.621462	Shank1	NA	mRNA	17	XR_003946476+++NM_001034115+++XM_006540864+++XM_006540865+++XM_006540866+++XM_006540867+++XM_006540868+++XM_006540869+++XM_006540870+++XM_006540871+++XM_006540872+++XM_006540874+++XM_006540875+++XM_006540876+++XM_030242575+++XM_030242576+++XM_030242578	coding	known	NC_000073.6	44308916	44360094	+	7|7 B3	243961	NO_INFO	NO_INFO	243961	NA	K15009	NA	NA
71567	71567	Mcm9	2.62	2.57	3.29	3.56	2.84	3.92	4.65	4.28	5.36	7.06	5	7.65	256.05	242.52	275.06	345.26	276.59	386.6	3.44	2.82667	6.57	4.76333	336.15	257.877	0.380898	0.214319	0.0365057	Mcm9	9030408O17Rik+++Gm235+++Mcmdc1	mRNA	9	URS00009AE818+++URS00009B9111+++URS0000A985F3+++XR_380074+++NM_027830+++XM_006512856+++XM_006512857+++XM_011243206+++XM_017314098	coding	known	NC_000076.6	53536315	53630006	+	10|10 B3	71567	NO_INFO	NO_INFO	71567	NA	NO_INFO	NA	NA
76223	76223	Agbl3	0.52	0.56	0.3	0.43	0.22	0.52	0.92	0.94	0.49	0.85	0.39	1.01	18.14	26.58	11.81	18.98	10.4	18.3	0.39	0.46	0.75	0.783333	15.8933	18.8433	-0.259428	0.93778	0.66265	Agbl3	2900053G10Rik+++4930431N21Rik+++6530406M24Rik+++CCP3	mRNA	17	URS00009AF0FC+++URS00009AFEFF+++URS00009B3BB5+++XR_003956265+++XR_377500+++XR_377501+++NM_001289656+++NM_001289657+++NM_001289658+++NM_178630+++XM_006506731+++XM_006506734+++XM_011241501+++XM_030255658+++XM_030255659+++XM_030255660+++XM_030255661	coding	known	NC_000072.6	34780432	34860939	+	6|6 B1	76223	NO_INFO	NO_INFO	76223	NA	NO_INFO	NA	NA
230806	230806	Crybg2	0.48	0.63	0.59	0.59	0.51	0.64	0.85	1.05	0.95	1.18	0.89	1.25	47	61	57	57	49	62	0.58	0.566667	1.10667	0.95	56	55	0.0257257	0.991973	0.93491	Crybg2	Aim1l	mRNA	5	XR_003954928+++NM_001162970+++XM_006538748+++XM_006538750+++XM_006538751	coding	known	NC_000070.6	134060731	134092504	+	4|4 D2.3	230806	NO_INFO	NO_INFO	230806	NA	NO_INFO	NA	NA
11924	11924	Neurog2	0.04	0	0	0	0	0	0.08	0	0	0	0	0	2	0	0	0	0	0	0	0.0133333	0	0.0266667	0	0.666667	-1.82933	0.933016	0.650694	Neurog2	Atoh4+++Math4A+++bHLHa8+++ngn-2+++ngn2	mRNA	2	NM_009718+++XM_030252394	coding	known	NC_000069.6	127632733	127635636	+	3|3 G2	11924	NO_INFO	NO_INFO	11924	NA	NO_INFO	Neurog2	NA
22308	22308	Vmn2r122	0	0.02	0	0	0	0	0	0.03	0	0	0	0	0	1	0	0	0	0	0	0.00666667	0	0.01	0	0.333333	-0.95894	0.953567	0.814203	Vmn2r122	V2r12+++V2r2+++Vmn2r-ps158	mRNA	6	NM_009488+++NM_009492+++XM_017318900+++XM_017318901+++XM_017318902+++XM_017318903	coding	known	NT_187052.1	3536	11935	+	4 E2|4	22308	NO_INFO	NO_INFO	22308	NA	NO_INFO	NA	NA
104884	104884	Tdp1	17.92	19.79	18.89	17.18	16.06	16.51	31.85	33.01	30.77	34.08	28.3	32.25	754.04	834.1	782.13	722	675	697.01	16.5833	18.8667	31.5433	31.8767	698.003	790.09	-0.176821	0.485395	0.147869	Tdp1	2810481F14Rik+++4921509N21Rik+++AI838772+++AW493413+++E430034L06Rik+++Gm40556+++MLZ-501+++SCAN1	mRNA	4	NM_028354+++XM_006515364+++XM_030246506+++XM_030246507	coding	known	NC_000078.6	99884463	99955223	+	12|12 E	104884	NO_INFO	NO_INFO	104884	NA	NO_INFO	NA	NA
70956	70956	Tex19.2	0.14	0.2	0.23	0.18	0.27	0.59	0.25	0.33	0.38	0.36	0.48	1.15	5.76	8.17	9.63	7.4	11.23	24.36	0.346667	0.19	0.663333	0.32	14.33	7.85333	0.935856	0.610483	0.226222	Tex19.2	4921530G04Rik+++Tex19b	mRNA	1	NM_027622	coding	known	NC_000077.6	121116215	121118677	-	11|11 E2	70956	NO_INFO	NO_INFO	70956	NA	NO_INFO	NA	NA
54403	54403	Slc4a4	0.45	0.36	0.28	0.38	0.18	0.33	0.81	0.6	0.45	0.76	0.31	0.65	69.85	54.67	42.88	59.18	27	51.68	0.296667	0.363333	0.573333	0.62	45.9533	55.8	-0.271415	0.863531	0.488894	Slc4a4	AI835705+++NBC+++NBC1	mRNA	19	URS0000811EEE+++URS00009AD90F+++URS00009B7D4F+++URS00009BAF24+++URS00009BB104+++URS00009C20CD+++URS00009C2148+++URS00009C5D7A+++NM_001136260+++NM_001197147+++NM_001359211+++NM_001359212+++NM_001359213+++NM_018760+++XM_006535136+++XM_011249542+++XM_017320995+++XM_030254704+++XM_030254705	coding	known	NC_000071.6	88793858	89239656	+	5|5 E1	54403	NO_INFO	NO_INFO	54403	NA	K13575	Slc4a4	NA
20280	20280	Scp2	36.44	34.01	36.11	32.03	32.71	30.44	64.78	56.72	58.82	63.53	57.64	59.47	1975	1851	1939	1725	1775	1655	31.7267	35.52	60.2133	60.1067	1718.33	1921.67	-0.157365	0.485222	0.147728	Scp2	AA409774+++AA409893+++C76618+++C79031+++NSL-TP+++SCP-2+++SCP-X+++SCPX+++ns-LTP	mRNA	7	URS00009AF953+++URS00009B3C3F+++URS00009B6404+++URS00009C28A3+++URS00009C4CE2+++NM_011327+++XM_011240477	coding	known	NC_000070.6	108043830	108144976	-	4 C7|4 50.2 cM	20280	NO_INFO	NO_INFO	20280	NA	K08764	Scp2	NA
71733	71733	Susd2	2.66	1.96	2	1.5	1.63	1.99	4.73	3.27	3.26	2.98	2.86	3.9	167	118	117	99	102	128	1.70667	2.20667	3.24667	3.75333	109.667	134	-0.282697	0.658687	0.265856	Susd2	1200011D11Rik	mRNA	2	NM_001162913+++NM_027890	coding	known	NC_000076.6	75636619	75644008	-	10|10 C1	71733	NO_INFO	NO_INFO	71733	NA	NO_INFO	Susd2	NA
217827	217827	Nrde2	6.81	7.85	5.79	8.52	7.51	8.89	12.11	13.09	9.43	16.91	13.23	17.36	524	609	450	652	582	686	8.30667	6.81667	15.8333	11.5433	640	527.667	0.280837	0.330046	0.0749272	Nrde2	6720454P05Rik	mRNA	11	URS00009AD516+++URS00009BBA78+++XR_001780446+++XR_381516+++XR_381517+++NM_001290303+++NM_183155+++XM_011244093+++XM_030246666+++XM_030246667+++XM_030246668	coding	known	NC_000078.6	100125450	100160423	+	12|12 E	217827	NO_INFO	NO_INFO	217827	NA	NO_INFO	Nrde2	NA
73692	73692	Cplane1	2.15	1.56	1.62	3.26	1.68	2.9	3.82	2.6	2.64	6.47	2.95	5.67	463	338	347	697	362	627	2.61333	1.77667	5.03	3.02	562	382.667	0.550334	0.150717	0.0202403	Cplane1	2410089E03Rik+++4732468D17Rik+++Hug+++Jbts17+++b2b012Clo	mRNA	16	NM_001162906+++XM_006519997+++XM_006519998+++XM_006519999+++XM_006520000+++XM_006520001+++XM_006520002+++XM_011245335+++XM_011245336+++XM_030248795+++XM_030248796+++XM_030248797+++XM_030248798+++XM_030248799+++XM_030248800+++XM_030248801	coding	known	NC_000081.6	8169025	8271158	+	15|15 A1	73692	NO_INFO	NO_INFO	73692	NA	NO_INFO	Cplane1	NA
12228	12228	Btg3	65.91	64.32	71.24	57.2	55.74	58.3	117.17	107.28	116.04	113.45	98.23	113.91	1712	1625	1770	1492	1430	1566	57.08	67.1567	108.53	113.497	1496	1702.33	-0.184129	0.374621	0.0934514	Btg3	ANA+++tob5	mRNA	2	NM_001297747+++NM_009770	coding	known	NC_000082.6	78359860	78377181	-	16|16 C3.1	12228	NO_INFO	NO_INFO	12228	NA	K14443	NA	NA
243535	243535	BC048671	0	0	0	0	0.04	0	0	0	0	0	0.07	0	0	0	0	0	1	0	0.0133333	0	0.0233333	0	0.333333	0	0.964613	0.953567	0.813124	BC048671	NA	mRNA	2	NM_001358298+++NM_177738	coding	known	NC_000072.6	90301219	90305448	+	6|6 D1	243535	NO_INFO	NO_INFO	243535	NA	NO_INFO	NA	NA
75146	75146	Mfsd13a	8.67	9.73	8.73	7.84	9.05	9.27	15.42	16.23	14.22	15.54	15.95	18.11	401	452	400	360	419	430	8.72	9.04333	16.5333	15.29	403	417.667	-0.0462727	0.953567	0.776193	Mfsd13a	4930449A08Rik+++4930538D17Rik+++Tmem180	mRNA	4	URS00009B75BE+++URS00009C3710+++XR_386522+++NM_029186	coding	known	NC_000085.6	46356877	46375254	+	19|19 C3	75146	NO_INFO	NO_INFO	75146	NA	NO_INFO	NA	NA
69228	69228	Zfp746	4.17	4.59	3.78	3.63	3.23	3.79	7.42	7.65	6.15	7.2	5.68	7.41	311.02	348.08	279	267.47	241	283.02	3.55	4.18	6.76333	7.07333	263.83	312.7	-0.243586	0.491582	0.151404	Zfp746	2810407L07Rik+++AI317225+++Znf746	mRNA	19	URS00009B0FAE+++URS00009B3852+++URS00009B4B96+++URS00009B8005+++URS00009BA0A4+++URS00009C35F5+++NM_001163475+++NM_001347142+++NM_001362062+++XM_006506556+++XM_006506557+++XM_006506559+++XM_011241454+++XM_011241455+++XM_011241456+++XM_011241457+++XM_017321730+++XM_030255584+++XM_030255585	coding	known	NC_000072.6	48062391	48086986	+	6|6 B2.3	69228	NO_INFO	NO_INFO	69228	NA	K09228	NA	NA
14561	14561	Gdf11	0.89	0.81	0.83	1.02	0.53	0.83	1.59	1.36	1.34	2.01	0.94	1.62	107	98	98	121	64	100	0.793333	0.843333	1.52333	1.43	95	101	-0.0932203	0.953567	0.741584	Gdf11	BMP-11+++Bmp11	mRNA	2	URS00009B1C7E+++NM_010272	coding	known	NC_000076.6	128880524	128891718	-	10|10 D3	14561	NO_INFO	NO_INFO	14561	NA	K22679	NA	NA
14780	14780	Gpx5	0	0	0	0	0	0.15	0	0	0	0	0	0.29	0	0	0	0	0	2	0.05	0	0.0966667	0	0.666667	0	1.85894	0.932784	0.645252	Gpx5	AV379049+++Arep	mRNA	2	NM_010343+++XM_011244283	coding	known	NC_000079.6	21286429	21292727	-	13 A3.1|13 7.73 cM	14780	NO_INFO	NO_INFO	14780	NA	K00432	NA	COG0386///NA
66421	66421	2410004B18Rik	33.88	36.73	37.13	30.81	35.91	31.17	60.23	61.27	60.48	61.1	63.28	60.9	1058	1152	1147	955	1123	976	32.63	35.9133	61.76	60.66	1018	1119	-0.131194	0.751473	0.350202	2410004B18Rik	4930572C24Rik	mRNA	5	NR_151445+++NR_151446+++URS00009C2634+++NM_001356284+++NM_025555	coding	known	NC_000069.6	145938014	145944829	+	3|3 H2	66421	NO_INFO	NO_INFO	66421	NA	NO_INFO	2410004B18Rik	NA
26554	26554	Cul3	44.5	38.82	39.35	42.89	39.33	44.79	79.11	64.74	64.1	85.07	69.31	87.52	3592	3104	3063	3652	3201	3824	42.3367	40.89	80.6333	69.3167	3559	3253	0.132257	0.639459	0.249425	Cul3	KIAA0617	mRNA	9	URS00009B102D+++URS00009B6271+++URS00009B9F25+++URS00009C3B5F+++NM_001313728+++NM_016716+++XM_006496498+++XM_030254438+++XM_030254443	coding	known	NC_000067.6	80264923	80340690	-	1|1 C5	26554	NO_INFO	NO_INFO	26554	NA	K03869	Cul3	COG5647///NA
68708	68708	Rabl2	8.15	8.04	9.64	8.85	8.56	7.99	14.49	13.41	15.7	17.56	15.09	15.61	257	255	296	279	268	254	8.46667	8.61	16.0867	14.5333	267	269.333	-0.0110044	0.997866	0.948361	Rabl2	1110031N17Rik+++AW549303+++Rabl2a	mRNA	9	NM_026817+++XM_006521326+++XM_006521327+++XM_011245717+++XM_030248727+++XM_030248728+++XM_030248729+++XM_030248730+++XM_030248731	coding	known	NC_000081.6	89582527	89591960	-	15|15 E3	68708	NO_INFO	NO_INFO	68708	NA	NO_INFO	Rabl2	NA
268747	268747	Carmil3	0.14	0.07	0.2	0.1	0.09	0.12	0.24	0.12	0.32	0.2	0.15	0.24	8	7	13	9	5	10	0.103333	0.136667	0.196667	0.226667	8	9.33333	-0.229276	0.953567	0.764636	Carmil3	Lrrc16b+++mFLJ00240	mRNA	29	NR_155103+++NR_155104+++XR_383181+++XR_383182+++XR_383183+++NM_001024645+++XM_006519047+++XM_006519048+++XM_006519049+++XM_006519050+++XM_006519051+++XM_006519052+++XM_006519053+++XM_006519054+++XM_006519055+++XM_006519056+++XM_006519058+++XM_006519059+++XM_006519060+++XM_006519061+++XM_017316027+++XM_030247830+++XM_030247831+++XM_030247832+++XM_030247833+++XM_030247834+++XM_030247835+++XM_030247…	coding	known	NC_000080.6	55490651	55508272	+	14|14 C3	268747	NO_INFO	NO_INFO	268747	NA	NO_INFO	NA	NA
269424	269424	Jade1	24.31	19.92	21.69	34.06	26.7	31.22	43.22	33.22	35.33	67.56	47.05	60.99	2717	2230	2397	3810	2992	3518	30.66	21.9733	58.5333	37.2567	3440	2448	0.491269	0.00565856	8.42093e-05	Jade1	AU041499+++D530048A03Rik+++Phf17+++mKIAA1807	mRNA	10	URS00008119B2+++URS00009AD282+++URS00009C5E62+++NM_001130184+++NM_001130185+++NM_001130186+++NM_172303+++XM_006500784+++XM_030252630+++XM_030252631	coding	known	NC_000069.6	41555734	41616864	+	3|3 B	269424	NO_INFO	NO_INFO	269424	NA	NO_INFO	NA	NA
102633750	102633750	Gm10130	5.41	4.81	5.28	9.43	5.85	8.96	9.61	8.03	8.6	18.7	10.31	17.51	236.43	211.42	228.73	409.9	256.24	393.31	8.08	5.16667	15.5067	8.74667	353.15	225.527	0.644917	0.0342882	0.00171012	Gm10130	NA	mRNA	2	URS00009BAAD5+++XM_017319387	coding	known	NC_000068.7	150307587	150326982	+	2 G3|2 74.31 cM	102633750	NO_INFO	NO_INFO	102633750	NA	NO_INFO	NA	NA
234847	234847	Spg7	11.96	12.79	10.93	13.27	12.21	13.75	21.26	21.34	17.81	26.31	21.52	26.87	624	668	563	688	638	717	13.0767	11.8933	24.9	20.1367	681	618.333	0.141994	0.680741	0.283948	Spg7	AI452278+++AU015315+++Cmar+++PGN	mRNA	4	NR_157166+++URS00009BCA94+++NM_001364435+++NM_153176	coding	known	NC_000074.6	123065508	123097760	+	8|8 E1	234847	NO_INFO	NO_INFO	234847	NA	NO_INFO	NA	NA
474160	474160	Smim40	2.67	3.34	5	2.59	3.82	2.56	4.75	5.56	8.14	5.15	6.72	4.99	46.34	54.51	82.83	42.31	62.58	43.2	2.99	3.67	5.62	6.15	49.3633	61.2267	-0.303588	0.815939	0.423832	Smim40	Platr17	mRNA	15	URS00009AE6B3+++URS00009AF764+++URS00009B1E79+++URS00009B4B90+++URS00009C0EB6+++URS00009C5486+++NM_001369205+++NM_001369206+++XM_030249891+++rna-NM_001369205.1-2+++rna-NM_001369205.1-3+++rna-NM_001369205.1-4+++rna-NM_001369206.1-2+++rna-NM_001369206.1-3+++rna-NM_001369206.1-4	coding	known	NT_187004.1	115862	33906922	+	17|17 B1	474160	NO_INFO	NO_INFO	474160	NA	NO_INFO	NA	NA
13120	13120	Cyp4b1	0.16	0.08	0.23	0.08	0.03	0.05	0.28	0.13	0.38	0.15	0.05	0.1	6	3	9	3	1	2	0.0533333	0.156667	0.1	0.263333	2	6	-1.59531	0.529525	0.17301	Cyp4b1	CYPIVB1	mRNA	1	NM_007823	coding	known	NC_000070.6	115624698	115647721	-	4 D1|4 53.06 cM	13120	NO_INFO	NO_INFO	13120	NA	NO_INFO	Cyp4b1	NA
66066	66066	Gng11	8.89	8.36	9.84	5.31	6.43	3.18	15.81	13.95	16.03	10.52	11.33	6.21	145	137	159	86	105	52	4.97333	9.03	9.35333	15.2633	81	147	-0.853695	0.0598132	0.00433193	Gng11	0610037B21Rik+++Hg3h1	mRNA	1	NM_025331	coding	known	NC_000072.6	4003987	4008445	+	6|6 A1	66066	NO_INFO	NO_INFO	66066	NA	K04546	Gng11	NA
19274	19274	Ptprm	1.09	0.61	0.6	0.96	0.44	0.41	1.94	1.01	0.98	1.9	0.77	0.8	125	70	68	109	50	47	0.603333	0.766667	1.15667	1.31	68.6667	87.6667	-0.35652	0.778228	0.375566	Ptprm	RPTPmu+++mKIAA4044	mRNA	15	URS00009ADEC4+++URS00009AFD1E+++URS00009B08F3+++URS00009B3020+++URS00009B46DC+++URS00009B88C8+++URS00009B9106+++URS00009B9295+++URS00009B93DB+++URS00009BAFE7+++URS00009BFE73+++URS00009C1681+++URS0000BDF5A9+++NM_001357625+++NM_008984	coding	known	NC_000083.6	66666848	67354491	+	17 E1.1|17 37.88 cM	19274	NO_INFO	NO_INFO	19274	NA	K05693	Ptprm	NA
105242399	105242399	Gm21083	0	0.03	0	0	0	0	0	0.05	0	0	0	0	0	1	0	0	0	0	0	0.01	0	0.0166667	0	0.333333	-0.95894	0.953567	0.814203	Gm21083	NA	mRNA	2	NM_001310450+++rna-NM_001310450.1-2	coding	known	NW_004058051.1	147265	15582097	+	5|5 A2	105242399	NO_INFO	NO_INFO	105242399	NA	NO_INFO	NA	NA
105005	105005	Lratd1	0.04	0.04	0.07	0.04	0	0.09	0.08	0.07	0.12	0.09	0	0.17	3	3	5	3	0	6	0.0433333	0.05	0.0866667	0.09	3	3.66667	-0.304366	0.954767	0.821308	Lratd1	2310003N02Rik+++4731402F03Rik+++AW125753+++Fam84a+++Nse1	mRNA	2	URS00009C4F03+++NM_029007	coding	known	NC_000078.6	14147598	14152038	-	12|12 A1.1	105005	NO_INFO	NO_INFO	105005	NA	NO_INFO	Lratd1	NA
64652	64652	Nisch	39.84	33.92	28.7	43.83	26.52	41.76	70.83	56.58	46.76	86.94	46.74	81.59	4735.38	4041.05	3405.91	5390.91	3260.29	5119.98	37.37	34.1533	71.7567	58.0567	4590.39	4060.78	0.174848	0.753304	0.351629	Nisch	1200007D05Rik+++3202002H23Rik+++AW494485+++I-1+++edsn	mRNA	5	URS00009AD7B0+++NM_001347583+++NM_022656+++XM_017316115+++XM_017316116	coding	known	NC_000080.6	31170928	31206826	-	14|14 B	64652	NO_INFO	NO_INFO	64652	NA	NO_INFO	NA	NA
71918	71918	Zcchc24	2.21	1.68	1.43	1.63	0.69	0.57	3.93	2.81	2.32	3.23	1.22	1.12	208	159	133	152	65	54	0.963333	1.77333	1.85667	3.02	90.3333	166.667	-0.891216	0.132946	0.0165132	Zcchc24	2310047A01Rik	mRNA	6	URS00009AD848+++URS00009B6916+++URS00009BE957+++URS00009BEBA6+++URS00009C30B6+++NM_001101433	coding	known	NC_000080.6	25707345	25769072	+	14|14 A3	71918	NO_INFO	NO_INFO	71918	NA	NO_INFO	Zcchc24	NA
115487436	115487436	LOC115487436	0	0.55	0	0.09	0	0	0	0.92	0	0.18	0	0	0	39.88	0	6.58	0	0	0.03	0.183333	0.06	0.306667	2.19333	13.2933	-2.74971	0.847252	0.466948	LOC115487436	NA	mRNA	2	URS00009B3D79+++XM_030245427	coding	known	NC_000076.6	81687169	81700356	+	10 C1|10	115487436	NO_INFO	NO_INFO	115487436	NA	NO_INFO	NA	NA
19092	19092	Prkg2	0.66	0.39	0.69	0.45	0.35	0.43	1.18	0.66	1.13	0.89	0.62	0.85	60	38	66	43	34	42	0.41	0.58	0.786667	0.99	39.6667	54.6667	-0.463217	0.58361	0.206693	Prkg2	AW212535+++CGKII+++Prkgr2+++cGK-II	mRNA	4	URS00009AECB0+++NM_008926+++XM_006534820+++XM_006534821	coding	known	NC_000071.6	98929701	99037375	-	5 E3|5 48.35 cM	19092	NO_INFO	NO_INFO	19092	NA	K19477	Prkg2	NA
69870	69870	Polr3gl	3.61	3.67	2.94	3.74	3.08	2.47	6.42	6.13	4.78	7.43	5.43	4.83	97.59	96.24	75.58	105.91	84.54	71.8	3.09667	3.40667	5.89667	5.77667	87.4167	89.8033	-0.0420659	0.970672	0.877755	Polr3gl	2010003I19Rik	mRNA	3	NM_001293701+++NM_027241+++XM_030252811	coding	known	NC_000069.6	96577872	96594181	-	3|3 F2.1	69870	NO_INFO	NO_INFO	69870	NA	K03024	Polr3gl	COG0086///NA
20874	20874	Slk	18.07	14.73	15.51	25.22	21.24	23.01	32.12	24.57	25.27	50.03	37.43	44.95	2590	2117	2198	3503	3051	3256	23.1567	16.1033	44.1367	27.32	3270	2301.67	0.509165	0.00141364	9.95088e-06	Slk	9A2+++AV021402+++AW411554+++Etk4+++SMAK+++Stk2+++mKIAA0204+++mSLK	mRNA	4	URS0000E6A813+++NM_001164639+++NM_009289+++XM_006526827	coding	known	NC_000085.6	47580019	47645246	+	19|19 C3- D1	20874	NO_INFO	NO_INFO	20874	NA	K08836	NA	NA
67307	67307	Pbld2	0.37	0.62	0.2	0.25	0.55	0.32	0.66	1.03	0.33	0.49	0.97	0.63	15.5	25.84	8.41	10.94	23.93	14.87	0.373333	0.396667	0.696667	0.673333	16.58	16.5833	-0.0127798	0.999898	0.984648	Pbld2	3110049J23Rik+++Mawbp	mRNA	4	NM_026085+++XM_006513981+++XM_006513982+++XM_006513983	coding	known	NC_000076.6	63024053	63058813	+	10|10 B4	67307	NO_INFO	NO_INFO	67307	NA	NO_INFO	NA	NA
67729	67729	Mansc1	0.33	0.41	0.42	0.52	0.41	0.45	0.59	0.69	0.68	1.03	0.73	0.89	16	20	20	25	20	22	0.46	0.386667	0.883333	0.653333	22.3333	18.6667	0.257493	0.921903	0.595635	Mansc1	9130403P13Rik	mRNA	2	URS00009BAC80+++NM_026345	coding	known	NC_000072.6	134609207	134632488	+	6|6 G1	67729	NO_INFO	NO_INFO	67729	NA	NO_INFO	Mansc1	NA
214579	214579	Aldh5a1	1.21	1.6	1.22	1.94	1.24	2.03	2.15	2.68	1.98	3.85	2.18	3.96	140	187	140	224	144	236	1.73667	1.34333	3.33	2.27	201.333	155.667	0.367708	0.465922	0.139061	Aldh5a1	6330403E24Rik+++Ahd-1+++Ahd1+++D630032B01Rik+++SSADH+++Ssdh1	mRNA	2	URS00009ADEEA+++NM_172532	coding	known	NC_000079.6	24907579	24937661	-	13 A3.1|13 10.77 cM	214579	NO_INFO	NO_INFO	214579	NA	K00139	Aldh5a1	NA
56279	56279	Dipk1b	2.58	1.59	2.11	1.64	1.9	2.26	4.58	2.65	3.43	3.24	3.35	4.42	84	52	68	53	62	74	1.93333	2.09333	3.67	3.55333	63	68	-0.103213	0.953567	0.74934	Dipk1b	AB030186+++AW209000+++B230317C12Rik+++Fam69b+++PIP49	mRNA	1	NM_019833	coding	known	NC_000068.7	26628457	26636497	+	2|2 A3	56279	NO_INFO	NO_INFO	56279	NA	NO_INFO	Dipk1b	NA
244962	244962	Snx14	13.8	11.67	11.2	15.12	11.58	14.71	24.54	19.47	18.25	30	20.41	28.74	868	737	698	946	729	928	13.8033	12.2233	26.3833	20.7533	867.667	767.667	0.177686	0.611534	0.226944	Snx14	B830022K16+++C330035N22Rik+++YR-14	mRNA	2	NM_001359958+++NM_172926	coding	known	NC_000075.6	88376755	88438929	-	9|9 E3.1	244962	NO_INFO	NO_INFO	244962	NA	NO_INFO	NA	COG5391///NA
69717	69717	Gm10499	2.15	1.9	1.32	1.56	2.25	1.75	3.82	3.17	2.14	3.09	3.96	3.42	57.65	48.68	35.09	39.21	62.28	47.69	1.85333	1.79	3.49	3.04333	49.7267	47.14	0.0933635	0.953567	0.803467	Gm10499	MumuTL	mRNA	9	NM_001370818+++NM_001370819+++NM_001370820+++NM_001370821+++XM_017317765+++XM_017318946+++XM_030251675+++XM_030251676+++XM_030251677	coding	known	NT_187009.1	47519	36146200	-	17|17 B1	69717	NO_INFO	NO_INFO	69717	NA	K06751	Gm10499	NA
12452	12452	Ccng2	3.69	3.58	3.29	4.79	4.55	5.13	6.56	5.96	5.35	9.49	8.02	10.03	187	182	165	241	231	261	4.82333	3.52	9.18	5.95667	244.333	178	0.460338	0.0932991	0.00917189	Ccng2	NA	mRNA	1	NM_007635	coding	known	NC_000071.6	93267573	93276231	+	5|5 E2	12452	NO_INFO	NO_INFO	12452	NA	K10146	Ccng2	NA
74649	74649	Cpa5	0.18	0.16	0.12	0.09	0.02	0.02	0.33	0.26	0.19	0.18	0.04	0.04	8	7	5	4	1	1	0.0433333	0.153333	0.0866667	0.26	2	6.66667	-1.74516	0.444384	0.126995	Cpa5	4930430M09Rik	mRNA	5	NM_144537+++XM_006505188+++XM_006505190+++XM_011241084+++XM_017321795	coding	known	NC_000072.6	30611010	30631745	+	6|6 A3.3	74649	NO_INFO	NO_INFO	74649	NA	NO_INFO	NA	NA
21664	21664	Phlda1	11.28	10.57	11.77	5.53	10.78	6.31	20.05	17.63	19.17	10.98	19	12.34	445	419	460	217	426	250	7.54	11.2067	14.1067	18.95	297.667	441.333	-0.553445	0.212121	0.0358766	Phlda1	DT1P1B11+++TDAG51+++Tdag	mRNA	3	URS0000762514+++URS00009C4D54+++NM_009344	coding	known	NC_000076.6	111506286	111508649	+	10|10 D1	21664	NO_INFO	NO_INFO	21664	NA	NO_INFO	Phlda1	NA
235610	235610	Atrip	3.42	3.96	2.55	4.52	3.27	4.65	6.09	6.61	4.15	8.97	5.76	9.09	179	208	132	235	171	244	4.14667	3.31	7.94	5.61667	216.667	173	0.325126	0.52254	0.168736	Atrip	6620401K05Rik	mRNA	1	NM_172774	coding	known	NC_000075.6	109059747	109074124	-	9|9 F2	235610	NO_INFO	NO_INFO	235610	NA	K10905	NA	NA
53382	53382	Txnl1	99.58	100.28	106.9	92.49	90.91	93.62	177.02	167.26	174.12	183.44	160.22	182.93	5177	5237	5507	4779	4733	4884	92.34	102.253	175.53	172.8	4798.67	5307	-0.142706	0.489623	0.150188	Txnl1	32kDa+++TRP32+++Txnl	mRNA	1	NM_016792	coding	known	NC_000084.6	63662801	63692359	-	18|18 E1	53382	NO_INFO	NO_INFO	53382	NA	NO_INFO	NA	NA
59010	59010	Sqor	0.54	0.21	0.48	0.57	0.45	0.21	0.96	0.35	0.78	1.13	0.79	0.41	18	7	16	19	15	7	0.41	0.41	0.776667	0.696667	13.6667	13.6667	0.00108363	0.999898	0.998737	Sqor	0610039J17Rik+++4930557M22Rik+++Sqrdl	mRNA	5	NR_027888+++NM_001162503+++NM_021507+++XM_006499966+++XM_030251917	coding	known	NC_000068.7	122765327	122809553	+	2|2 E5	59010	NO_INFO	NO_INFO	59010	NA	K22470	NA	COG0446///NA
268656	268656	Sptlc1	30.19	28.38	27.27	31.85	31.56	33.21	53.67	47.34	44.42	63.18	55.62	64.89	1576	1488	1411	1646	1651	1736	32.2067	28.6133	61.23	48.4767	1677.67	1491.67	0.173748	0.40279	0.10651	Sptlc1	AW552086+++C77762+++E030036H05+++Lcb1+++SPT1	mRNA	3	XR_382233+++NM_009269+++XM_006516927	coding	known	NC_000079.6	53332748	53377417	-	13|13 B1	268656	NO_INFO	NO_INFO	268656	NA	K00654	Sptlc1	COG0156///NA
74306	74306	Prss46	0	0.04	0	0	0	0.04	0	0.07	0	0	0	0.08	0	1	0	0	0	1	0.0133333	0.0133333	0.0266667	0.0233333	0.333333	0.333333	0.00284052	0.999898	0.999445	Prss46	1700112C13Rik+++79H19B+++Tessp6	mRNA	1	NM_183103	coding	known	NC_000075.6	110844506	110856522	+	9 F2|9 60.79 cM	74306	NO_INFO	NO_INFO	74306	NA	NO_INFO	NA	NA
215201	215201	Trmt2b	3.37	3.12	4.18	3.33	4.12	4.81	5.98	5.2	6.81	6.61	7.26	9.39	197	146	219	181	201	271	4.08667	3.55667	7.75333	5.99667	217.667	187.333	0.220216	0.776085	0.373547	Trmt2b	4732479N06Rik	mRNA	5	NM_001167994+++NM_001167995+++NM_172540+++XM_006528514+++XM_011247734	coding	known	NC_000086.7	134222955	134277023	-	X|X E3	215201	NO_INFO	NO_INFO	215201	NA	NO_INFO	NA	COG2265///NA
102637099	102637099	Gm38495	6.92	6.09	5.41	9.59	6.43	9.01	12.3	10.15	8.81	19.03	11.33	17.6	1064.99	940.7	825.05	1467.29	990.64	1391.34	8.34333	6.14	15.9867	10.42	1283.09	943.58	0.442928	0.0848076	0.00788779	Gm38495	NA	mRNA	1	XM_006506837	coding	known	NC_000072.6	86994977	87003227	+	NO_INFO	102637099	NO_INFO	NO_INFO	102637099	NA	NO_INFO
19012	19012	Plpp1	37	37.61	45.59	30.6	33.12	28.56	65.77	62.73	74.26	60.69	58.37	55.81	1198.18	1223.11	1463.08	984.87	1073.85	928.06	30.76	40.0667	58.29	67.5867	995.593	1294.79	-0.376746	0.106793	0.0113993	Plpp1	Hic53+++Hpic53+++LPP-1+++LPP1+++PAP-2a+++PAP2-alpha+++PAP2a+++Ppap2a+++mPAP	mRNA	3	URS00009C5E89+++NM_008247+++NM_008903	coding	known	NC_000079.6	112800777	112867894	+	13|13 D2.2	19012	NO_INFO	NO_INFO	19012	NA	K01080	Plpp1	NA
232201	232201	Arhgap25	0.52	0.28	0.35	0.4	0.33	0.16	0.93	0.46	0.57	0.79	0.59	0.31	36	19	25	28	23	11	0.296667	0.383333	0.563333	0.653333	20.6667	26.6667	-0.364083	0.868188	0.497575	Arhgap25	A130039I20Rik	mRNA	6	NR_104483+++NM_001037727+++NM_001286610+++NM_175476+++XM_006505980+++XM_017321531	coding	known	NC_000072.6	87458544	87533261	-	6|6 D1	232201	NO_INFO	NO_INFO	232201	NA	NO_INFO	NA	NA
11497	11497	Adam3	0	0.02	0	0.02	0	0	0	0.03	0	0.04	0	0	0	1	0	1	0	0	0.00666667	0.00666667	0.0133333	0.01	0.333333	0.333333	0.00284052	0.999898	0.999445	Adam3	Cyrn1+++Taz83+++tMDC	mRNA	5	NM_001324489+++NM_009619+++XM_011242113+++XM_011242114+++XM_017312524	coding	known	NC_000074.6	24677232	24726377	-	8 A2|8 13.09 cM	11497	NO_INFO	NO_INFO	11497	NA	NO_INFO	NA	NA
74772	74772	Atp13a2	4.94	5.02	4.21	3.83	3.11	3.81	8.79	8.37	6.86	7.61	5.48	7.44	434.82	443.37	367.5	336.19	274.74	336.51	3.58333	4.72333	6.84333	8.00667	315.813	415.23	-0.393649	0.121152	0.0140983	Atp13a2	1110012E06Rik+++AA589443	mRNA	7	XR_003955033+++NM_001164366+++NM_029097+++XM_006539236+++XM_006539237+++XM_017320424+++XM_030253864	coding	known	NC_000070.6	140986216	141007701	+	4|4 D3	74772	NO_INFO	NO_INFO	74772	NA	NO_INFO	Atp13a2	COG0474///NA
13419	13419	Dnase1	0.92	1.35	1.25	1.12	1.44	1.23	1.64	2.26	2.04	2.23	2.54	2.41	24	35	32	30	37	32	1.26333	1.17333	2.39333	1.98	33	30.3333	0.125526	0.953567	0.760371	Dnase1	AI788650+++DNaseI+++Dnl1	mRNA	7	URS000077A3C4+++URS00007862AA+++URS00009B82BA+++NM_001357143+++NM_010061+++XM_006521775+++XM_006521776	coding	known	NC_000082.6	4032839	4040024	+	16 A1|16 2.37 cM	13419	NO_INFO	NO_INFO	13419	NA	NO_INFO	Dnase1	NA
19017	19017	Ppargc1a	0.04	0.03	0.01	0.04	0.07	0.03	0.07	0.04	0.01	0.07	0.12	0.05	5.41	3.36	1.04	5.92	4.95	5.55	0.0466667	0.0266667	0.08	0.04	5.47333	3.27	0.645871	0.907318	0.567976	Ppargc1a	A830037N07Rik+++Gm11133+++PGC-1+++PPARGC-1-alpha+++Pgc-1alpha+++Pgc1+++Pgco1+++Ppargc1	mRNA	34	NR_027710+++NR_132764+++URS00009B1EDF+++URS00009B2083+++URS00009B2925+++URS00009B40A9+++URS00009B54A2+++URS00009B68AA+++URS00009BA6FC+++URS00009BB5B3+++URS00009BBCE1+++URS00009BC307+++URS00009BC949+++URS00009BD319+++URS00009BFD86+++URS00009C0F09+++URS00009C2504+++URS00009C3122+++URS00009C32DE+++URS00009C400C+++URS00009C4AD1+++URS00009C5354+++URS00009C5B26+++NM_008904+++XM_006503774+++XM_006503775…	coding	known	NC_000071.6	51454249	52115853	+	5|5 C1	19017	NO_INFO	NO_INFO	19017	NA	K07202	Ppargc1a	NA
22780	22780	Ikzf3	0.01	0.05	0.01	0.01	0.01	0.04	0.02	0.09	0.02	0.02	0.02	0.07	1.3	6.01	1	1	2.02	4.18	0.02	0.0233333	0.0366667	0.0433333	2.4	2.77	-0.185913	0.978441	0.899278	Ikzf3	5830411O07Rik+++Aiolos+++Zfpn1a3+++Znfn1a3	mRNA	8	URS00009AE9BD+++URS00009B5FF1+++URS00009BFC49+++URS00009C2823+++NM_011771+++XM_006533204+++XM_006533205+++XM_006533206	coding	known	NC_000077.6	98464610	98546336	-	11|11 D	22780	NO_INFO	NO_INFO	22780	NA	NO_INFO	Ikzf3	NA
20524	20524	Slc25a17	36.87	38.01	39.85	35.26	33.48	33.86	65.54	63.39	64.91	69.94	59	66.15	1236	1280	1324	1175	1124	1139	34.2	38.2433	65.03	64.6133	1146	1280	-0.157599	0.498054	0.154547	Slc25a17	34kDa+++47kDa+++PMP34+++Pmp47	mRNA	1	NM_011399	coding	known	NC_000081.6	81318921	81360765	-	15|15 E1	20524	NO_INFO	NO_INFO	20524	NA	K13354	Slc25a17	NA
12352	12352	Car5a	0.42	0.19	0.25	0.26	0.34	0.22	0.74	0.32	0.4	0.51	0.6	0.43	10.4	4.83	6.05	6.31	8.49	5.53	0.273333	0.286667	0.513333	0.486667	6.77667	7.09333	-0.0623654	0.995361	0.942948	Car5a	CAV+++Ca5a+++Car5	mRNA	5	URS000077AE8F+++URS00009B7FBD+++URS00009BCAA2+++URS00009BDAB3+++NM_007608	coding	known	NC_000074.6	121916135	121944912	+	8 E1|8 70.81 cM	12352	NO_INFO	NO_INFO	12352	NA	K01672	NA	NA
20220	20220	Sap18	7.8	9.05	8.32	6.96	8.41	6.55	13.86	15.09	13.56	13.8	14.83	12.79	550.73	641.9	582.72	488.48	595.22	463.98	7.30667	8.39	13.8067	14.17	515.893	591.783	-0.191557	0.65138	0.258544	Sap18	C530046K05Rik+++D11Ertd539e+++EMegR4+++Sap18a+++Sinbp1	mRNA	2	URS00009B2B24+++NM_009119	coding	known	NC_000080.6	57798189	57806271	+	14 C3|14 30.51 cM	20220	NO_INFO	NO_INFO	20220	NA	K14324	Sap18	NA
192662	192662	Arhgdia	465.19	501.65	483.62	362.68	429	386.34	826.98	836.71	787.75	719.35	756.01	754.91	17596	19057	18114	13638	16251	14664	392.673	483.487	743.423	817.147	14851	18255.7	-0.291691	0.150384	0.0201778	Arhgdia	5330430M07Rik+++Gdi-1+++Rho GDI alpha+++Rho-GDI+++RhoDGI+++RhoGDI-1+++rho GDI 1+++rho-GDI alpha	mRNA	2	NM_001363425+++NM_133796	coding	known	NC_000077.6	120578099	120581624	-	11|11 E2	192662	NO_INFO	NO_INFO	192662	NA	K12462	NA	NA
12593	12593	Cdyl	15.61	16.4	16.26	15.24	15.81	15.71	27.74	27.36	26.48	30.24	27.85	30.7	975	984	934	1027	992	1075	15.5867	16.09	29.5967	27.1933	1031.33	964.333	0.0998747	0.773697	0.37154	Cdyl	AI325931	mRNA	11	URS00009BD490+++URS00009BE17E+++URS00009C0148+++URS00009C4B53+++URS0000BDA022+++XR_003950423+++XR_382045+++NM_001123386+++NM_009881+++XM_006516536+++XM_030247135	coding	known	NC_000079.6	35614852	35874064	+	13 A3.3|13 14.39 cM	12593	NO_INFO	NO_INFO	12593	NA	NO_INFO	Cdyl	NA
102657	102657	Cd276	13.35	13.31	11.74	12.15	7.88	12.74	23.74	22.2	19.13	24.11	13.89	24.9	871	872	759	788	515	834	10.9233	12.8	20.9667	21.69	712.333	834	-0.229686	0.589548	0.210307	Cd276	6030411F23Rik+++AU016588+++B7RP-2+++B7h3	mRNA	1	NM_133983	coding	known	NC_000075.6	58524300	58555033	-	9|9 B	102657	NO_INFO	NO_INFO	102657	NA	K06746	NA	NA
17083	17083	Tmed1	26.08	26.99	24.99	24.13	21.13	19.88	46.36	45.01	40.71	47.87	37.24	38.85	799.19	828.5	717.87	737.63	648.9	614.37	21.7133	26.02	41.32	44.0267	666.967	781.853	-0.22768	0.35749	0.0857765	Tmed1	Il1rl1l+++Ly84l+++St2l	mRNA	4	NR_136911+++NR_136912+++NM_001324510+++NM_010744	coding	known	NC_000075.6	21507380	21510234	-	9|9 A3	17083	NO_INFO	NO_INFO	17083	NA	NO_INFO	Tmed1	NA
19934	19934	Rpl22	203.62	220.87	253.35	170.49	200.94	172.81	361.97	368.4	412.66	338.15	354.11	337.67	9088	9903	11205	7563	8981	7740	181.413	225.947	343.31	381.01	8094.67	10065.3	-0.309849	0.200447	0.0326693	Rpl22	2700038K18Rik	mRNA	5	NR_102291+++NR_102292+++NM_001277113+++NM_001277114+++NM_009079	coding	known	NC_000070.6	152324436	152334082	+	4|4 E2	19934	NO_INFO	NO_INFO	19934	NA	K02891	Rpl22	NA
17117	17117	Amacr	6.27	6.51	8.05	5.58	5.78	5.08	11.14	10.86	13.11	11.07	10.19	9.93	191	186	217	170	177	155	5.48	6.94333	10.3967	11.7033	167.333	198	-0.239949	0.603129	0.22098	Amacr	Macr1	mRNA	2	NM_008537+++XM_011245338	coding	known	NC_000081.6	10981756	10996624	+	15|15 A1	17117	NO_INFO	NO_INFO	17117	NA	K01796	NA	COG1804///NA
225058	225058	Gm4832	0.19	0.48	0.29	0.4	0.39	0.4	0.34	0.81	0.48	0.78	0.69	0.78	2.02	5.06	3.03	4.09	4.07	4.19	0.396667	0.32	0.75	0.543333	4.11667	3.37	0.263764	0.953567	0.812059	Gm4832	EG225058	mRNA	1	NM_001190356	coding	known	NC_000083.6	88125512	88131183	+	17|17 E4	225058	NO_INFO	NO_INFO	225058	NA	K02974	Gm4832	COG2004///NA
100561	100561	Slc15a4	12.18	10.69	10.26	11.09	9.86	10.6	21.66	17.82	16.71	22	17.37	20.71	678	599	570	618	557	593	10.5167	11.0433	20.0267	18.73	589.333	615.667	-0.0600088	0.932784	0.644702	Slc15a4	AA987064+++AW742963+++C130069N12Rik+++PHT1+++PTR4	mRNA	8	URS00009AE251+++XR_001784584+++XR_003955563+++XR_003955564+++XR_003955565+++NM_133895+++XM_006504271+++XM_006504272	coding	known	NC_000071.6	127594545	127633292	+	5|5 G1.2	100561	NO_INFO	NO_INFO	100561	NA	NO_INFO	NA	NA
77128	77128	Crebrf	0.93	0.49	0.76	1.09	0.67	1.06	1.64	0.81	1.24	2.17	1.18	2.08	142	75	116	167	103	164	0.94	0.726667	1.81	1.23	144.667	111	0.380535	0.583383	0.206427	Crebrf	A930001N09Rik+++LRF	mRNA	4	URS00009B074E+++NM_029870+++XM_011246717+++XM_017317723	coding	known	NC_000083.6	26715594	26776637	+	17|17 A3.3	77128	NO_INFO	NO_INFO	77128	NA	NO_INFO	Crebrf	NA
21819	21819	Tg	0.02	0	0.02	0.01	0.02	0.01	0.04	0	0.03	0.01	0.03	0.01	4	0	3	1	3	1	0.0133333	0.0133333	0.0166667	0.0233333	1.66667	2.33333	-0.462777	0.953567	0.782638	Tg	Tgn+++cog	mRNA	3	URS0000766E47+++NM_009375+++XM_006520745	coding	known	NC_000081.6	66670754	66850721	+	15 D2|15 29.3 cM	21819	NO_INFO	NO_INFO	21819	NA	K10809	Tg	NA
320635	320635	Cyb5r2	0.18	0.12	0.09	0.11	0.04	0.04	0.31	0.19	0.15	0.22	0.07	0.08	6.32	4	5	6	2	2	0.0633333	0.13	0.123333	0.216667	3.33333	5.10667	-0.594217	0.915422	0.583878	Cyb5r2	D630003K02Rik+++b5R.2	mRNA	9	URS00009B637B+++NM_001205227+++NM_177216+++XM_006507947+++XM_006507948+++XM_017322303+++XM_017322304+++XM_017322305+++XM_030242679	coding	known	NC_000073.6	107748446	107758202	+	7|7 E3	320635	NO_INFO	NO_INFO	320635	NA	K00326	NA	COG0543///NA
269120	269120	Optc	0.26	0.39	0.15	0.17	0.33	0.14	0.46	0.66	0.25	0.33	0.59	0.27	9	12	5	6	13	5	0.213333	0.266667	0.396667	0.456667	8	8.66667	-0.0976851	0.980402	0.905561	Optc	NA	mRNA	13	URS00007667D9+++URS00009BCB3C+++XR_878322+++NM_001160420+++NM_001160421+++NM_001160422+++NM_054076+++XM_006529660+++XM_006529661+++XM_011248028+++XM_030254578+++XM_030254587+++XM_030254589	coding	known	NC_000067.6	133897193	133914823	+	1 E4|1 58.02 cM	269120	NO_INFO	NO_INFO	269120	NA	NO_INFO	NA	NA
12234	12234	Btrc	3.4	2.96	2.97	3.73	3.09	3.38	6.04	4.94	4.84	7.4	5.44	6.6	437	383	378	481	398	438	3.4	3.11	6.48	5.27333	439	399.333	0.138177	0.741963	0.340433	Btrc	Beta-Trcp1+++E3RS-IkappaB+++E3RSIkappaB+++FWD1+++Fbw1a+++HOS+++SCF b-TRCP+++Slimb+++b-TrCP+++beta-TrCP	mRNA	35	URS00009B076F+++URS00009B1B4D+++URS00009B9560+++URS00009C0A60+++URS00009C2E0C+++URS00009C44A1+++NM_001037758+++NM_001286465+++NM_001286466+++NM_001360120+++NM_001360122+++NM_001360124+++NM_001360126+++NM_001360127+++NM_009771+++XM_006526612+++XM_006526613+++XM_006526614+++XM_006526615+++XM_011247119+++XM_011247120+++XM_011247121+++XM_011247123+++XM_011247127+++XM_030250711+++XM_030250712+++XM_030…	coding	known	NC_000085.6	45363688	45533343	+	19|19 C3	12234	NO_INFO	NO_INFO	12234	NA	K03362	NA	NA
18791	18791	Plat	4.53	2.55	3.77	4.57	3.87	2.61	8.05	4.25	6.14	9.07	6.81	5.1	235	133	194	236	201	136	3.68333	3.61667	6.99333	6.14667	191	187.333	0.0307756	0.983101	0.912589	Plat	AU020998+++AW212668+++D8Ertd2e+++tPA	mRNA	1	NM_008872	coding	known	NC_000074.6	22757722	22782848	+	8 A2|8 11.42 cM	18791	NO_INFO	NO_INFO	18791	NA	K01343	Plat	NA
30838	30838	Fbxw4	2.82	3.32	3.09	2.43	2.31	2.12	5.02	5.53	5.03	4.82	4.07	4.14	113.92	132.09	121	97	93.25	86	2.28667	3.07667	4.34333	5.19333	92.0833	122.337	-0.405199	0.346677	0.0816289	Fbxw4	Dac+++Fbw4+++SHFM3+++SHSF3+++dactylin+++dactylyn	mRNA	10	URS00009B0665+++XR_001782592+++XR_386481+++XR_386482+++XR_877675+++NM_013907+++XM_006527131+++XM_011247258+++XM_011247259+++XM_011247261	coding	known	NC_000085.6	45578254	45660520	-	19 C3|19 38.75 cM	30838	NO_INFO	NO_INFO	30838	NA	NO_INFO	NA	NA
231655	231655	Oasl1	0.08	0.3	0.3	0.08	0.28	0.34	0.14	0.49	0.49	0.16	0.49	0.66	3	11	11	3	12	15	0.233333	0.226667	0.436667	0.373333	10	8.33333	0.271304	0.953567	0.760532	Oasl1	7530414C13Rik+++oasl9	mRNA	4	NM_001359945+++NM_001359946+++NM_145209+++XM_006530295	coding	known	NC_000071.6	114923143	114937911	+	5|5 F	231655	NO_INFO	NO_INFO	231655	NA	K14608	Oasl1	NA
227541	227541	Camk1d	0.16	0.07	0.06	0.11	0.13	0.12	0.28	0.12	0.1	0.22	0.23	0.24	22	11.01	8	13.99	16.84	18.01	0.12	0.0966667	0.23	0.166667	16.28	13.67	0.210014	0.953567	0.739606	Camk1d	A630059D12Rik+++CKLiK+++CaMKIdelta+++E030025C11Rik+++mCKLiK	mRNA	12	URS00009C05DB+++URS00009C319E+++URS00009C4680+++NM_001290374+++NM_001290375+++NM_001290376+++NM_177343+++XM_006497469+++XM_006497470+++XM_006497471+++XM_006497473+++XM_011238973	coding	known	NC_000068.7	5293457	5714860	-	2|2 A1	227541	NO_INFO	NO_INFO	227541	NA	NO_INFO	Camk1d	NA
69034	69034	Nupr1l	0.08	0.08	0.08	0.17	0.17	0	0.15	0.14	0.14	0.33	0.29	0	1	1	1	2	2	0	0.113333	0.08	0.206667	0.143333	1.33333	1	0.418923	0.956986	0.833781	Nupr1l	1810010E01Rik+++4930579G22Rik+++Nupr2	mRNA	2	NM_001359308+++NM_026916	coding	known	NC_000071.6	129908540	129913788	+	5 G1.3|5	69034	NO_INFO	NO_INFO	69034	NA	NO_INFO	NA	NA
21943	21943	Tnfsf11	0	0.04	0.02	0.04	0.02	0.11	0	0.07	0.04	0.09	0.04	0.21	0	2	1	2	1	5	0.0566667	0.02	0.113333	0.0366667	2.66667	1	1.40566	0.815017	0.421932	Tnfsf11	Ly109l+++ODF+++OPGL+++RANKL+++Trance	mRNA	2	URS00009AD89C+++NM_011613	coding	known	NC_000080.6	78277446	78308043	-	14 D3|14 41.26 cM	21943	NO_INFO	NO_INFO	21943	NA	K05473	Tnfsf11	NA
11686	11686	Alox12b	0.06	0.02	0	0.04	0.04	0	0.11	0.03	0	0.08	0.07	0	3	1	0	2	2	0	0.0266667	0.0266667	0.05	0.0466667	1.33333	1.33333	0.0203732	0.999898	0.992307	Alox12b	12R-LOX+++Aloxe2+++e-LOX2	mRNA	1	NM_009659	coding	known	NC_000077.6	69157072	69169791	+	11 B3|11 42.38 cM	11686	NO_INFO	NO_INFO	11686	NA	K08021	NA	NA
102637572	102637572	Gm38499	2.39	1.88	2.23	2.47	2.7	2.13	4.24	3.13	3.63	4.9	4.76	4.16	67	53	62	69	76	60	2.43333	2.16667	4.60667	3.66667	68.3333	60.6667	0.176983	0.896773	0.550939	Gm38499	NA	mRNA	1	NM_001370864	coding	known	NC_000073.6	19249435	19256546	+	7 A3|7	102637572	NO_INFO	NO_INFO	102637572	NA	NO_INFO	NA	NA
67490	67490	Ufl1	7.72	6.18	6.63	8.57	7.2	8.79	13.73	10.31	10.81	17	12.69	17.18	890	731	773.33	967.37	829	1004	8.18667	6.84333	15.6233	11.6167	933.457	798.11	0.228107	0.369648	0.0912351	Ufl1	1810074P20Rik+++AI429228+++Kiaa0776+++Maxer+++Rcad+++mKIAA0776	mRNA	2	NM_001355512+++NM_026194	coding	known	NC_000070.6	25247149	25281821	-	4|4 A3	67490	NO_INFO	NO_INFO	67490	NA	NO_INFO	NA	NA
246707	246707	Emilin2	0.4	0.66	0.48	0.84	0.9	0.59	0.72	1.11	0.79	1.66	1.59	1.15	32	54	38	67	72	48	0.776667	0.513333	1.46667	0.873333	62.3333	41.3333	0.595931	0.399681	0.104926	Emilin2	FOAP-10	mRNA	4	NM_001357336+++NM_001357337+++NM_001357338+++NM_145158	coding	known	NC_000083.6	71252172	71311556	-	17|17 E1.3	246707	NO_INFO	NO_INFO	246707	NA	NO_INFO	Emilin2	NA
69077	69077	Psmd11	94.33	83.99	76.79	101.01	86.9	93.89	167.69	140.09	125.08	200.34	153.15	183.46	4012	3670	3537	4092	3765	3903	93.9333	85.0367	178.983	144.287	3920	3739.67	0.0709773	0.842716	0.458712	Psmd11	1700089D09Rik+++1810019E17Rik+++2610024G20Rik+++2810055C24Rik+++C78232+++P44.5+++S9	mRNA	6	URS00009AFBA9+++URS00009B730A+++URS00009BCF0E+++URS00009C2BA8+++NM_178616+++XM_011249223	coding	known	NC_000077.6	80427732	80473248	+	11|11 B5	69077	NO_INFO	NO_INFO	69077	NA	K03036	NA	NA
170765	170765	Ripply3	2.46	2.98	2.59	2.33	2.32	1.66	4.38	4.98	4.22	4.61	4.09	3.25	75.46	91.87	78.59	70.87	71.23	51.16	2.10333	2.67667	3.98333	4.52667	64.42	81.9733	-0.342723	0.627859	0.240143	Ripply3	Dscr6	mRNA	2	NM_133229+++rna-NM_133229.2-2	coding	known	NT_039634.4	214298	94336935	+	16|16 C4	170765	NO_INFO	NO_INFO	170765	NA	NO_INFO	NA	NA
14582	14582	Gfi1b	0.78	1.46	0.67	0.44	1.48	0.55	1.38	2.44	1.09	0.86	2.6	1.07	28	51	23	15	53	20	0.823333	0.97	1.51	1.63667	29.3333	34	-0.189146	0.953567	0.748986	Gfi1b	Gfi-1B	mRNA	2	NM_001160406+++NM_008114	coding	known	NC_000068.7	28609450	28621982	-	2|2 A3	14582	NO_INFO	NO_INFO	14582	NA	NO_INFO	Gfi1b	NA
57740	57740	Stk32c	0.11	0.09	0.21	0.24	0.18	0.2	0.19	0.15	0.35	0.47	0.32	0.4	4	4	8	10	7	9	0.206667	0.136667	0.396667	0.23	8.66667	5.33333	0.694556	0.803754	0.407654	Stk32c	PKE+++Pkek+++YANK3	mRNA	5	NM_001162540+++NM_021302+++XM_006536216+++rna-NM_001162540.1-2+++rna-NM_021302.3-2	coding	known	NW_016097318.1	147115	139213307	-	7|7 F4	57740	NO_INFO	NO_INFO	57740	NA	NO_INFO	NA	NA
99512	99512	Wdr47	4.57	3.2	4.16	5.63	5.05	4.52	8.13	5.33	6.77	11.18	8.89	8.83	377	272	341	474	427	379	5.06667	3.97667	9.63333	6.74333	426.667	330	0.373341	0.219338	0.0377905	Wdr47	1810073M12Rik+++AA552998+++mKIAA0893	mRNA	21	URS00009B8EA8+++NM_001358053+++NM_001358054+++NM_001358055+++NM_181400+++XM_006502414+++XM_006502415+++XM_006502417+++XM_011240308+++XM_011240309+++XM_011240310+++XM_017319818+++XM_017319819+++XM_030252932+++XM_030252933+++XM_030252934+++XM_030252935+++XM_030252936+++XM_030252937+++XM_030252938+++XM_030252939	coding	known	NC_000069.6	108591223	108645719	+	3|3 F3	99512	NO_INFO	NO_INFO	99512	NA	NO_INFO	NA	NA
227525	227525	Dclre1c	8.97	10.1	10.71	9.2	11.8	9.5	15.95	16.85	17.45	18.25	20.79	18.57	687.03	743.47	772.43	689.41	872.75	713.66	10.1667	9.92667	19.2033	16.75	758.607	734.31	0.0526829	0.953567	0.745351	Dclre1c	9930121L06Rik+++AI661365+++Art+++Snm1l	mRNA	29	URS00007730A7+++URS00009B7206+++URS00009BABBF+++URS00009C25BE+++XR_865928+++NM_001110214+++NM_001302674+++NM_001302684+++NM_001362903+++NM_001362904+++NM_146114+++NM_175683+++XM_006497452+++XM_006497453+++XM_006497454+++XM_006497455+++XM_006497456+++XM_006497457+++XM_006497458+++XM_006497459+++XM_006497460+++XM_006497461+++XM_006497462+++XM_011238971+++XM_011238972+++XM_030249529+++XM_030249544++…	coding	known	NC_000068.7	3424061	3476156	+	2|2 A1	227525	NO_INFO	NO_INFO	227525	NA	K10887	Dclre1c	NA
381059	381059	Gm1604b	0	0	0	0.07	0	0	0	0	0	0.13	0	0	0	0	0	1	0	0	0.0233333	0	0.0433333	0	0.333333	0	0.964613	0.953567	0.813124	Gm1604b	Gm1604	mRNA	1	NM_001033442	coding	known	NC_000083.6	7025543	7087597	+	17|17 A1	381059	NO_INFO	NO_INFO	381059	NA	NO_INFO	NA	NA
74032	74032	Sdr42e1	1.33	1.4	1.25	1.48	2.05	1.93	2.37	2.34	2.04	2.94	3.62	3.77	73	75	66	79	114	106	1.82	1.32667	3.44333	2.25	99.6667	71.3333	0.491356	0.345079	0.0810647	Sdr42e1	4632417N05Rik+++AI117603	mRNA	4	NM_001357272+++NM_001357273+++NM_028725+++XM_006531409	coding	known	NC_000074.6	117661399	117673689	-	8|8 E1	74032	NO_INFO	NO_INFO	74032	NA	NO_INFO	NA	NA
101056073	101056073	Zfp990	18.05	13.05	12.21	25.3	11.01	21.55	32.09	21.76	19.89	50.18	19.39	42.12	751.74	545.86	504.05	1047.26	458.98	900.86	19.2867	14.4367	37.23	24.58	802.367	600.55	0.412321	0.430353	0.119882	Zfp990	Gm13225	mRNA	1	NM_001324553	coding	known	NC_000070.6	145510759	145538251	+	4 E1|4 78.2 cM	101056073	NO_INFO	NO_INFO	101056073	NA	NO_INFO	NA	NA
13848	13848	Ephb6	0.38	0.61	0.43	0.33	0.25	0.32	0.67	1.02	0.71	0.65	0.44	0.63	29	47	33	25	19	25	0.3	0.473333	0.573333	0.8	23	36.3333	-0.66106	0.44924	0.129611	Ephb6	Cekl+++Mep	mRNA	5	XR_003956161+++XR_377419+++NM_001146351+++NM_007680+++XM_030255144	coding	known	NC_000072.6	41603834	41620509	+	6|6 B2.1	13848	NO_INFO	NO_INFO	13848	NA	K05114	Ephb6	NA
28019	28019	Ing4	23.72	20.43	22.48	22.29	18.25	18.31	42.17	34.07	36.61	44.22	32.17	35.78	771	667	724	720	594	597	19.6167	22.21	37.39	37.6167	637	720.667	-0.177219	0.560461	0.191566	Ing4	D6Wsu147e+++D6Xrf92+++p29ING4	mRNA	2	NM_001368695+++NM_133345	coding	known	NC_000072.6	125039848	125049265	+	6 F2|6 59.17 cM	28019	NO_INFO	NO_INFO	28019	NA	NO_INFO	NA	NA
19701	19701	Ren1	0.17	0.1	0.28	0.71	0.14	0.28	0.3	0.17	0.46	1.4	0.25	0.55	4.81	3	8	20	4	8	0.376667	0.183333	0.733333	0.31	10.6667	5.27	1.06946	0.640139	0.250066	Ren1	D19352+++Ren+++Ren-1+++Ren-A+++Ren1c+++Ren1d+++Rn-1+++Rnr	mRNA	2	NM_031192+++rna-NM_031192.3-2	coding	known	NT_039192.2	129184	133360320	+	1 E4|1 57.91 cM	19701	NO_INFO	NO_INFO	19701	NA	K01380	NA	NA
108812	108812	Flacc1	0	0.07	0	0	0	0.02	0	0.11	0	0	0	0.03	0	3	0	0	0	1	0.00666667	0.0233333	0.01	0.0366667	0.333333	1	-1.48048	0.94084	0.672431	Flacc1	4933405P16Rik+++4933425F06Rik+++Als2cr12	mRNA	10	XR_865219+++NM_001347056+++NM_175370+++XM_006495613+++XM_006495615+++XM_006495617+++XM_006495618+++XM_017321225+++XM_017321234+++XM_030255466	coding	known	NC_000067.6	58656926	58696008	-	1|1 C1.3	108812	NO_INFO	NO_INFO	108812	NA	NO_INFO	NA	NA
56495	56495	Asna1	99.72	110.06	85.04	87.88	83.22	87.05	177.28	183.56	138.52	174.3	146.66	170.1	2516	2789	2127	2202	2104	2203	86.05	98.2733	163.687	166.453	2169.67	2477.33	-0.187561	0.478283	0.144484	Asna1	1810048H22Rik+++ArsA+++Asna1	mRNA	3	NM_001357202+++NM_001357203+++NM_019652	coding	known	NC_000074.6	85017929	85025287	-	8|8 C3	56495	NO_INFO	NO_INFO	56495	NA	NO_INFO	Get3	COG0003///NA
381229	381229	Cfap58	0.03	0	0.01	0.04	0	0.01	0.05	0	0.02	0.09	0	0.03	2	0	1	3	0	1	0.0166667	0.0133333	0.04	0.0233333	1.33333	1	0.394893	0.964833	0.859858	Cfap58	Ccdc147+++Gm969	mRNA	1	NM_001163267	coding	known	NC_000085.6	47937712	48035379	+	19|19 D1	381229	NO_INFO	NO_INFO	381229	NA	NO_INFO	Cfap58	NA
56258	56258	Hnrnph2	53.28	49.9	41.06	57.95	48.11	56.74	94.71	83.23	66.88	114.94	84.79	110.88	2633.89	2473.94	2005.92	2859.99	2387.87	2829.89	54.2667	48.08	103.537	81.6067	2692.58	2371.25	0.18597	0.511308	0.162466	Hnrnph2	DXHXS1271E+++Ftp-3+++Ftp3+++H'+++HNRNP+++Hnrph2	mRNA	3	NM_001313716+++NM_001313717+++NM_019868	coding	known	NC_000086.7	134601179	134607060	+	X E3|X 56.2 cM	56258	NO_INFO	NO_INFO	56258	NA	NO_INFO	NA	NA
16453	16453	Jak3	8.8	9.11	9.23	8.21	10.44	9.28	15.64	15.19	15.04	16.29	18.4	18.13	685.8	707.95	704.7	631.28	812.6	715.98	9.31	9.04667	17.6067	15.29	719.953	699.483	0.0491511	0.953567	0.754398	Jak3	fae+++wil	mRNA	2	NM_001190830+++NM_010589	coding	known	NC_000074.6	71676383	71690577	+	8 B3.3|8 34.43 cM	16453	NO_INFO	NO_INFO	16453	NA	K11218	NA	NA
18946	18946	Pnliprp1	0.06	0.03	0.09	0	0	0.06	0.11	0.05	0.15	0	0	0.12	2	1	3	0	0	2	0.02	0.06	0.04	0.103333	0.666667	2	-1.58658	0.839107	0.454544	Pnliprp1	Plrp1	mRNA	2	URS00009C5D43+++NM_018874	coding	known	NC_000085.6	58728887	58744169	+	19 D2|19 54.49 cM	18946	NO_INFO	NO_INFO	18946	NA	K14074	NA	NA
21425	21425	Tfeb	17.76	15.68	16.79	15.85	12.3	15.44	31.57	26.15	27.35	31.45	21.68	30.17	799.59	693	728.04	731.05	554.78	714.12	14.53	16.7433	27.7667	28.3567	666.65	740.21	-0.151476	0.695507	0.295791	Tfeb	Tcfeb+++bHLHe35	mRNA	8	NM_001161722+++NM_001161723+++NM_011549+++XM_006524003+++XM_006524004+++XM_006524006+++XM_006524007+++XM_030249637	coding	known	NC_000083.6	47737037	47792416	+	17 C|17 23.99 cM	21425	NO_INFO	NO_INFO	21425	NA	K15590	Tfeb	NA
22709	22709	Zfp51	7.32	6.02	7.39	7.54	6.21	6.54	13.01	10.04	12.04	14.96	10.94	12.78	383.73	316.19	382.77	396.22	327.6	343.56	6.76333	6.91	12.8933	11.6967	355.793	360.897	-0.0197039	0.979703	0.903197	Zfp51	Zfp-51+++zfec12	mRNA	4	URS00009C0995+++NM_001308323+++NM_009558+++XM_030249754	coding	known	NC_000083.6	21450374	21465591	+	17 A3.2|17 11.4 cM	22709	NO_INFO	NO_INFO	22709	NA	K09228	NA	NA
66449	66449	Pam16	57.14	73.24	85.36	46.1	64.08	50.52	101.58	122.15	139.04	91.44	112.93	98.71	595.57	766.78	881.63	477.55	668.79	528.37	53.5667	71.9133	101.027	120.923	558.237	747.993	-0.416769	0.258074	0.0498751	Pam16	2010110I09Rik+++AV006767+++CGI-136+++Magmas+++Tim16+++Timm16	mRNA	2	URS00009B96BC+++NM_025571	coding	known	NC_000082.6	4616466	4624946	-	16 A1|16 2.45 cM	66449	NO_INFO	NO_INFO	66449	NA	NO_INFO	NA	NA
245532	245532	Awat2	0.7	0.55	0.4	0.45	0.37	0.6	1.24	0.91	0.65	0.89	0.65	1.16	30	21.01	17	19	15	25	0.473333	0.55	0.9	0.933333	19.6667	22.67	-0.200463	0.949262	0.694932	Awat2	9430062J17Rik+++ARAT+++Dgat2l4+++WS	mRNA	10	URS00009B7EDC+++URS00009B8DA4+++URS0000ADE32A+++NM_001290395+++NM_177746+++XM_011247588+++XM_011247590+++XM_011247591+++XM_011247592+++XM_017318489	coding	known	NC_000086.7	100402221	100494278	+	X|X C3	245532	NO_INFO	NO_INFO	245532	NA	K11156	NA	NA
230612	230612	Slc5a9	0.05	0.05	0.02	0.07	0.07	0.04	0.09	0.08	0.04	0.14	0.13	0.07	4	4	2	6	6	3	0.06	0.04	0.113333	0.07	5	3.33333	0.591883	0.912739	0.578161	Slc5a9	AI159731+++SGLT4	mRNA	5	XR_376307+++NM_145551+++XM_006503000+++XM_006503001+++XM_006503002	coding	known	NC_000070.6	111875374	111902796	-	4|4 D1	230612	NO_INFO	NO_INFO	230612	NA	NO_INFO	NA	NA
78808	78808	Stxbp5	4.81	3.8	4.03	6.48	4.28	6.14	8.56	6.34	6.57	12.85	7.54	12	722	567	597	958	630	903	5.63333	4.21333	10.7967	7.15667	830.333	628.667	0.399799	0.16969	0.0247549	Stxbp5	0710001E20Rik+++4930565N16Rik+++AW742610+++LGL3+++mKIAA1006	mRNA	12	URS00009ADD13+++URS00009B09F4+++URS00009B2BD5+++XR_001779636+++XR_003948820+++XR_003948821+++XR_380094+++NM_001081344+++XM_006512926+++XM_006512927+++XM_006512928+++XM_011243237	coding	known	NC_000076.6	9755547	9901287	-	10|10 A1	78808	NO_INFO	NO_INFO	78808	NA	NO_INFO	Stxbp5	COG2319///NA
225908	225908	Myrf	7.24	5.75	5.76	5.66	2.25	3.55	12.88	9.6	9.39	11.23	3.96	6.93	830	656	642	648	257	410	3.82	6.25	7.37333	10.6233	438.333	709.333	-0.703717	0.0919431	0.00893696	Myrf	6030439E18+++Gm1804+++Gm98+++Mrf	mRNA	9	NM_001033481+++XM_006526927+++XM_006526928+++XM_006526929+++XM_006526930+++XM_006526931+++XM_006526932+++XM_006526934+++XM_011247222	coding	known	NC_000085.6	10208271	10240777	-	19|19 A	225908	NO_INFO	NO_INFO	225908	NA	NO_INFO	NA	NA
107526	107526	Gimap4	4.74	3.41	3.77	2.19	1.92	0.6	8.43	5.69	6.14	4.34	3.39	1.17	173	121	117	77	63	22	1.57	3.97333	2.96667	6.75333	54	137	-1.33958	0.0242456	0.000969085	Gimap4	AU019574+++E430007K16Rik+++Ian-1+++Ian1+++Imap4	mRNA	5	NM_001243199+++NM_001243200+++NM_001243201+++NM_174990+++NM_175048	coding	known	NC_000072.6	48684578	48692062	+	6|6 B2.3	107526	NO_INFO	NO_INFO	107526	NA	NO_INFO	Gimap4	NA
70285	70285	Rpf1	61.23	66.28	71.7	49.91	54.33	51.6	108.86	110.55	116.79	98.99	95.75	100.83	1566	1700	1810	1272	1390	1323	51.9467	66.4033	98.5233	112.067	1328.33	1692	-0.345665	0.0836482	0.00773441	Rpf1	2210420E24Rik+++2310066N05Rik+++Bxdc5	mRNA	2	NM_027332+++NM_027371	coding	known	NC_000069.6	146506344	146521423	-	3|3 H2	70285	NO_INFO	NO_INFO	70285	NA	NO_INFO	NA	COG2136///NA
107448	107448	Unc5a	0.6	0.43	0.53	0.39	0.32	0.29	1.07	0.72	0.86	0.76	0.56	0.57	48	34	41	30	26	23	0.333333	0.52	0.63	0.883333	26.3333	41	-0.636077	0.406476	0.108642	Unc5a	Unc5h1+++mKIAA1976	mRNA	5	XR_001780744+++NM_001311128+++NM_153131+++XM_006517037+++XM_006517038	coding	known	NC_000079.6	54945151	55006018	+	13|13 B1	107448	NO_INFO	NO_INFO	107448	NA	K07521	Unc5a	NA
55983	55983	Pdzrn3	1.71	1.39	1.55	1.9	0.86	1.02	3.04	2.32	2.52	3.77	1.52	2	128	104	113	152	68	85	1.26	1.55	2.43	2.62667	101.667	115	-0.185895	0.899659	0.556264	Pdzrn3	1110020C07Rik+++AI429718+++AL023082+++LNX3+++SEMACAP3+++Semcap3	mRNA	8	URS00009B06B8+++URS00009B1860+++URS00009B2B90+++URS00009B3027+++URS00009C22F3+++URS00009C42EB+++NM_018884+++XM_006506405	coding	known	NC_000072.6	101149607	101377897	-	6|6 D3	55983	NO_INFO	NO_INFO	55983	NA	NO_INFO	Pdzrn3	NA
208439	208439	Klhl29	0.63	0.51	0.63	0.62	0.7	0.6	1.12	0.85	1.02	1.24	1.24	1.18	91	74	90	90	102	88	0.64	0.59	1.22	0.996667	93.3333	85	0.140067	0.917067	0.587674	Klhl29	A230106N14Rik+++Gm68+++Kbtbd9+++mKIAA1921	mRNA	8	URS00009AF08D+++URS00009B0B55+++URS00009B19E3+++URS00009BAD21+++URS00009BB564+++URS00009BE755+++URS00009BFA1B+++NM_001164493	coding	known	NC_000078.6	5077465	5375682	+	12|12 A1.1	208439	NO_INFO	NO_INFO	208439	NA	NO_INFO	NA	NA
14651	14651	Hagh	15.38	16.03	18.85	15.9	15.81	14.07	27.35	26.73	30.7	31.54	27.85	27.48	364	381	442	374	374	334	15.26	16.7533	28.9567	28.26	360.667	395.667	-0.131918	0.815939	0.423472	Hagh	BC019817+++Glo-2+++Glo2+++Rsp29	mRNA	4	NM_001159626+++NM_024284+++XM_006523660+++XM_006523661	coding	known	NC_000083.6	24839781	24864450	+	17 A3.3|17 12.53 cM	14651	NO_INFO	NO_INFO	14651	NA	K01069	Hagh	COG0491///NA
56429	56429	Dpt	0	0	0.03	0	0	0	0	0	0.05	0	0	0	0	0	1	0	0	0	0	0.01	0	0.0166667	0	0.333333	-0.95894	0.953567	0.814203	Dpt	1810032B19Rik+++5033416F05Rik+++EQ-1+++Eq1	mRNA	1	NM_019759	coding	known	NC_000067.6	164796663	164824274	+	1|1 H2.2	56429	NO_INFO	NO_INFO	56429	NA	NO_INFO	Dpt	NA
19132	19132	Prph	1.93	1.09	2.11	1.26	0.92	0.9	3.43	1.82	3.44	2.51	1.63	1.75	68	39	75	44	33	33	1.02667	1.71	1.96333	2.89667	36.6667	60.6667	-0.727796	0.28269	0.0579266	Prph	Prph1	mRNA	7	URS00009B76CD+++NM_001163588+++NM_001163589+++NM_013639+++XM_006520631+++XM_006520632+++XM_030248426	coding	known	NC_000081.6	99053579	99058978	+	15 F1|15 55.72 cM	19132	NO_INFO	NO_INFO	19132	NA	K07607	Prph	NA
56030	56030	Tmem131	12.58	10.23	10.03	14.11	9.77	14.33	22.36	17.07	16.33	28	17.21	28	1694	1389	1340	1892	1319	1937	12.7367	10.9467	24.4033	18.5867	1716	1474.33	0.218629	0.550793	0.186002	Tmem131	2610524E03Rik+++CC28+++D1Bwg0491e+++Neg+++RW1+++YR-23+++mKIAA0257	mRNA	8	URS0000811CC9+++URS00009AF02B+++URS00009BD1E5+++URS00009C28CE+++NM_018872+++XM_006496150+++XM_006496152+++XM_017321814	coding	known	NC_000067.6	36792189	36939614	-	1 B|1 15.42 cM	56030	NO_INFO	NO_INFO	56030	NA	NO_INFO	Tmem131	NA
240069	240069	Morc2b	0.01	0	0	0.02	0.01	0.01	0.02	0	0	0.04	0.02	0.02	1.27	0	0	2	1.02	1.02	0.0133333	0.00333333	0.0266667	0.00666667	1.34667	0.423333	1.88876	0.833243	0.445129	Morc2b	4932411A10Rik+++Tce6	mRNA	5	NM_001360203+++NM_177719+++XM_006524257+++XM_006524258+++XM_011246444	coding	known	NC_000083.6	33135588	33150499	-	17|17 B1	240069	NO_INFO	NO_INFO	240069	NA	NO_INFO	NA	NA
320685	320685	Dctd	34.78	32.1	38.6	37.33	33.43	37.51	61.83	53.54	62.87	74.05	58.91	73.3	1410	1304	1502	1559	1367	1576	36.09	35.16	68.7533	59.4133	1500.67	1405.33	0.0952974	0.8198	0.427623	Dctd	6030466N05Rik	mRNA	6	NR_027759+++XR_003947308+++NM_001161515+++NM_001161516+++NM_178788+++XM_006509442	coding	known	NC_000074.6	48099092	48141667	+	8|8 B1.1- B1.2	320685	NO_INFO	NO_INFO	320685	NA	K01493	Dctd	COG2131///NA
12765	12765	Cxcr2	19.26	20.62	20.98	17.83	25.86	15.66	34.24	34.39	34.18	35.36	45.58	30.59	1186.92	1274.45	1278.32	1093.52	1595.96	970.73	19.7833	20.2867	37.1767	34.27	1220.07	1246.56	-0.0213154	0.984809	0.916733	Cxcr2	CD128+++CDw128+++Cmkar2+++Gpcr16+++IL-8Rh+++IL-8rb+++IL8RA+++Il8rb+++mIL-8RH	mRNA	2	NM_009909+++XM_006495638	coding	known	NC_000067.6	74153994	74161246	+	1 C3|1 38.41 cM	12765	NO_INFO	NO_INFO	12765	NA	K05050	Cxcr2	NA
51897	51897	Atg13	9.62	8.15	8.38	9.04	7.5	8.26	17.11	13.59	13.65	17.93	13.22	16.13	701	594	604	656	547	604	8.26667	8.71667	15.76	14.7833	602.333	633	-0.0699113	0.927438	0.604258	Atg13	1110053A20Rik+++D2Ertd391e+++Harbi1	mRNA	9	URS00009C0CB1+++NM_001355416+++NM_001355417+++NM_001355418+++NM_001355419+++NM_001355420+++NM_001355421+++NM_145528+++XM_006499892	coding	known	NC_000068.7	91674612	91710597	-	2|2 E1	51897	NO_INFO	NO_INFO	51897	NA	K08331	NA	NA
13122	13122	Cyp7a1	0	0	0.01	0	0	0	0	0	0.02	0	0	0	0	0	1	0	0	0	0	0.00333333	0	0.00666667	0	0.333333	-0.95894	0.953567	0.814203	Cyp7a1	CYPVII+++CYPVIIc	mRNA	1	NM_007824	coding	known	NC_000070.6	6265612	6275632	-	4|4 A1	13122	NO_INFO	NO_INFO	13122	NA	K00489	NA	NA
66605	66605	1700017N19Rik	0.03	0	0	0	0.06	0	0.05	0	0	0	0.1	0	1	0	0	0	2	0	0.02	0.01	0.0333333	0.0166667	0.666667	0.333333	0.944992	0.953567	0.805101	1700017N19Rik	NA	mRNA	5	NM_001081246+++XM_006513955+++XM_006513956+++XM_017314058+++XM_030245218	coding	known	NC_000076.6	100590484	100618395	+	10|10 D1	66605	NO_INFO	NO_INFO	66605	NA	NO_INFO	NA	NA
212547	212547	Nepro	14.35	16.19	16.3	16.23	13.56	15.88	25.52	27	26.56	32.2	23.89	31.02	1029.4	1089.93	1071.04	1136.12	968.04	1091.08	15.2233	15.6133	29.0367	26.36	1065.08	1063.46	0.00303698	0.999898	0.979022	Nepro	NA	mRNA	4	URS00009B027D+++NM_145972+++XM_006521971+++XM_006521972	coding	known	NC_000082.6	44723721	44738856	+	16|16 B4	212547	NO_INFO	NO_INFO	212547	NA	NO_INFO	NA	NA
12162	12162	Bmp7	4.73	6.21	6.24	5.15	4.45	6.19	8.41	10.36	10.16	10.21	7.84	12.09	354.88	468.2	463.84	384.06	334.29	465.98	5.26333	5.72667	10.0467	9.64333	394.777	428.973	-0.120598	0.8898	0.534952	Bmp7	OP1	mRNA	1	NM_007557	coding	known	NC_000068.7	172868012	172940321	-	2 H3|2 95.54 cM	12162	NO_INFO	NO_INFO	12162	NA	K16621	Bmp7	NA
108168642	108168642	Gm20918	0.08	0	0	0	0	0	0.14	0	0	0	0	0	1	0	0	0	0	0	0	0.0266667	0	0.0466667	0	0.333333	-0.95894	0.953567	0.814203	Gm20918	NA	mRNA	1	XM_017318851	coding	known	NC_000087.7	5045445	5046128	+	Y|Y A1	108168642	NO_INFO	NO_INFO	108168642	NA	NO_INFO	NA	NA
226565	226565	Fmo6	0.03	0	0	0	0	0	0.05	0	0	0	0	0	1	0	0	0	0	0	0	0.01	0	0.0166667	0	0.333333	-0.95894	0.953567	0.814203	Fmo6	NA	mRNA	2	NM_001178038+++XM_006496778	coding	known	NC_000067.6	162916551	162937566	-	1|1 H2.1	226565	NO_INFO	NO_INFO	226565	NA	K00485	NA	NA
211673	211673	Arfgef1	18.37	16.97	17.24	25.46	21.5	25.12	32.66	28.3	28.09	50.49	37.88	49.08	2662	2470	2476	3666	3119	3652	24.0267	17.5267	45.8167	29.6833	3479	2536	0.457355	0.00144496	1.06435e-05	Arfgef1	ARFGEP1+++BIG1+++D130059B05Rik+++D730028O18Rik+++P200	mRNA	3	URS00009B5294+++URS00009C5C69+++NM_001102430	coding	known	NC_000067.6	10137507	10232670	-	1|1 A2	211673	NO_INFO	NO_INFO	211673	NA	K18442	Arfgef1	NA
208650	208650	Cblb	4.02	3.24	3.25	4.39	2.59	4.14	7.15	5.4	5.29	8.72	4.57	8.09	529	432	423	577	341	545	3.70667	3.50333	7.12667	5.94667	487.667	461.333	0.077292	0.953567	0.707038	Cblb	AI429560+++AI851073+++Cbl-b	mRNA	9	URS00009AF2D4+++URS00009BA2C3+++NM_001033238+++XM_006521947+++XM_006521948+++XM_006521949+++XM_006521950+++XM_006521951+++XM_006521952	coding	known	NC_000082.6	52031230	52208047	+	16|16 B5	208650	NO_INFO	NO_INFO	208650	NA	K22517	Cblb	NA
171188	171188	Vmn1r32	0.06	0	0.1	0.02	0	0.04	0.11	0	0.17	0.04	0	0.08	3	0	5	1	0	2	0.02	0.0533333	0.04	0.0933333	1	2.66667	-1.42941	0.843768	0.461359	Vmn1r32	V1rc15	mRNA	1	NM_134170	coding	known	NC_000072.6	66552183	66559708	-	6|6 C1	171188	NO_INFO	NO_INFO	171188	NA	NO_INFO	NA	NA
100040697	100040697	Gm10340	1.1	0.64	0.33	2.76	1.22	0	1.96	1.07	0.54	5.48	2.15	0	16	9.38	4.75	39.79	17.66	0	1.32667	0.69	2.54333	1.19	19.15	10.0433	0.944577	0.787274	0.3857	Gm10340	NA	mRNA	1	XM_011244803	coding	known	NC_000080.6	3130653	3140553	+	14 A2|14	100040697	NO_INFO	NO_INFO	100040697	NA	NO_INFO	NA	NA
98402	98402	Sh3bp4	5.96	5.99	4.84	5.72	5.24	5.74	10.6	9.98	7.88	11.34	9.23	11.21	606	606	483	584	528	589	5.56667	5.59667	10.5933	9.48667	567	565	0.00843685	0.999898	0.953652	Sh3bp4	AI594717+++AW227605+++BOG25	mRNA	5	URS00009B75A6+++NM_133816+++XM_006529975+++XM_030243887+++XM_030243890	coding	known	NC_000067.6	89070333	89155087	+	1|1 D	98402	NO_INFO	NO_INFO	98402	NA	NO_INFO	Sh3bp4	NA
14261	14261	Fmo1	40.06	41.69	39.57	39.69	44.32	37.95	71.22	69.53	64.46	78.72	78.11	74.16	1422.73	1411.77	1355.69	1298.6	1465.18	1256.14	40.6533	40.44	76.9967	68.4033	1339.97	1396.73	-0.0536284	0.94084	0.673536	Fmo1	NA	mRNA	6	URS00009BC308+++NM_001330291+++NM_001330318+++NM_010231+++XM_006496663+++XM_030247879	coding	known	NC_000067.6	162829561	162867652	+	1 H2.1|1 70.34 cM	14261	NO_INFO	NO_INFO	14261	NA	K00485	Fmo1	NA
54608	54608	Abhd2	4.34	3.01	3.26	10.09	5.22	8.23	7.72	5.02	5.31	20	9.19	16.08	256.85	178.92	191	592.82	308.94	488.49	7.84667	3.53667	15.09	6.01667	463.417	208.923	1.14676	0.000720446	3.18166e-06	Abhd2	2210009N18Rik+++LABH2+++Labh-2	mRNA	2	URS00009C2237+++NM_018811	coding	known	NC_000073.6	79273266	79361601	+	7|7 D2	54608	NO_INFO	NO_INFO	54608	NA	NO_INFO	Abhd2	NA
320590	320590	Svopl	0.05	0.2	0.07	0.06	0.02	0.05	0.09	0.34	0.11	0.12	0.04	0.1	1.84	9.01	3.25	2.96	1.1	2.49	0.0433333	0.106667	0.0866667	0.18	2.18333	4.7	-1.38694	0.719669	0.318216	Svopl	9430071P14Rik	mRNA	6	URS00009ACFF5+++URS00009AEB2A+++URS00009B2C29+++NM_177200+++XM_011241386+++XM_017321644	coding	known	NC_000072.6	37983739	38047009	+	6|6 B1	320590	NO_INFO	NO_INFO	320590	NA	NO_INFO	NA	NA
103765	103765	Tmem17	3.4	4.07	4.68	2.83	2.08	2.88	6.04	6.79	7.63	5.61	3.66	5.62	93	112	127	77	57	79	2.59667	4.05	4.96333	6.82	71	110.667	-0.643493	0.146859	0.0194036	Tmem17	AI503894+++AW049890	mRNA	1	NM_153596	coding	known	NC_000077.6	22512283	22519231	+	11|11 A3.2	103765	NO_INFO	NO_INFO	103765	NA	NO_INFO	NA	NA
98558	98558	Mael	0.16	0.19	0.13	0.23	0.06	0.16	0.29	0.32	0.21	0.45	0.11	0.31	5	6	4	7	2	5	0.15	0.16	0.29	0.273333	4.66667	5	-0.10879	0.983687	0.913623	Mael	4933405K18Rik+++AU019877	mRNA	1	NM_175296	coding	known	NC_000067.6	166201385	166238744	-	1|1 H2.3	98558	NO_INFO	NO_INFO	98558	NA	NO_INFO	NA	NA
70335	70335	Reep6	61.12	60.77	57.58	48.2	43.58	45.8	108.66	101.36	93.79	95.6	76.8	89.5	2390	2390	2234	1883	1710	1801	45.86	59.8233	87.3	101.27	1798	2338	-0.376653	0.00663902	0.000108286	Reep6	0610011M24Rik+++Dp1l1	mRNA	4	NM_001204931+++NM_139292+++XM_006514077+++XM_006514078	coding	known	NC_000076.6	80329997	80336441	+	10|10 C1	70335	NO_INFO	NO_INFO	70335	NA	NO_INFO	Reep6	NA
240119	240119	St6gal2	0	0.03	0.02	0.03	0	0.01	0	0.05	0.04	0.06	0	0.02	0	4	3	1	0	1	0.0133333	0.0166667	0.0266667	0.03	0.666667	2.33333	-1.83136	0.785962	0.38272	St6gal2	C230064G14Rik+++St6galII+++mKIAA1877	mRNA	8	NM_001347403+++XM_006524267+++XM_006524268+++XM_006524269+++XM_006524270+++XM_030249801+++XM_030249802+++rna-NM_001347403.1-2	coding	known	NW_004450263.1	757954	55514581	+	17|17 C	240119	NO_INFO	NO_INFO	240119	NA	K00779	St6gal2	NA
319504	319504	Nrcam	0.15	0.13	0.22	0.27	0.17	0.19	0.26	0.21	0.36	0.54	0.3	0.38	25.97	28.17	40.4	53.54	36.13	38.78	0.21	0.166667	0.406667	0.276667	42.8167	31.5133	0.443915	0.668253	0.272592	Nrcam	Bravo+++C030017F07Rik+++C130076O07Rik+++mKIAA0343	mRNA	56	URS00009AD9E8+++URS00009B21F3+++URS00009B9437+++URS00009C2F79+++URS00009C4E04+++XR_003950054+++XR_381525+++XR_381526+++NM_001146031+++NM_176930+++XM_006515944+++XM_006515945+++XM_006515946+++XM_006515948+++XM_006515949+++XM_006515950+++XM_006515951+++XM_006515952+++XM_006515953+++XM_006515954+++XM_006515955+++XM_006515956+++XM_006515957+++XM_006515958+++XM_006515959+++XM_006515960+++XM_006515961+…	coding	known	NC_000078.6	44328786	44605194	+	12 B2|12 20.71 cM	319504	NO_INFO	NO_INFO	319504	NA	K06756	Nrcam	NA
434197	434197	Fam169b	0.8	0.52	0.61	1.14	0.99	0.71	1.42	0.87	0.99	2.26	1.74	1.39	41.39	29.26	31.07	62.66	54.1	38.96	0.946667	0.643333	1.79667	1.09333	51.9067	33.9067	0.61192	0.402324	0.10626	Fam169b	EG434197	mRNA	15	URS0000767B05+++URS00007765E8+++URS0000780A6B+++URS00009BA78C+++URS00009BBF17+++URS00009C1B73+++URS00009C2E41+++URS00009C44E5+++URS00009C5279+++NM_001013811+++XM_006540972+++XM_006540973+++XM_006540975+++XM_011250874+++XM_030242739	coding	known	NC_000073.6	68273839	68363089	+	7 C|7	434197	NO_INFO	NO_INFO	434197	NA	NO_INFO	NA	NA
381319	381319	Batf3	19.8	18.41	20.79	18.53	11.99	15.09	35.2	30.7	33.86	36.75	21.14	29.48	272	254	283	253	165	208	15.2033	19.6667	29.1233	33.2533	208.667	269.667	-0.373285	0.28248	0.0577913	Batf3	9130211I03Rik+++Snft	mRNA	3	URS00009B8B71+++URS00009C11E4+++NM_030060	coding	known	NC_000067.6	191098414	191111963	+	1|1 H6	381319	NO_INFO	NO_INFO	381319	NA	K09034	Batf3	NA
108811	108811	Ccdc122	0.2	0.03	0.08	0.11	0.03	0.08	0.35	0.05	0.14	0.22	0.05	0.15	7	1	3	4	1	2	0.0733333	0.103333	0.14	0.18	2.33333	3.66667	-0.655964	0.932784	0.625973	Ccdc122	4933415L06Rik	mRNA	3	NM_001310648+++NM_001310649+++NM_175369	coding	known	NC_000080.6	77036772	77112263	+	14|14 D3	108811	NO_INFO	NO_INFO	108811	NA	NO_INFO	NA	NA
26908	26908	Eif2s3y	11.13	8.42	10.24	9.69	9.25	5.03	19.79	14.04	16.69	19.23	16.31	9.84	418.12	303	361.87	381.97	350.63	195.03	7.99	9.93	15.1267	16.84	309.21	360.997	-0.221007	0.791335	0.390324	Eif2s3y	Eif-2gy+++Spy+++Tfy	mRNA	17	URS0000764C64+++URS00009B3355+++URS00009C2008+++XR_001782883+++XR_001782884+++XR_001782885+++XR_001782886+++XR_001782887+++XR_003953251+++XR_003953252+++XR_388245+++XR_879402+++NM_001357094+++NM_012011+++XM_006531610+++XM_011248593+++XM_030251569	coding	known	NC_000087.7	1010562	1049134	+	Y|Ypter	26908	NO_INFO	NO_INFO	26908	NA	NO_INFO	NA	COG0050///NA
408068	408068	Zfp738	1.23	0.94	0.91	1.52	1.04	1.42	2.2	1.57	1.48	3.01	1.83	2.78	113.98	87.07	82.9	139.05	95.89	131.89	1.32667	1.02667	2.54	1.75	122.277	94.65	0.372518	0.490113	0.150552	Zfp738	3830402I07Rik+++6720487G11Rik	mRNA	4	URS00009B5F72+++URS00009B865E+++URS0000BCE4CA+++NM_001001187	coding	known	NC_000079.6	67658669	67683512	+	13|13 B3	408068	NO_INFO	NO_INFO	408068	NA	NO_INFO	NA	NA
19281	19281	Ptprt	0	0.02	0.01	0.01	0	0.01	0	0.03	0.01	0.02	0.01	0.01	0	4.29	1	2.62	0.78	1.48	0.00666667	0.01	0.0133333	0.0133333	1.62667	1.76333	-0.765478	0.953567	0.723543	Ptprt	R-PTP-T+++RPTP-rfo+++RPTP-rho+++RPTPmam4+++RPTPrho+++mKIAA0283+++mRPTPrho	mRNA	24	URS00009B017B+++URS00009B588D+++URS00009B6AB7+++URS00009B9A91+++URS00009BE397+++URS00009C1C32+++URS00009C38D3+++NM_001291149+++NM_001291150+++NM_001291151+++NM_021464+++XM_011239384+++XM_011239385+++XM_017316586+++XM_017316587+++XM_017316590+++XM_017316592+++XM_017316593+++XM_017316594+++XM_017316595+++XM_017316597+++XM_017316598+++XM_017316600+++XM_030248790	coding	known	NC_000068.7	161521889	162661147	-	2 H2|2 81.91 cM	19281	NO_INFO	NO_INFO	19281	NA	NO_INFO	Ptprt	NA
28199	28199	Dcaf11	12.14	13.54	11.88	11.12	13.12	12.91	21.57	22.59	19.35	22.05	23.12	25.24	641	710	610	608	696	707	12.3833	12.52	23.47	21.17	670.333	653.667	0.0418854	0.953567	0.775999	Dcaf11	0710008A13Rik+++C76035+++D14Ucla1+++Dacf11+++GLO14+++Wdr23	mRNA	24	NR_037572+++URS0000775B30+++URS00009B222B+++URS0000CCC53B+++URS0000EECCDC+++URS0000EEE0C3+++NM_001199009+++NM_133734+++XM_006519081+++XM_006519083+++XM_006519084+++XM_006519085+++XM_006519086+++XM_006519087+++XM_006519088+++XM_006519090+++XM_006519091+++XM_006519092+++XM_030247846+++XM_030247847+++XM_030247848+++XM_030247849+++XM_030247850+++XM_030247851	coding	known	NC_000080.6	55559097	55575992	+	14 C3|14 28.19 cM	28199	NO_INFO	NO_INFO	28199	NA	NO_INFO	NA	NA
104069	104069	Sncb	0.04	0	0.04	0.04	0	0.07	0.07	0	0.06	0.07	0	0.14	1	0	1	1	0	2	0.0366667	0.0266667	0.07	0.0433333	1	0.666667	0.574638	0.9538	0.817751	Sncb	AI838531+++betaSYN	mRNA	3	NM_001362407+++NM_033610+++XM_030247080	coding	known	NC_000079.6	54758860	54766622	-	13 B1|13 29.28 cM	104069	NO_INFO	NO_INFO	104069	NA	NO_INFO	Sncb	NA
14979	14979	H2-Ke6	17.19	20.53	16.13	13.74	19.23	13.56	30.57	34.24	26.27	27.26	33.88	26.5	326	391	303	259	365	258	15.51	17.95	29.2133	30.36	294	340	-0.200249	0.756438	0.355042	H2-Ke6	D17H6S112E+++H-2Ke6+++Hsd17b8+++Ke-6+++Ke6+++Ring2	mRNA	5	URS00009C3214+++NM_013543+++rna-NM_013543.2-2+++rna-NM_013543.2-3+++rna-NM_013543.2-4	coding	known	NT_187004.1	274971	34028055	-	17 B1|17 17.98 cM	14979	NO_INFO	NO_INFO	14979	NA	K13370	H2-Ke6	NA
237625	237625	Pla2g3	0.07	0.07	0.02	0.06	0.09	0.08	0.13	0.12	0.04	0.11	0.17	0.15	3	3	1	3	4	4	0.0766667	0.0533333	0.143333	0.0966667	3.66667	2.33333	0.663477	0.919369	0.591101	Pla2g3	sPLA2-III	mRNA	8	XR_003949433+++XR_872206+++NM_172791+++XM_006514689+++XM_006514690+++XM_006514691+++XM_017314512+++XM_030245957	coding	known	NC_000077.6	3488158	3499346	+	11|11 A1	237625	NO_INFO	NO_INFO	237625	NA	K01047	NA	NA
57737	57737	Rhox4b	13	12	14.84	13.54	5.18	8.85	23.11	20.01	24.18	26.85	9.12	17.3	225.42	209.04	255.09	233.34	89.91	154.06	9.19	13.28	17.7567	22.4333	159.103	229.85	-0.545889	0.320757	0.0714384	Rhox4b	5430432L21Rik+++Ehox+++Rhox4.2+++Rhox4a	mRNA	1	NM_021300	coding	known	NC_000086.7	37432494	37437278	+	X|X A3.3	57737	NO_INFO	NO_INFO	57737	NA	NO_INFO	NA	NA
223664	223664	Lrrc14	7.47	8.39	8.96	7.19	7.82	7.31	13.28	14	14.6	14.26	13.79	14.27	325	335	356	350	346	344	7.44	8.27333	14.1067	13.96	346.667	338.667	0.0359896	0.953567	0.810587	Lrrc14	E130306I01Rik+++mKIAA0014	mRNA	11	NM_001358891+++NM_001358892+++NM_001358893+++NM_145471+++XM_006520787+++XM_006520789+++XM_017316558+++XM_030248488+++XM_030248489+++XM_030248490+++XM_030248491	coding	known	NC_000081.6	76710615	76715097	+	15|15 D3	223664	NO_INFO	NO_INFO	223664	NA	NO_INFO	NA	NA
20979	20979	Syt1	0.02	0.02	0	0.03	0.02	0.02	0.04	0.04	0	0.07	0.04	0.05	2	2	0	3	2	2	0.0233333	0.0133333	0.0533333	0.0266667	2.33333	1.33333	0.813446	0.932784	0.620786	Syt1	AW124717+++G630098F17Rik+++SytI	mRNA	32	URS00009ADA51+++URS00009B062C+++URS00009B0944+++URS00009B0965+++URS00009B13E8+++URS00009B1E0E+++URS00009B3A96+++URS00009B473D+++URS00009B4797+++URS00009B49CD+++URS00009B5318+++URS00009B5E89+++URS00009B9046+++URS00009BBAB5+++URS00009BC6FE+++URS00009BCC72+++URS00009C0231+++URS00009C28C9+++URS00009C42AF+++NM_001252341+++NM_001252342+++NM_001358501+++NM_001358502+++NM_001358503+++NM_001358504+++NM_00…	coding	known	NC_000076.6	108497650	109010980	+	10 D1|10 56.52 cM	20979	NO_INFO	NO_INFO	20979	NA	K15290	Syt1	NA
102635360	102635360	Gm32719	7.51	6.05	6.65	5.59	3.82	5.51	13.36	10.09	10.84	11.08	6.73	10.77	278.69	225.48	244.59	206.01	141.86	205.17	4.97333	6.73667	9.52667	11.43	184.347	249.587	-0.43736	0.207132	0.034616	Gm32719	NA	mRNA	3	URS00009BD2A8+++URS0000EEC11F+++XM_030247026	coding	known	NC_000078.6	20191900	20309078	+	12 A1.2|12	102635360	NO_INFO	NO_INFO	102635360	NA	NO_INFO	NA	NA
234290	234290	BC030500	0.03	0	0.03	0.06	0.03	0.03	0.06	0	0.05	0.12	0.05	0.06	1	0	1	2	1	1	0.04	0.02	0.0766667	0.0366667	1.33333	0.666667	0.994308	0.932784	0.64118	BC030500	NA	mRNA	2	NM_173411+++XM_006509390	coding	known	NC_000074.6	58911755	58914298	+	8|8 B2	234290	NO_INFO	NO_INFO	234290	NA	NO_INFO	BC030500	NA
27081	27081	Zfp275	7.25	6.09	5.9	8.25	6.06	7.18	12.89	10.15	9.61	16.36	10.69	14.02	940	791	758	1052	786	932	7.16333	6.41333	13.69	10.8833	923.333	829.667	0.154778	0.685338	0.28766	Zfp275	5430431L06Rik+++AI593314+++DXBay20+++DXHXS52+++DXPas8	mRNA	3	NM_001160229+++NM_031494+++XM_006528055	coding	known	NC_000086.7	73342593	73359080	+	X A7.3|X 37.29 cM	27081	NO_INFO	NO_INFO	27081	NA	K09228	NA	NA
27055	27055	Fkbp9	58.57	53.07	51.94	59.31	56.15	60.63	104.13	88.52	84.6	117.64	98.95	118.47	3595	3272	3159	3618	3451	3734	58.6967	54.5267	111.687	92.4167	3601	3342	0.111331	0.658584	0.265542	Fkbp9	1810014L23+++AW549641+++FKBP-63+++FKBP-9+++FKBP60+++FKBP63+++FKBP65RS	mRNA	1	NM_012056	coding	known	NC_000072.6	56832059	56879360	+	6 B3|6 27.74 cM	27055	NO_INFO	NO_INFO	27055	NA	NO_INFO	Fkbp9	NA
115488129	115488129	LOC115488129	1.43	1.27	1.17	2.36	0.38	1.72	2.54	2.12	1.9	4.68	0.67	3.35	27.03	24.22	21.92	44.38	7.25	32.62	1.48667	1.29	2.9	2.18667	28.0833	24.39	0.189583	0.953567	0.757999	LOC115488129	NA	mRNA	4	URS00009BEA18+++URS0000BD1AE2+++URS0000BDF69C+++XM_030247498	coding	known	NC_000079.6	66244270	66305344	+	13|13 B3	115488129	NO_INFO	NO_INFO	115488129	NA	NO_INFO	NA	NA
11475	11475	Acta2	71.9	53.73	47.66	58.07	33.19	30.08	127.82	89.62	77.62	115.17	58.48	58.77	2588.48	2053.18	2101.36	1888.21	1179.59	962.43	40.4467	57.7633	77.4733	98.3533	1343.41	2247.67	-0.746144	0.0188503	0.000634982	Acta2	0610041G09Rik+++Actvs+++SMAalpha+++SMalphaA+++a-SMA+++alphaSMA	mRNA	2	NM_007392+++XM_006526606	coding	known	NC_000085.6	34240336	34255585	-	19|19 C1	11475	NO_INFO	NO_INFO	11475	NA	K12313	Acta2	NA
76572	76572	Rbmxl2	0.31	0.47	0.27	0.34	0.34	0.41	0.54	0.79	0.45	0.68	0.6	0.79	9	14	8	10	10	12	0.363333	0.35	0.69	0.593333	10.6667	10.3333	0.0490649	0.995102	0.942385	Rbmxl2	1700012H05Rik+++Hnrnpg-t	mRNA	1	NM_029660	coding	known	NC_000073.6	107209445	107210916	+	7|7 E3	76572	NO_INFO	NO_INFO	76572	NA	NO_INFO	NA	NA
226601	226601	Gm4846	0	0.02	0	0	0	0	0	0.03	0	0	0	0	0	1	0	0	0	0	0	0.00666667	0	0.01	0	0.333333	-0.95894	0.953567	0.814203	Gm4846	EG226601+++Fmo13	mRNA	5	NM_001164306+++XM_006496785+++XM_006496786+++XM_006496787+++XM_006496788	coding	known	NC_000067.6	166482599	166506135	-	1|1 H2.3	226601	NO_INFO	NO_INFO	226601	NA	K00485	NA	NA
66256	66256	Ssr2	250.99	252.71	290.37	207.77	252.61	207.75	446.19	421.5	472.97	412.1	445.18	405.95	5267	5328	6039	4334	5308	4374	222.71	264.69	421.077	446.887	4672	5544.67	-0.241285	0.381295	0.0963532	Ssr2	1500032E05Rik+++AI315033+++AU020133+++SSR-beta+++TLAP+++TRAPB+++TRAPbeta	mRNA	5	NM_001356316+++NM_001356317+++NM_001356318+++NM_001356319+++NM_025448	coding	known	NC_000069.6	88579608	88588420	+	3|3 F1	66256	NO_INFO	NO_INFO	66256	NA	K13250	Ssr2	NA
71960	71960	Myh14	0.85	0.58	0.6	1.46	0.64	1.34	1.51	0.97	0.98	2.89	1.12	2.61	112	77	78	194	84	178	1.14667	0.676667	2.20667	1.15333	152	89	0.766767	0.153686	0.0210365	Myh14	2400004E04Rik+++II-C+++NHMCII+++NMHC II-C	mRNA	8	NM_001271538+++NM_001271540+++NM_028021+++XM_011250902+++XM_011250903+++XM_017312313+++XM_030242996+++XM_030242997	coding	known	NC_000073.6	44605803	44670872	-	7|7 B3	71960	NO_INFO	NO_INFO	71960	NA	K10352	Myh14	COG5022///NA
245308	245308	Zdhhc19	0	0	0.12	0	0	0	0	0	0.19	0	0	0	0	0	3	0	0	0	0	0.04	0	0.0633333	0	1	-2.46404	0.890979	0.537188	Zdhhc19	Gm1744+++Gm616	mRNA	5	XR_875803+++NM_199309+++XM_006522135+++XM_011245900+++XM_030249114	coding	known	NC_000082.6	32496241	32507214	+	16|16 B3	245308	NO_INFO	NO_INFO	245308	NA	NO_INFO	NA	COG5273///NA
73122	73122	Tgfbrap1	5.73	4.66	5.09	6.63	5.44	5.71	10.18	7.78	8.29	13.15	9.58	11.17	595	484	517	690	564	602	5.92667	5.16	11.3	8.75	618.667	532	0.219086	0.443087	0.126407	Tgfbrap1	3110018K12Rik+++AU024090+++AU042859+++AW742551+++Trap1	mRNA	10	URS00009AE5B4+++NM_001013025+++NM_001357299+++XM_006496300+++XM_006496302+++XM_006496303+++XM_011238603+++XM_011238604+++XM_017312455+++XM_030243152	coding	known	NC_000067.6	43047200	43098712	-	1|1 B	73122	NO_INFO	NO_INFO	73122	NA	NO_INFO	NA	COG5271///NA
100043272	100043272	Inafm2	2.63	3.07	3.39	2.02	2.23	2.19	4.68	5.12	5.52	4.01	3.93	4.29	164	192	209	125	139	137	2.14667	3.03	4.07667	5.10667	133.667	188.333	-0.492012	0.15674	0.0217395	Inafm2	5430417L22Rik	mRNA	3	URS00009B0AA4+++URS00009B3690+++NM_001301269	coding	known	NC_000068.7	118745758	118748810	+	2|2 E5	100043272	NO_INFO	NO_INFO	100043272	NA	NO_INFO	NA	NA
110078	110078	Pygb	32.16	35.16	31.2	36.29	37.22	41.29	57.17	58.64	50.81	71.98	65.6	80.68	2524.98	2772.98	2426.99	2831.92	2926.57	3252.97	38.2667	32.84	72.7533	55.54	3003.82	2574.98	0.226368	0.286605	0.0594778	Pygb	NA	mRNA	3	URS00009B5213+++URS00009B6A4C+++NM_153781	coding	known	NC_000068.7	150786796	150831748	+	2 G3|2 74.74 cM	110078	NO_INFO	NO_INFO	110078	NA	K00688	NA	COG0058///NA
16939	16939	Lor	0.11	0.22	0.2	0.11	0.17	0.08	0.2	0.37	0.32	0.22	0.29	0.16	4	8	7	4	6	3	0.12	0.176667	0.223333	0.296667	4.33333	6.33333	-0.542419	0.908341	0.569271	Lor	AI036317+++S77319	mRNA	1	NM_008508	coding	known	NC_000069.6	92080271	92083142	-	3 F1|3 40.14 cM	16939	NO_INFO	NO_INFO	16939	NA	NO_INFO	NA	NA
65115	65115	Bean1	0.06	0.09	0.03	0.05	0.19	0.08	0.1	0.16	0.05	0.1	0.33	0.15	3	5	2	3	10	4	0.106667	0.06	0.193333	0.103333	5.66667	3.33333	0.787282	0.849428	0.47004	Bean1	Bean	mRNA	16	URS00009BB8FD+++URS00009C3B10+++URS0000A94742+++NM_001141922+++NM_001141924+++NM_001141925+++XM_006531264+++XM_006531265+++XM_006531266+++XM_006531267+++XM_006531270+++XM_011248482+++XM_011248483+++XM_011248484+++XM_030243707+++XM_030243708	coding	known	NC_000074.6	104170379	104223609	+	8 D3|8	65115	NO_INFO	NO_INFO	65115	NA	K19324	Bean1	NA
381628	381628	Adgrf3	0.02	0.02	0	0.03	0	0.04	0.03	0.03	0	0.06	0	0.07	1	1	0	2	0	2	0.0233333	0.0133333	0.0433333	0.02	1.33333	0.666667	0.990414	0.94084	0.672559	Adgrf3	Gm1041+++Gpr113+++Pgr23	mRNA	6	NM_001014394+++XM_006535736+++XM_006535737+++XM_006535738+++XM_006535740+++XM_011249775	coding	known	NC_000071.6	30193431	30205754	-	5|5 B1	381628	NO_INFO	NO_INFO	381628	NA	NO_INFO	Adgrf3	NA
319508	319508	Syt15	0.07	0.05	0.13	0.15	0.03	0.22	0.13	0.09	0.22	0.3	0.05	0.43	5.5	4.04	9.69	11.23	1.93	16.47	0.133333	0.0833333	0.26	0.146667	9.87667	6.41	0.619343	0.891165	0.537587	Syt15	CHR10SYT+++E230025K04Rik+++sytXV	mRNA	3	NM_176931+++NM_181529+++XM_017316056	coding	known	NC_000080.6	34219956	34230421	+	14|14 B	319508	NO_INFO	NO_INFO	319508	NA	NO_INFO	NA	NA
382077	382077	Ccdc33	0.32	0.23	0.31	0.29	0.34	0.35	0.56	0.39	0.5	0.57	0.6	0.69	17	13.72	13.71	15	18	17	0.326667	0.286667	0.62	0.483333	16.6667	14.81	0.224836	0.945445	0.685224	Ccdc33	4930535E21Rik+++Gm1117+++Tzip1	mRNA	16	URS00007750E8+++URS00009AE846+++URS00009B33FC+++NM_001166282+++NM_001311085+++NM_029212+++XM_006511252+++XM_006511254+++XM_006511257+++XM_006511258+++XM_006511259+++XM_017313444+++XM_017313445+++XM_017313446+++XM_017313447+++XM_017313448	coding	known	NC_000075.6	58028673	58118990	+	9|9 B	382077	NO_INFO	NO_INFO	382077	NA	NO_INFO	Ccdc33	NA
320080	320080	Zbtb39	2.27	2.48	2.17	3.42	1.99	3.55	4.03	4.14	3.54	6.79	3.52	6.94	278	306	264	417	245	437	2.98667	2.30667	5.75	3.90333	366.333	282.667	0.369733	0.38964	0.100286	Zbtb39	7030401O21Rik+++mKIAA0352	mRNA	2	URS00009B5576+++NM_198035	coding	known	NC_000076.6	127739530	127747349	+	10|10 D3	320080	NO_INFO	NO_INFO	320080	NA	NO_INFO	Zbtb39	NA
210757	210757	Themis	0.02	0.01	0.03	0.05	0.03	0	0.04	0.02	0.05	0.09	0.06	0	1	1	3	3	3	0	0.0266667	0.02	0.05	0.0366667	2	1.66667	0.259288	0.971033	0.879736	Themis	E430004N04Rik+++Gasp+++Spot+++Tsepa+++thylex	mRNA	13	NR_131208+++URS00009B0144+++URS00009B0A97+++URS00009B3955+++URS00009B6CBE+++URS00009B9E97+++URS00009BA48E+++URS00009BBBCD+++URS00009C2B33+++NM_001305663+++NM_178666+++XM_006512643+++XM_030244987	coding	known	NC_000076.6	28668327	28883820	+	10|10 A4	210757	NO_INFO	NO_INFO	210757	NA	NO_INFO	NA	NA
57816	57816	Tesc	0.44	0.34	0.64	0.4	0.1	0.39	0.79	0.57	1.05	0.78	0.17	0.77	9	7	13	8	2	8	0.296667	0.473333	0.573333	0.803333	6	9.66667	-0.700423	0.806665	0.411108	Tesc	1010001A17Rik+++2410011K10Rik+++TE-1	mRNA	3	NR_151582+++URS00009C3C39+++NM_021344	coding	known	NC_000071.6	118027743	118061878	+	5 F|5 57.84 cM	57816	NO_INFO	NO_INFO	57816	NA	NO_INFO	Tesc	COG5126///NA
75710	75710	Rbm12	17.91	16.19	14.34	23.97	17.37	23.86	31.84	27	23.37	47.55	30.61	46.62	1369.28	1238.54	1085.26	1828.09	1327.1	1835.15	21.7333	16.1467	41.5933	27.4033	1663.45	1231.03	0.434711	0.0619588	0.00462854	Rbm12	5730420G12Rik+++9430070C08Rik+++AI852903+++SWAN+++mKIAA0765	mRNA	3	URS00009B81C3+++NM_029397+++NM_170598	coding	known	NC_000068.7	156091958	156111965	-	2|2 H1	75710	NO_INFO	NO_INFO	75710	NA	NO_INFO	NA	NA
67846	67846	Tmem39a	39.11	29.28	32.47	35.2	29.74	31.55	69.52	48.84	52.88	69.81	52.4	61.64	1609	1271	1391	1382	1272	1276	32.1633	33.62	61.2833	57.08	1310	1423.67	-0.116671	0.755454	0.354235	Tmem39a	2610033C09Rik	mRNA	10	URS000076BCFE+++URS00009AE01F+++XR_001781854+++XR_003951823+++XR_384596+++NM_001205286+++NM_001205287+++NM_026407+++XM_006522496+++XM_006522497	coding	known	NC_000082.6	38558698	38592162	+	16|16 B4	67846	NO_INFO	NO_INFO	67846	NA	NO_INFO	NA	NA
56407	56407	Trpc4ap	47.7	42.42	41.49	48.61	52.8	50.68	84.8	70.76	67.58	96.41	93.04	99.03	3112	2778	2682	3152	3448	3318	50.6967	43.87	96.16	74.38	3306	2857.33	0.216623	0.292767	0.0613634	Trpc4ap	4833429F06Rik+++D2Ertd113e+++Trrp4ap+++mFLJ00177+++truss	mRNA	2	NM_001163452+++NM_019828	coding	known	NC_000068.7	155634277	155692384	-	2 H1|2 77.26 cM	56407	NO_INFO	NO_INFO	56407	NA	NO_INFO	Trpc4ap	NA
242773	242773	Slc45a1	0.06	0.06	0.04	0.04	0.06	0	0.1	0.1	0.06	0.08	0.11	0	3	3	2	2	3	0	0.0333333	0.0533333	0.0633333	0.0866667	1.66667	2.66667	-0.664702	0.939825	0.666809	Slc45a1	C230078B22+++Dnb5	mRNA	6	NM_001355737+++NM_173774+++XM_006538860+++XM_030253576+++rna-NM_001355737.1-2+++rna-NM_173774.3-2	coding	known	NT_187025.1	936825	150652176	-	4|4 E2	242773	NO_INFO	NO_INFO	242773	NA	NO_INFO	NA	NA
106952	106952	Arap3	4.94	3.52	3.98	4.81	1.81	1.98	8.78	5.86	6.48	9.54	3.2	3.87	533	379	424	519	197	215	2.86667	4.14667	5.53667	7.04	310.333	445.333	-0.532637	0.380888	0.0961016	Arap3	Centd3+++Drag1+++E030006K04Rik+++cnt-d3	mRNA	12	XR_003952486+++XR_003952487+++NM_001205336+++NM_139206+++XM_006525486+++XM_006525487+++XM_006525488+++XM_006525489+++XM_006525490+++XM_006525491+++XM_006525492+++XM_030250262	coding	known	NC_000084.6	37972623	37999531	-	18|18 B3	106952	NO_INFO	NO_INFO	106952	NA	K12490	Arap3	NA
16656	16656	Hivep3	0.05	0.03	0.03	0.04	0.02	0.02	0.09	0.06	0.04	0.07	0.04	0.05	13	8.3	6	9	5	6	0.0266667	0.0366667	0.0533333	0.0633333	6.66667	9.1	-0.431622	0.918725	0.590229	Hivep3	2900056N03Rik+++A130075N07+++AI848000+++E030045D18Rik+++KBP-1+++KBP1+++Krc+++Rc+++Schnurri-3+++Shn3+++Zas3	mRNA	12	URS00009B302C+++URS00009B81BD+++XR_001784097+++XR_003954883+++XR_003954884+++XR_867814+++NM_010657+++XM_006502815+++XM_006502817+++XM_011240452+++XM_011240453+++XM_030253274	coding	known	NC_000070.6	119733759	120138045	+	4|4 D2.1	16656	NO_INFO	NO_INFO	16656	NA	NO_INFO	Hivep3	NA
14544	14544	Gda	0.17	0.19	0.16	0.13	0.37	0.25	0.3	0.32	0.26	0.26	0.65	0.48	18.3	19.78	16.32	14.55	39.22	25.74	0.25	0.173333	0.463333	0.293333	26.5033	18.1333	0.575288	0.702121	0.300492	Gda	AU015411+++AW047581+++GAH	mRNA	6	URS00009AE3FF+++URS00009B6045+++URS00009BEE17+++NM_010266+++XM_006526680+++XM_017318064	coding	known	NC_000085.6	21391307	21472661	-	19 B|19 14.32 cM	14544	NO_INFO	NO_INFO	14544	NA	K01487	Gda	COG0402///NA
20587	20587	Smarcb1	79.54	89.72	84.02	67.9	74.08	76.93	141.41	149.64	136.86	134.68	130.56	150.32	2626	2973	2744	2226	2446	2545	72.97	84.4267	138.52	142.637	2405.67	2781	-0.204871	0.38964	0.100317	Smarcb1	AU020204+++Baf47+++Ini1+++SNF5/INI1+++Snf5	mRNA	3	URS00009B4913+++NM_001161853+++NM_011418	coding	known	NC_000076.6	75896769	75922541	+	10|10 C1	20587	NO_INFO	NO_INFO	20587	NA	K11648	NA	NA
13595	13595	Ebp	13.13	14.24	14.55	9.55	12.09	11.19	23.35	23.75	23.7	18.93	21.31	21.86	461	502	506	333	425	394	10.9433	13.9733	20.7	23.6	384	489.667	-0.344621	0.236594	0.0431728	Ebp	AI255399+++Pabp+++SI+++Td+++mSI	mRNA	1	NM_007898	coding	known	NC_000086.7	8185329	8193512	-	X A1.1|X 3.7 cM	13595	NO_INFO	NO_INFO	13595	NA	K01824	NA	NA
381633	381633	Gm1673	3.01	4.13	4.54	3.66	3.23	3.5	5.36	6.89	7.4	7.25	5.7	6.85	28	41	44	33	30	33	3.46333	3.89333	6.6	6.55	32	37.6667	-0.236506	0.897514	0.55214	Gm1673	NA	mRNA	3	NM_001033458+++NM_001310546+++NM_001310547	coding	known	NC_000071.6	33983433	33985009	+	5|5 B2	381633	NO_INFO	NO_INFO	381633	NA	NO_INFO	Gm1673	NA
330908	330908	Opcml	0.05	0.01	0.03	0.03	0.01	0.06	0.09	0.02	0.05	0.07	0.02	0.12	12.08	3.52	9.06	11.03	6.08	17.28	0.0333333	0.03	0.07	0.0533333	11.4633	8.22	0.502145	0.890769	0.536473	Opcml	2900075O15Rik+++3732419F12+++AI844366+++B930023M13Rik+++C230027C17+++Gm181+++Obcam	mRNA	25	URS000076EEB9+++URS000077D701+++URS00009AD0AF+++URS00009AE1EC+++URS00009AE742+++URS00009B0A34+++URS00009B1470+++URS00009B50E8+++URS00009B5BD5+++URS00009B7160+++URS00009B9354+++URS00009BEDF7+++URS00009C0706+++URS00009C3874+++URS00009C3B9E+++NM_177906+++XM_006510434+++XM_006510435+++XM_006510437+++XM_006510438+++XM_006510439+++XM_006510440+++XM_011242559+++XM_030244423+++XM_030244424	coding	known	NC_000075.6	27790716	28954347	+	9 A4|9 13.73 cM	330908	NO_INFO	NO_INFO	330908	NA	NO_INFO	Opcml	NA
271127	271127	Adamts16	0.09	0.04	0.09	0.1	0.11	0.11	0.16	0.07	0.15	0.2	0.19	0.22	8	4	8	9	10	10	0.106667	0.0733333	0.203333	0.126667	9.66667	6.66667	0.540853	0.859528	0.482416	Adamts16	NA	mRNA	14	NR_137640+++XR_001780789+++NM_172053+++XM_006517266+++XM_006517267+++XM_006517268+++XM_006517270+++XM_006517272+++XM_006517273+++XM_006517274+++XM_011244525+++XM_017315522+++XM_017315523+++XM_030247289	coding	known	NC_000079.6	70727798	70841845	-	13 C1|13 35.97 cM	271127	NO_INFO	NO_INFO	271127	NA	NO_INFO	Adamts16	NA
79201	79201	Tnfrsf23	2.94	2.48	3.97	2.88	6.23	2.83	5.23	4.14	6.47	5.71	10.97	5.53	196.16	162.5	256.05	191.06	414.43	190.63	3.98	3.13	7.40333	5.28	265.373	204.903	0.388125	0.643569	0.252641	Tnfrsf23	SOB+++TNFRSFH23+++Tnfrh1+++Tnfrsf1al1+++mDcTRAILR1+++mSOB	mRNA	6	NR_131763+++URS00009C4DC6+++NM_001308111+++NM_024290+++XM_006508660+++XM_006508661	coding	known	NC_000073.6	143665807	143686436	-	7 F5|7 88.28 cM	79201	NO_INFO	NO_INFO	79201	NA	NO_INFO	NA	NA
72844	72844	Kctd17	79.06	88.36	85.48	67.39	81.06	68.91	140.55	147.38	139.23	133.66	142.85	134.64	3891	4168	3890	3363.99	3822	3465	72.4533	84.3	137.05	142.387	3550.33	3983	-0.160553	0.540664	0.179299	Kctd17	2900008M13Rik+++AA414907+++AW742389+++N28155	mRNA	10	NR_110357+++URS00009B7340+++XR_001781568+++XR_001781569+++NM_001289671+++NM_001289672+++NM_001289673+++XM_006521460+++XM_006521461+++XM_030248792	coding	known	NC_000081.6	78428564	78439303	+	15|15 E1	72844	NO_INFO	NO_INFO	72844	NA	NO_INFO	Kctd17	NA
12045	12045	Bcl2a1b	0	0.13	0.32	0.14	0.61	0.08	0	0.22	0.52	0.27	1.07	0.15	0	2	4.72	2	9	1.15	0.276667	0.15	0.496667	0.246667	4.05	2.24	1.01625	0.87572	0.508341	Bcl2a1b	A1-b	mRNA	1	NM_007534	coding	known	NC_000075.6	89199273	89207838	+	9|9 E3.1	12045	NO_INFO	NO_INFO	12045	NA	K02162	Bcl2a1b	NA
13019	13019	Ctf1	0.65	0.65	0.69	0.43	0.44	0.51	1.16	1.09	1.13	0.86	0.77	0.99	18	18	19	12	12	14	0.46	0.663333	0.873333	1.12667	12.6667	18.3333	-0.53089	0.738872	0.335283	Ctf1	CT-1	mRNA	8	NM_001301282+++NM_001301283+++NM_007795+++XM_006507316+++XM_030242071+++XM_030242072+++XM_030242073+++XM_030242074	coding	known	NC_000073.6	127712676	127718188	+	7|7 F3	13019	NO_INFO	NO_INFO	13019	NA	K05422	Ctf1	NA
80889	80889	Tlnrd1	6.92	6.59	5.65	5.51	5.26	5.53	12.3	11	9.21	10.92	9.27	10.81	544.47	521.33	440.96	430.67	414.56	436.76	5.43333	6.38667	10.3333	10.8367	427.33	502.253	-0.229401	0.415605	0.112524	Tlnrd1	AW061151+++Mesdc1	mRNA	1	NM_030705	coding	known	NC_000073.6	83880495	83884341	-	7|7 D3	80889	NO_INFO	NO_INFO	80889	NA	NO_INFO	NA	NA
66161	66161	Pop4	52.5	58.8	66.54	37.36	37.45	40.58	93.33	98.08	108.38	74.11	65.99	79.3	1285	1442	1608	914	920	995	38.4633	59.28	73.1333	99.93	943	1445	-0.614437	0.00174216	1.40797e-05	Pop4	1110023P21Rik+++Rpp29	mRNA	2	NM_025390+++XM_006540287	coding	known	NC_000073.6	38262812	38271393	-	7|7 B3	66161	NO_INFO	NO_INFO	66161	NA	K03538	Pop4	COG1588///NA
21828	21828	Thbs4	0.4	0.41	0.19	0.18	0.08	0.14	0.71	0.69	0.3	0.37	0.13	0.27	26	27	12	12	5	9	0.133333	0.333333	0.256667	0.566667	8.66667	21.6667	-1.3237	0.232846	0.0419183	Thbs4	TSP4	mRNA	1	NM_011582	coding	known	NC_000079.6	92751586	92794818	-	13 C3|13 47.75 cM	21828	NO_INFO	NO_INFO	21828	NA	K04659	Thbs4	NA
72361	72361	Ces2g	0.07	0	0.02	0.02	0.1	0.02	0.13	0	0.04	0.05	0.17	0.05	3.01	0	1.01	1	4	1	0.0466667	0.03	0.09	0.0566667	2	1.34	0.619805	0.953567	0.732629	Ces2g	2210023G05Rik+++Ces2l	mRNA	5	URS00009C4E8A+++XR_387780+++NM_197999+++XM_006531391+++XM_006531392	coding	known	NC_000074.6	104961596	104969537	+	8|8 D3	72361	NO_INFO	NO_INFO	72361	NA	K03927	Ces2g	NA
57339	57339	Jph1	0.85	0.82	0.59	1.14	0.64	1.07	1.51	1.36	0.97	2.26	1.12	2.09	82	79	58	99	63	106	0.95	0.753333	1.82333	1.28	89.3333	73	0.29075	0.741807	0.339685	Jph1	JP-1+++Jp1	mRNA	10	URS0000787654+++URS00009BB8C7+++URS00009BE85B+++URS00009C0BED+++XR_001785237+++NM_020604+++XM_011238396+++XM_011238397+++XM_011238398+++XM_011238399	coding	known	NC_000067.6	16898185	17097922	+	1|1 A3	57339	NO_INFO	NO_INFO	57339	NA	NO_INFO	NA	NA
237711	237711	Eml6	0.14	0.05	0.09	0.2	0.15	0.21	0.24	0.08	0.15	0.4	0.27	0.41	19.03	5.01	12.02	25.03	19.03	27.01	0.186667	0.0933333	0.36	0.156667	23.69	12.02	0.983611	0.404348	0.107318	Eml6	2900083P10Rik+++C230094A16Rik+++EMAP-6	mRNA	14	URS00009AD731+++URS00009B5EB1+++URS00009B9EFB+++URS00009BB4C0+++URS00009BEF23+++XR_001779999+++NM_146016+++XM_006514694+++XM_006514695+++XM_017314513+++XM_017314514+++XM_017314515+++XM_017314516+++XM_017314517	coding	known	NC_000077.6	29743044	30026045	+	11|11 A3.3	237711	NO_INFO	NO_INFO	237711	NA	NO_INFO	Eml6	NA
208691	208691	Eif5a2	4.09	3.52	3.26	4.12	2.74	3.79	7.27	5.88	5.31	8.17	4.83	7.4	422	365	334	424	283	393.01	3.55	3.62333	6.8	6.15333	366.67	373.667	-0.0282107	0.971033	0.879543	Eif5a2	9630038B20+++eIF5AII	mRNA	2	NM_177586+++XM_017319514	coding	known	NC_000069.6	28781032	28798846	+	3|3 A3	208691	NO_INFO	NO_INFO	208691	NA	NO_INFO	Eif5a2	COG0231///NA
68235	68235	Mturn	0.34	0.3	0.18	0.38	0.2	0.26	0.6	0.51	0.29	0.76	0.36	0.5	30	24	17	33	20	28	0.28	0.273333	0.54	0.466667	27	23.6667	0.190459	0.945487	0.685466	Mturn	2410066E13Rik+++AI448550+++B230212L03Rik	mRNA	7	URS0000770E60+++URS00009AECBD+++URS00009B14C9+++URS00009BD1A1+++NM_001289740+++NM_001289741+++XM_011241447	coding	known	NC_000072.6	54680930	54703855	+	6|6 B3	68235	NO_INFO	NO_INFO	68235	NA	NO_INFO	Mturn	NA
77799	77799	Sla2	0.11	0.24	0.18	0.21	0.28	0.2	0.19	0.41	0.29	0.42	0.49	0.39	3	7	5	6	8	6	0.23	0.176667	0.433333	0.296667	6.66667	5	0.419215	0.932784	0.643102	Sla2	A930009E21Rik+++AI430952+++SLAP-2+++SLAP2	mRNA	4	NM_001356495+++NM_029983+++XM_011239845+++XM_011239846	coding	known	NC_000068.7	156874151	156887250	-	2|2 H1	77799	NO_INFO	NO_INFO	77799	NA	NO_INFO	NA	NA
76041	76041	Ccdc125	0.66	0.62	0.72	0.71	0.55	0.93	1.17	1.03	1.18	1.41	0.98	1.82	35.4	36.85	40.76	38.86	30.54	51.89	0.73	0.666667	1.40333	1.12667	40.43	37.67	0.0996265	0.953567	0.795894	Ccdc125	5830436D01Rik+++AL023012	mRNA	6	NM_001168386+++NM_183115+++XM_011244703+++XM_011244704+++XM_011244705+++XM_017315630	coding	known	NC_000079.6	100668934	100697240	+	13|13 D1	76041	NO_INFO	NO_INFO	76041	NA	NO_INFO	NA	NA
213389	213389	Prdm9	0.75	0.92	1.01	0.93	0.83	1.05	1.33	1.54	1.65	1.84	1.47	2.05	50.97	60.04	75.18	75.94	58.9	73.42	0.936667	0.893333	1.78667	1.50667	69.42	62.0633	0.151863	0.932784	0.624719	Prdm9	BC012016+++Dsbc1+++G1-419-29+++Meisetz+++PRDM9-B+++Rcr1+++repro7	mRNA	8	NM_001361436+++NM_144809+++XM_006523988+++XM_006523989+++XM_006523990+++XM_011246355+++XM_017317380+++XM_030249634	coding	known	NC_000083.6	15543072	15564374	-	17|17 A2	213389	NO_INFO	NO_INFO	213389	NA	K20796	NA	NA
69146	69146	Gsdmd	0.48	0.28	0.4	0.41	0.92	0.58	0.84	0.46	0.64	0.82	1.62	1.14	17	10	14	14	33	21	0.636667	0.386667	1.19333	0.646667	22.6667	13.6667	0.746898	0.581072	0.204945	Gsdmd	1810036L03Rik+++AW558049+++DF5L+++Dfna5l+++GsdmD-1+++Gsdmdc1+++M2-4	mRNA	4	XR_384037+++NM_026960+++XM_006521342+++XM_006521343	coding	known	NC_000081.6	75862144	75867408	+	15|15 D3	69146	NO_INFO	NO_INFO	69146	NA	K20917	NA	NA
239731	239731	Rimbp3	0.19	0.22	0.18	0.21	0.29	0.19	0.34	0.36	0.29	0.42	0.51	0.37	23	26	21	25	35	23	0.23	0.196667	0.433333	0.33	27.6667	23.3333	0.254275	0.912734	0.57774	Rimbp3	Gm1759+++Gm603+++RIM-BP3+++mKIAA1666	mRNA	1	NM_001033338	coding	known	NC_000082.6	17208135	17213982	+	16|16 A3	239731	NO_INFO	NO_INFO	239731	NA	NO_INFO	NA	NA
215051	215051	Bud13	16.18	18.14	16.44	15.32	14.11	16.15	28.77	30.25	26.79	30.38	24.86	31.56	724	815	729	681	632	725	15.1933	16.92	28.9333	28.6033	679.333	756	-0.152403	0.632793	0.244281	Bud13	AV305342+++D030060M11Rik	mRNA	2	XR_001778845+++NM_146000	coding	known	NC_000075.6	46282976	46298783	+	9|9 A5.2	215051	NO_INFO	NO_INFO	215051	NA	NO_INFO	NA	NA
238455	238455	Macc1	0.01	0.03	0	0.01	0	0.03	0.02	0.04	0	0.03	0	0.05	1	2	0	1	0	2	0.0133333	0.0133333	0.0266667	0.02	1	1	-0.00496157	0.999898	0.998302	Macc1	4732474O15Rik+++Gm267	mRNA	6	URS00009AD5D7+++URS00009BDB4A+++NM_001163136+++XM_006515861+++XM_006515862+++XM_006515863	coding	known	NC_000078.6	119250380	119592814	+	12|12 F2	238455	NO_INFO	NO_INFO	238455	NA	NO_INFO	NA	NA
224624	224624	Rab40c	14.96	15.66	14.83	13.82	14.54	13.91	26.59	26.12	24.16	27.41	25.62	27.18	749	788	736	688	729	699	14.09	15.15	26.7367	25.6233	705.333	757.667	-0.0990537	0.822662	0.431535	Rab40c	RAR3	mRNA	5	URS00009B13D3+++URS00009B5149+++URS00009B934C+++URS0000E6F468+++NM_139154	coding	known	NC_000083.6	25882114	25939203	+	17|17 A3.3	224624	NO_INFO	NO_INFO	224624	NA	NO_INFO	NA	NA
227731	227731	Slc25a25	4.77	3.87	4.23	5.57	4.01	4.63	8.49	6.46	6.9	11.05	7.08	9.04	304.27	244	262	365.19	254.99	301.68	4.73667	4.29	9.05667	7.28333	307.287	270.09	0.182726	0.72843	0.325787	Slc25a25	1110030N17Rik+++MCSC+++mKIAA1896	mRNA	8	NM_001164357+++NM_001164358+++NM_001290558+++NM_001362905+++NM_001362906+++NM_001362907+++NM_146118+++XM_006497955	coding	known	NC_000068.7	32414487	32451470	-	2|2 B	227731	NO_INFO	NO_INFO	227731	NA	NO_INFO	Slc25a25	NA
107587	107587	Osr2	0.27	0.06	0.08	0.06	0.06	0.03	0.49	0.1	0.14	0.11	0.1	0.06	10	2	3	2	2	1	0.05	0.136667	0.09	0.243333	1.66667	5	-1.57064	0.617854	0.231883	Osr2	5430409I15Rik+++Osr2A+++Osr2B	mRNA	2	NM_001368665+++NM_054049	coding	known	NC_000081.6	35296098	35303305	+	15 B3.1|15 14.46 cM	107587	NO_INFO	NO_INFO	107587	NA	NO_INFO	Osr2	NA
72180	72180	Zfp661	1.01	0.93	1.49	1.04	0.96	0.8	1.8	1.55	2.42	2.07	1.69	1.57	66	55	88	80	62	64	0.933333	1.14333	1.77667	1.92333	68.6667	69.6667	-0.0234605	0.993989	0.940024	Zfp661	2810405K07Rik+++A1-5+++Znf2	mRNA	11	URS00009C1583+++NM_001111029+++NM_001355622+++NM_001355623+++NM_028141+++XM_011239787+++XM_011239788+++XM_030252107+++XM_030252108+++XM_030252109+++XM_030252111	coding	known	NC_000068.7	127574617	127587094	-	2|2 F1	72180	NO_INFO	NO_INFO	72180	NA	K09228	Zfp661	NA
24000	24000	Ptpn21	1.85	1.39	1.36	2.22	1.63	2.08	3.28	2.33	2.22	4.41	2.88	4.06	211	160	154	249	188	239	1.97667	1.53333	3.78333	2.61	225.333	175	0.366341	0.339699	0.07895	Ptpn21	PTPD1+++PTPRL10	mRNA	4	URS00009B32E0+++NM_001146199+++NM_011877+++XM_011244112	coding	known	NC_000078.6	98676741	98737613	+	12|12 E	24000	NO_INFO	NO_INFO	24000	NA	NO_INFO	Ptpn21	NA
94071	94071	Clec2h	0.35	0.39	0.28	0.19	0.27	0.16	0.63	0.66	0.45	0.37	0.48	0.31	15.44	17.34	12.04	8.06	11.91	7.07	0.206667	0.34	0.386667	0.58	9.01333	14.94	-0.75064	0.640139	0.2501	Clec2h	Clrf+++clr-f	mRNA	3	URS00009BFB73+++URS00009BFB88+++NM_053165	coding	known	NC_000072.6	128662385	128677374	+	6|6 F3	94071	NO_INFO	NO_INFO	94071	NA	K10071	Clec2h	NA
56419	56419	Diaph3	10.1	8.38	8.62	13.09	9.71	13	17.95	13.98	14.04	25.96	17.11	25.4	948.06	790.5	798.99	1224.5	912.54	1225.98	11.9333	9.03333	22.8233	15.3233	1121.01	845.85	0.406465	0.0779546	0.00688109	Diaph3	4930417P13Rik+++Dia2+++Diap3+++Drf3+++p134MDia2	mRNA	9	URS00009B5746+++URS00009B90EB+++URS00009B95D8+++URS00009B960D+++URS00009BAEAA+++URS00009C16D2+++NM_019670+++XM_006519312+++XM_011245123	coding	known	NC_000080.6	86655357	87141247	+	14|14 E1	56419	NO_INFO	NO_INFO	56419	NA	K05745	NA	NA
171209	171209	Asic3	0.24	0.14	0.29	0.47	0.12	0.27	0.43	0.23	0.48	0.93	0.21	0.53	8	5	10	16	4	9	0.286667	0.223333	0.556667	0.38	9.66667	7.66667	0.318975	0.950766	0.698175	Asic3	AW742291+++Accn3+++DRASIC+++SLNAC1+++TNAC1	mRNA	6	XR_389741+++NM_001310474+++NM_183000+++XM_006535637+++XM_006535638+++XM_017320697	coding	known	NC_000071.6	24413451	24417840	+	5|5 A3	171209	NO_INFO	NO_INFO	171209	NA	K04830	NA	NA
18857	18857	Pmp2	0	0.04	0	0	0	0	0	0.06	0	0	0	0	0	1	0	0	0	0	0	0.0133333	0	0.02	0	0.333333	-0.95894	0.953567	0.814203	Pmp2	P2	mRNA	2	URS00009BBC1C+++NM_001030305	coding	known	NC_000069.6	10143405	10187070	+	3 A1|3 2.54 cM	18857	NO_INFO	NO_INFO	18857	NA	NO_INFO	NA	NA
211329	211329	Ncoa7	1.32	1.29	1.42	1.75	1.14	1.03	2.35	2.15	2.32	3.47	2.01	2.02	124.01	90.6	96.01	175.12	98	97.07	1.30667	1.34333	2.5	2.27333	123.397	103.54	0.251356	0.798714	0.398792	Ncoa7	9030406N13Rik	mRNA	9	URS00009B1F64+++URS00009C21FA+++NM_001111267+++NM_001358841+++NM_001358842+++NM_172495+++XM_011243153+++XM_011243154+++XM_011243155	coding	known	NC_000076.6	30643468	30807700	-	10|10 A4	211329	NO_INFO	NO_INFO	211329	NA	K25442	Ncoa7	NA
620631	620631	Ttc30a2	0.07	0	0	0.06	0	0	0.12	0	0	0.13	0	0	2.74	0	0	2.58	0	0	0.02	0.0233333	0.0433333	0.04	0.86	0.913333	-0.0158331	0.999898	0.996424	Ttc30a2	NA	mRNA	1	NM_001081228	coding	known	NC_000068.7	75976172	75978179	-	2|2 C3	620631	NO_INFO	NO_INFO	620631	NA	NO_INFO	NA	NA
110135	110135	Fgb	10.84	9.66	9.71	3.84	10.19	4.53	19.27	16.11	15.81	7.62	17.95	8.85	372	333	330	131	350	156	6.18667	10.07	11.4733	17.0633	212.333	345	-0.678461	0.24644	0.0459626	Fgb	2510049G14Rik	mRNA	1	NM_181849	coding	known	NC_000069.6	83042246	83049863	-	3 E3|3 36.98 cM	110135	NO_INFO	NO_INFO	110135	NA	K03904	NA	NA
319478	319478	Cxxc4	0.09	0.09	0.11	0.12	0.04	0.05	0.15	0.16	0.19	0.24	0.08	0.1	37.82	37.52	38.03	43.81	18.93	25.23	0.07	0.0966667	0.14	0.166667	29.3233	37.79	-0.389789	0.779876	0.377028	Cxxc4	9330210J02Rik+++C030003J12Rik+++Idax	mRNA	12	URS00009B043D+++URS00009B1F3A+++URS00009B2475+++URS00009B347D+++URS00009C5451+++NM_001004367+++XM_006501561+++XM_006501563+++XM_006501564+++XM_006501566+++XM_006501568+++XM_030252642	coding	known	NC_000069.6	134236144	134262163	+	3|3 G3	319478	NO_INFO	NO_INFO	319478	NA	K03344	NA	NA
67036	67036	Mrpl45	38.34	38.23	33.51	36.37	33.29	35.38	68.15	63.76	54.57	72.14	58.66	69.14	1896.93	1896.81	1640.86	1787.45	1645.63	1756.99	35.0133	36.6933	66.6467	62.16	1730.02	1811.53	-0.0632432	0.902662	0.56252	Mrpl45	2600005P05Rik+++AU043542+++R75241	mRNA	2	NM_025927+++XM_017314713	coding	known	NC_000077.6	97314923	97329920	+	11|11 D	67036	NO_INFO	NO_INFO	67036	NA	NO_INFO	Mrpl45	NA
12850	12850	Coq7	43.64	45.99	43.58	38.96	44.58	38.75	77.59	76.7	70.98	77.27	78.56	75.72	782	828	774	694	801	697	40.7633	44.4033	77.1833	75.09	730.667	794.667	-0.115492	0.804242	0.408428	Coq7	clk-1	mRNA	4	URS00009C22B4+++NM_001304758+++NM_009940+++XM_030242060	coding	known	NC_000073.6	118509659	118533356	-	7 F1|7 63.44 cM	12850	NO_INFO	NO_INFO	12850	NA	K06134	NA	COG2941///NA
72085	72085	Osgepl1	6.17	8.03	6.16	6.7	5.33	7.25	10.96	13.39	10.04	13.29	9.39	14.16	229.99	304	227	252	199	273	6.42667	6.78667	12.28	11.4633	241.333	253.663	-0.0704812	0.953567	0.733899	Osgepl1	2610001M19Rik+++AA416452	mRNA	6	NR_104360+++NR_104361+++NR_151661+++NM_001285839+++XM_006496290+++XM_030243109	coding	known	NC_000067.6	53313356	53326343	+	1 C1.1|1 26.99 cM	72085	NO_INFO	NO_INFO	72085	NA	NO_INFO	NA	COG0533///NA
115486427	115486427	LOC115486427	0.06	0.07	0.12	0	0.1	0	0.11	0.12	0.19	0	0.17	0	1.35	1.54	2.51	0	2.05	0	0.0333333	0.0833333	0.0566667	0.14	0.683333	1.8	-0.967236	0.942482	0.67807	LOC115486427	EG623168	mRNA	2	XR_003951230+++XM_011245244	coding	known	NC_000080.6	41745466	41965565	-	14|14 B	115486427	NO_INFO	NO_INFO	115486427	NA	NO_INFO	NA	NA
67819	67819	Derl1	65.11	63.08	56.39	56.96	69.94	64.64	115.75	105.21	91.86	112.98	123.26	126.3	4177	4065	3585	3632	4493	4161	63.8467	61.5267	120.847	104.273	4095.33	3942.33	0.0631895	0.932784	0.645611	Derl1	1110021N07Rik+++AI195141+++AW551338+++Derlin-1	mRNA	1	NM_024207	coding	known	NC_000081.6	57869502	57892418	-	15|15 D1	67819	NO_INFO	NO_INFO	67819	NA	K11519	NA	NA
433926	433926	Lrrc8b	4.15	3.96	3.67	4.79	4.29	3.69	7.38	6.6	5.98	9.5	7.56	7.21	572	549	502	658	594	513	4.25667	3.92667	8.09	6.65333	588.333	541	0.1237	0.799763	0.400335	Lrrc8b	2210408K08Rik+++R75581+++Ta-lrrp+++mKIAA0231	mRNA	8	URS0000811965+++URS00009B590A+++URS00009C2FC8+++NM_001033550+++XM_011249508+++XM_030254651+++XM_030254652+++XM_030254653	coding	known	NC_000071.6	105413286	105490079	+	5|5 E5	433926	NO_INFO	NO_INFO	433926	NA	NO_INFO	Lrrc8b	NA
213326	213326	Scyl2	15.79	12.62	13.24	17.78	15.29	17.23	28.07	21.05	21.56	35.27	26.94	33.66	1562.75	1254.76	1298.25	1749.48	1515.18	1711.29	16.7667	13.8833	31.9567	23.56	1658.65	1371.92	0.276818	0.180652	0.027644	Scyl2	AU015688+++AW536445+++BC030932+++CVAK104+++D10Ertd802e	mRNA	5	URS00009BDA42+++NM_001310704+++NM_001358843+++NM_198021+++XM_011243394	coding	known	NC_000076.6	89638720	89686317	-	10 C2|10 45.05 cM	213326	NO_INFO	NO_INFO	213326	NA	NO_INFO	Scyl2	NA
319660	319660	Agmo	0.25	0.09	0.14	0.18	0.15	0.07	0.44	0.15	0.23	0.37	0.27	0.13	10	4	6	8	5	3	0.133333	0.16	0.256667	0.273333	5.33333	6.66667	-0.320972	0.953567	0.729434	Agmo	A530016O06Rik+++AI790538+++Tmem195	mRNA	3	URS00009B85EB+++NM_178767+++XM_011243875	coding	known	NC_000078.6	37241639	37581932	+	12|12 A3	319660	NO_INFO	NO_INFO	319660	NA	NO_INFO	NA	NA
110265	110265	Msra	3.75	4.34	4.49	2.97	4.09	3.2	6.67	7.23	7.32	5.89	7.2	6.24	104	109	112	84	110	94	3.42	4.19333	6.44333	7.07333	96	108.333	-0.168118	0.871302	0.501649	Msra	2310045J23Rik+++6530413P12Rik+++MSR-A	mRNA	16	URS00009B601F+++URS00009B6C5B+++URS00009B6E29+++URS00009BB172+++URS00009C2735+++URS00009C443D+++NM_001253712+++NM_001253714+++NM_001253715+++NM_001253716+++NM_001347639+++NM_026322+++XM_011244921+++XM_030247606+++XM_030247607+++XM_030247608	coding	known	NC_000080.6	64122621	64455903	+	14 D1|14 33.36 cM	110265	NO_INFO	NO_INFO	110265	NA	NO_INFO	Msra	COG0225///NA
110075	110075	Bmp3	0	0.01	0	0.02	0	0.01	0	0.01	0	0.05	0	0.02	0	1	0	3.08	0	1.01	0.01	0.00333333	0.0233333	0.00333333	1.36333	0.333333	1.86533	0.875661	0.508191	Bmp3	9530029I04Rik	mRNA	4	URS00009BD978+++URS00009C5340+++NM_001310677+++NM_173404	coding	known	NC_000071.6	98854415	98884053	+	5 E3|5 48.24 cM	110075	NO_INFO	NO_INFO	110075	NA	K05496	NA	NA
121022	121022	Mrps6	65.76	81.11	78.5	53.83	60.46	51.44	116.9	135.29	127.87	106.77	106.55	100.52	996.04	1234.18	1178.27	810.43	917.03	781.95	55.2433	75.1233	104.613	126.687	836.47	1136.16	-0.438486	0.0605664	0.00444584	Mrps6	AW046321	mRNA	4	URS0000760B0C+++URS00009C2409+++URS00009C4C84+++NM_080456	coding	known	NC_000082.6	92058336	92112227	+	16|16 C4	121022	NO_INFO	NO_INFO	121022	NA	K02990	Mrps6	COG0360///NA
78933	78933	Agbl4	0	0	0	0	0.03	0	0	0	0	0	0.05	0	0	0	0	0	1	0	0.01	0	0.0166667	0	0.333333	0	0.964613	0.953567	0.813124	Agbl4	4930578N11Rik+++4931433A01Rik	mRNA	18	URS00009AF711+++URS00009B03C7+++URS00009B25FF+++URS00009B30F9+++URS00009B36DF+++URS00009B5EF1+++URS00009B5F30+++URS00009C01A1+++NM_001048189+++NM_001284190+++NM_030231+++XM_011240652+++XM_011240653+++XM_011240654+++XM_011240655+++XM_011240656+++XM_011240657+++XM_011240658	coding	known	NC_000070.6	110397649	111664324	+	4|4 C7- D1	78933	NO_INFO	NO_INFO	78933	NA	K23439	NA	NA
233115	233115	Dpy19l3	4.25	3.91	3.81	4.49	4.27	4.45	7.56	6.52	6.21	8.91	7.52	8.69	650	583	559	702	647	705	4.40333	3.99	8.37333	6.76333	684.667	597.333	0.200047	0.417964	0.113504	Dpy19l3	6030410G08+++9330164H19Rik	mRNA	4	URS00009B30BA+++XR_001785529+++NM_178704+++XM_006539906	coding	known	NC_000073.6	35685500	35754460	-	7|7 B2	233115	NO_INFO	NO_INFO	233115	NA	NO_INFO	NA	NA
19400	19400	Rapsn	0.03	0.12	0.06	0.09	0.06	0.18	0.05	0.2	0.09	0.18	0.11	0.36	1	4	2	3	2	6	0.11	0.07	0.216667	0.113333	3.66667	2.33333	0.647727	0.932784	0.614847	Rapsn	43kDa+++Nraps+++Raps+++rapsyn	mRNA	3	NM_009023+++XM_006499017+++rna-NM_009023.3-2	coding	known	NW_016097315.1	181681	91045729	+	2 E1|2 50.44 cM	19400	NO_INFO	NO_INFO	19400	NA	NO_INFO	NA	NA
101861	101861	Ints4	19.53	19.58	18.78	21.96	18.38	17.39	34.72	32.66	30.59	43.56	32.4	33.97	1289	1299	1227	1444	1219	1154	19.2433	19.2967	36.6433	32.6567	1272.33	1271.67	0.00161241	0.999898	0.989489	Ints4	2610034N24Rik+++AA692684+++AW493223	mRNA	4	NM_001358012+++NM_027256+++XM_006507179+++XM_030241963	coding	known	NC_000073.6	97480951	97541398	+	7|7 E1	101861	NO_INFO	NO_INFO	101861	NA	NO_INFO	NA	NA
71718	71718	Telo2	9.1	11.63	10.6	10.18	11.79	10.08	16.18	19.4	17.27	20.2	20.78	19.69	507	620	517	641	649	658	10.6833	10.4433	20.2233	17.6167	649.333	548	0.247891	0.363406	0.0882546	Telo2	1200003M09Rik+++AI415602+++Tel2+++mKIAA0683	mRNA	7	XR_385366+++XR_876539+++NM_001163661+++NM_027880+++XM_011246618+++XM_011246619+++XM_017317644	coding	known	NC_000083.6	25099569	25115974	-	17|17 A3.3	71718	NO_INFO	NO_INFO	71718	NA	K11137	NA	NA
14450	14450	Gart	69.29	73.96	66.67	87.9	74.42	90.52	123.18	123.36	108.59	174.35	131.14	176.87	4713	5050	4494	5947	5068	6182	84.28	69.9733	160.787	118.377	5732.33	4752.33	0.271375	0.128532	0.0155591	Gart	Gaps+++Prgs	mRNA	8	URS00009B1AD9+++URS00009BE5A6+++URS00009C1BED+++URS00009C4CE3+++NM_001357351+++NM_010256+++XM_006522911+++XM_006522912	coding	known	NC_000082.6	91611468	91646972	+	16 C3.3|16 53.18 cM	14450	NO_INFO	NO_INFO	14450	NA	K11787	Gart	NA
70123	70123	Nbdy	13.28	14.7	13.24	11.76	11.35	9.26	23.6	24.53	21.57	23.32	20.01	18.1	222	247	221	198	191	157	10.79	13.74	20.4767	23.2333	182	230	-0.335043	0.340938	0.079405	Nbdy	2210013O21Rik+++AI181827+++Thp5	mRNA	8	URS00009B84B7+++URS00009B8966+++URS00009BB54D+++URS00009C054F+++URS00009C0FBE+++URS0000A8D9C4+++NM_027327+++XM_030251495	coding	known	NC_000086.7	153721157	153741322	+	X|X F3	70123	NO_INFO	NO_INFO	70123	NA	NO_INFO	NA	NA
381022	381022	Kmt2d	3.53	2.66	3.24	5.15	4.09	4.67	6.27	4.44	5.27	10.21	7.2	9.13	1461.3	1117	1329	2107.97	1685.86	1942.1	4.63667	3.14333	8.84667	5.32667	1911.98	1302.43	0.554067	0.00496571	6.91618e-05	Kmt2d	ALR+++BC032281+++BC058659+++C430014K11Rik+++KMT2B+++Mll2+++Mll4	mRNA	20	URS00009AE6D9+++URS00009AFEE6+++URS00009B13AB+++URS00009BCCA6+++URS0000D625CD+++NM_001033276+++XM_017316674+++XM_017316675+++XM_017316676+++XM_017316677+++XM_017316678+++XM_017316679+++XM_017316680+++XM_017316681+++XM_017316682+++XM_017316683+++XM_017316684+++XM_030248623+++XM_030248624+++XM_030248625	coding	known	NC_000081.6	98831669	98874082	+	15|15 F1	381022	NO_INFO	NO_INFO	381022	NA	K09187	NA	NA
115487084	115487084	LOC115487084	0	0.03	0	0	0.03	0.07	0	0.05	0	0	0.06	0.13	0	1.01	0	0	1.03	2.13	0.0333333	0.01	0.0633333	0.0166667	1.05333	0.336667	1.49782	0.932784	0.616067	LOC115487084	NA	mRNA	3	URS00009BC46E+++URS000194B0C7+++XM_030244021	coding	known	NC_000067.6	30949396	30951338	+	1 B|1	115487084	NO_INFO	NO_INFO	115487084	NA	NO_INFO	NA	NA
234733	234733	Ddx19b	2.74	2.43	2.18	4.36	3.08	3.98	4.86	4.06	3.55	8.64	5.42	7.77	372.5	332.21	293.74	588.95	418.97	542.85	3.80667	2.45	7.27667	4.15667	516.923	332.817	0.634566	0.0105893	0.000230077	Ddx19b	2810457M08Rik+++4921519L13Rik+++AW260119	mRNA	3	NM_001190786+++NM_001190800+++NM_172284	coding	known	NC_000074.6	111003186	111031751	-	8|8 E1	234733	NO_INFO	NO_INFO	234733	NA	K18655	Ddx19b	COG0513///NA
19064	19064	Ppy	0.21	0	0.11	0	0	0	0.38	0	0.18	0	0	0	2	0	1	0	0	0	0	0.106667	0	0.186667	0	1	-2.43037	0.880529	0.520888	Ppy	AV061413+++IGSPP+++PP	mRNA	1	NM_008918	coding	known	NC_000077.6	102099931	102101319	-	11|11 D	19064	NO_INFO	NO_INFO	19064	NA	K05234	Ppy	NA
13496	13496	Arid3a	33.77	30.21	32.78	42.17	34.36	39.75	60.03	50.38	53.4	83.64	60.55	77.68	3620.02	3249.99	3474	4530.92	3695.98	4311	38.76	32.2533	73.9567	54.6033	4179.3	3448	0.2777	0.103552	0.010883	Arid3a	Bright+++Dri1+++Dril1	mRNA	5	NM_001288625+++NM_001288626+++NM_007880+++XM_006513201+++XM_006513202	coding	known	NC_000076.6	79927043	79955018	+	10|10 C1	13496	NO_INFO	NO_INFO	13496	NA	NO_INFO	Arid3a	NA
27405	27405	Abcg3	0.05	0.06	0.11	0.04	0.04	0.03	0.09	0.11	0.19	0.07	0.06	0.06	3	4	7	2	2	2	0.0366667	0.0733333	0.0633333	0.13	2	4.66667	-1.22547	0.709351	0.307563	Abcg3	Abcp2+++Mxr2	mRNA	4	NM_030239+++XM_017320904+++XM_017320905+++XM_017320906	coding	known	NC_000071.6	104935050	104982811	-	5 E5|5 50.68 cM	27405	NO_INFO	NO_INFO	27405	NA	K05682	Abcg3	NA
66292	66292	Mrps21	149	196.61	202.9	112.1	153.3	109.68	264.89	327.93	330.49	222.34	270.16	214.32	1342	1778	1811	1004	1383	992	125.027	182.837	235.607	307.77	1126.33	1643.67	-0.538815	0.0761667	0.00664033	Mrps21	1810031B19Rik+++S21mt	mRNA	4	URS00009B00F4+++URS00009BC10E+++NM_001355759+++NM_078479	coding	known	NC_000069.6	95855967	95871514	+	3|3 F2.1	66292	NO_INFO	NO_INFO	66292	NA	K02970	NA	COG0828///NA
270192	270192	Rab6b	10.59	9.89	10.83	8.19	18.22	11.96	18.82	16.49	17.64	16.23	32.11	23.36	836.28	813	864.26	686.12	1535.6	996.78	12.79	10.4367	23.9	17.65	1072.83	837.847	0.373081	0.500662	0.156615	Rab6b	9630015C03+++AI844641+++C330006L04Rik+++D9Bwg0185e	mRNA	6	URS00009C198F+++NM_173781+++XM_006511736+++XM_006511737+++XM_017313401+++XM_030244403	coding	known	NC_000075.6	103111667	103185276	+	9 F1|9 54.88 cM	270192	NO_INFO	NO_INFO	270192	NA	NO_INFO	Rab6b	NA
66926	66926	Trmt6	36.16	39.01	32.59	41.87	36.29	43.33	64.27	65.06	53.09	83.05	63.95	84.66	2094	2261	1868	2407	2097	2508	40.4967	35.92	77.22	60.8067	2337.33	2074.33	0.174021	0.498686	0.155042	Trmt6	3300001M20Rik+++AU016412+++AW492787+++CGI-09+++mKIAA1153	mRNA	5	NM_001356442+++NM_001356443+++NM_001356444+++NM_175113+++XM_030251972	coding	known	NC_000068.7	132804207	132816054	-	2|2 F2	66926	NO_INFO	NO_INFO	66926	NA	NO_INFO	NA	NA
14581	14581	Gfi1	0.09	0.14	0.19	0.21	0.09	0.17	0.16	0.23	0.3	0.41	0.16	0.33	5	8	10	11	5	9	0.156667	0.14	0.3	0.23	8.33333	7.66667	0.109549	0.974638	0.890623	Gfi1	AW495828+++Gfi-1+++Pal-1+++Pal1	mRNA	4	URS00009AEBC1+++URS00009B1340+++NM_001267621+++NM_010278	coding	known	NC_000071.6	107716655	107727104	+	5 F|5 52.23 cM	14581	NO_INFO	NO_INFO	14581	NA	NO_INFO	Gfi1	NA
12346	12346	Car1	0.04	0.29	0.17	0.17	0.55	0.13	0.08	0.49	0.28	0.34	0.96	0.25	1	7	4	4	13	3	0.283333	0.166667	0.516667	0.283333	6.66667	4	0.75432	0.869305	0.499463	Car1	AW555628+++Ca1+++Car-1	mRNA	4	URS00009BA60E+++NM_001083957+++NM_009799+++XM_011248137	coding	known	NC_000069.6	14766214	14808365	-	3 A1|3 3.18 cM	12346	NO_INFO	NO_INFO	12346	NA	K01672	Car1	NA
16007	16007	Ccn1	17.02	15.68	15.13	14.94	19.75	13.32	30.26	26.16	24.65	29.64	34.81	26.02	698	646	615	609	811	548	16.0033	15.9433	30.1567	27.0233	656	653	0.0162936	0.990166	0.93064	Ccn1	AI325051+++Cyr61+++Igfbp10	mRNA	1	NM_010516	coding	known	NC_000069.6	145646971	145649985	-	3 H2|3 70.18 cM	16007	NO_INFO	NO_INFO	16007	NA	NO_INFO	Ccn1	NA
268935	268935	Scube3	1.05	1.12	1.13	2.03	0.41	2.12	1.87	1.87	1.84	4.02	0.72	4.13	145	155	155	279	56	293	1.52	1.1	2.95667	1.86	209.333	151.667	0.448803	0.716361	0.314685	Scube3	CEGF3+++D030038I21Rik	mRNA	9	URS00009ADC5D+++URS0000DB8A82+++NM_001004366+++NM_001368734+++XM_006524323+++XM_006524324+++XM_030249829+++rna-NM_001004366.2-2+++rna-NM_001368734.1-2	coding	known	NT_187005.1	832326	28174851	+	17|17 A3.3	268935	NO_INFO	NO_INFO	268935	NA	NO_INFO	NA	NA
76743	76743	Gje1	0.15	0.32	0.2	0.52	0.1	0.25	0.27	0.54	0.33	1.02	0.17	0.49	4.47	9.6	5.95	15.18	2.9	7.4	0.29	0.223333	0.56	0.38	8.49333	6.67333	0.393356	0.945237	0.68339	Gje1	AEY12+++Cx23+++Cxnt+++D230044M03Rik+++Gjf1+++Gsfaey12	mRNA	2	NM_029722+++XM_030245359	coding	known	NC_000076.6	14715626	14718214	-	10|10 A2	76743	NO_INFO	NO_INFO	76743	NA	NO_INFO	NA	NA
14670	14670	Gnl1	38.56	40.3	40.48	36.16	43.29	43.59	68.54	67.22	65.94	71.71	76.3	85.18	2147.83	2256	2235	2001.13	2416	2436.51	41.0133	39.78	77.73	67.2333	2284.55	2212.94	0.0519111	0.952615	0.703632	Gnl1	Gna-rs1+++Gnal1	mRNA	3	NM_008136+++rna-NM_008136.2-2+++rna-NM_008136.2-3	coding	known	NT_187004.1	2289730	35989462	+	17 B1|17 18.82 cM	14670	NO_INFO	NO_INFO	14670	NA	NO_INFO	NA	NA
14276	14276	Folr2	0.38	0.33	0.52	0.47	0.23	0.23	0.67	0.55	0.85	0.94	0.41	0.46	9	7	11	10	5	5	0.31	0.41	0.603333	0.69	6.66667	9	-0.440171	0.914095	0.580361	Folr2	FBP2+++FR-P3+++FR-beta+++Folbp-2+++Folbp2	mRNA	4	NM_001303231+++NM_001303239+++NM_008035+++XM_006507371	coding	known	NC_000073.6	101839988	101857190	-	7|7 E2	14276	NO_INFO	NO_INFO	14276	NA	K13649	Folr2	NA
14080	14080	Fabp1	15.74	8.4	12.2	8.7	7.39	7.69	27.98	14.02	19.87	17.26	13.02	15.02	151	81	116	83	71	74	7.92667	12.1133	15.1	20.6233	76	116	-0.606387	0.225854	0.039694	Fabp1	Fabpl+++L-FABP	mRNA	1	NM_017399	coding	known	NC_000072.6	71199879	71205034	+	6 C1|6 32.14 cM	14080	NO_INFO	NO_INFO	14080	NA	K08750	Fabp1	NA
16180	16180	Il1rap	3.25	3.04	3.68	4.56	3.64	4.57	5.78	5.06	5.99	9.04	6.42	8.93	271	248	283	373	297	368	4.25667	3.32333	8.13	5.61	346	267.333	0.371691	0.173829	0.0256427	Il1rap	6430709H04Rik+++AI255955+++AV239853+++IL-1RAcP	mRNA	6	NR_152416+++XR_875736+++NM_001159317+++NM_001159318+++NM_008364+++NM_134103	coding	known	NC_000082.6	26581509	26730128	+	16|16 B2	16180	NO_INFO	NO_INFO	16180	NA	K04723	NA	NA
67926	67926	Spert	0.03	0	0	0	0	0	0.06	0	0	0	0	0	1	0	0	0	0	0	0	0.01	0	0.02	0	0.333333	-0.95894	0.953567	0.814203	Spert	1700086N05Rik+++AI596460+++Nurit+++Spert	mRNA	11	NM_001164139+++NM_001164140+++NM_001164141+++NM_026457+++XM_011245167+++XM_011245168+++XM_030247977+++XM_030247978+++XM_030247979+++XM_030247980+++XM_030247981	coding	known	NC_000080.6	75582834	75593177	-	14|14 D3	67926	NO_INFO	NO_INFO	67926	NA	NO_INFO	NA	NA
100862433	100862433	LOC100862433	0.36	0.86	0.62	0	0.8	0	0.65	1.43	1.01	0	1.42	0	5.56	13.11	9.4	0	12.26	0	0.266667	0.613333	0.473333	1.03	4.08667	9.35667	-1.12653	0.815246	0.422102	LOC100862433	NA	mRNA	1	XM_003688749	coding	known	NT_187003.1	1869034	1869818	-	NO_INFO	100862433	NO_INFO	NO_INFO	100862433	NA	NO_INFO
269784	269784	Cntn4	0.02	0.02	0	0	0	0	0.03	0.03	0	0	0	0	2	2	0	0	0	0	0	0.0133333	0	0.02	0	1.33333	-2.84292	0.800177	0.401785	Cntn4	9630050B05+++Axcam+++BIG-2	mRNA	16	URS00009B0B91+++URS00009BB0C3+++URS00009BB746+++URS00009C3D3F+++URS00009C4D88+++URS00009C5DED+++NM_001109749+++NM_001109751+++NM_001364565+++NM_001364566+++NM_173004+++XM_006506193+++XM_006506195+++XM_006506196+++XM_006506197+++XM_006506198	coding	known	NC_000072.6	105677632	106700141	+	6|6 E1	269784	NO_INFO	NO_INFO	269784	NA	NO_INFO	NA	NA
12925	12925	Crip1	18.55	12.8	18.11	13.54	12.47	6.65	32.98	21.34	29.5	26.86	21.98	12.99	153	106	148	111	103	55	10.8867	16.4867	20.61	27.94	89.6667	135.667	-0.594645	0.290478	0.0606453	Crip1	CRHP+++CRP1+++Crip	mRNA	4	URS00009B63DB+++NM_007763+++rna-NM_007763.3-2+++rna-NM_007763.3-3	coding	known	NT_166322.1	14017	113156162	+	12 F1|12 61.59 cM	12925	NO_INFO	NO_INFO	12925	NA	NO_INFO	Crip1	NA
13859	13859	Eps15l1	17.79	16.8	16.32	18.1	18.24	14.23	31.63	28.02	26.59	35.9	32.14	27.8	1138	1083.01	1035	1156.01	1187.78	912.76	16.8567	16.97	31.9467	28.7467	1085.52	1085.34	0.00431474	0.999898	0.976428	Eps15l1	9830147J04Rik+++AI593686+++Eps15-rs+++Eps15R	mRNA	27	URS00009AE12B+++URS00009C1C88+++URS00009C2782+++URS00009C42F6+++XR_001778398+++XR_001778399+++XR_001778400+++XR_001778401+++XR_003947228+++XR_003947229+++XR_003947230+++XR_003947231+++XR_379029+++XR_379030+++XR_379031+++XR_379032+++NM_001122832+++NM_001289859+++NM_007944+++XM_006509544+++XM_006509545+++XM_006509546+++XM_006509547+++XM_006509548+++XM_006509550+++XM_017312559+++XM_017312560	coding	known	NC_000074.6	72340990	72421576	-	8|8 B3.3	13859	NO_INFO	NO_INFO	13859	NA	K12472	NA	NA
328780	328780	Prss34	0.05	0.05	0.11	0.05	0	0	0.1	0.09	0.18	0.11	0	0	1	1	2	1	0	0	0.0166667	0.07	0.0366667	0.123333	0.333333	1.33333	-1.89852	0.830788	0.442402	Prss34	C130091P12+++Mcp11+++mMcp-11	mRNA	2	NM_178372+++XM_011246499	coding	known	NC_000083.6	25298394	25300168	+	17 A3.3|17 12.53 cM	328780	NO_INFO	NO_INFO	328780	NA	NO_INFO	Prss34	NA
71955	71955	Ist1	47.28	42.93	37.72	47.2	40.56	39.15	84.05	71.6	61.43	93.61	71.48	76.5	2187.9	1971.3	1679.78	2198.24	1880.39	1842.79	42.3033	42.6433	80.53	72.36	1973.81	1946.33	0.0233213	0.964833	0.859672	Ist1	2400003C14Rik+++AW536298+++mKIAA0174	mRNA	8	NR_155034+++URS00009B68FD+++XR_001778468+++XR_001778470+++XR_003947337+++NM_001361562+++NM_028018+++XM_017312971	coding	known	NC_000074.6	109671321	109693297	-	8|8 D3	71955	NO_INFO	NO_INFO	71955	NA	K19476	NA	NA
227648	227648	Sec16a	9.87	9.65	9.31	12.93	10.9	12.81	17.55	16.09	15.16	25.64	19.2	25.02	1693	1630	1563	2237.92	1865	2239.01	12.2133	9.61	23.2867	16.2667	2113.98	1628.67	0.377011	0.0200809	0.000709399	Sec16a	AU024582+++C230052J16Rik+++p250	mRNA	10	URS00009AF3CC+++NM_153125+++XM_006497909+++XM_006497910+++XM_006497911+++XM_006497912+++XM_006497913+++XM_006497914+++XM_011239073+++XM_030249768	coding	known	NC_000068.7	26409431	26446293	-	2|2 A3	227648	NO_INFO	NO_INFO	227648	NA	NO_INFO	NA	NA
69106	69106	Stoml1	1.39	2.05	1.13	1.32	1.12	0.98	2.47	3.42	1.83	2.62	1.98	1.92	56	80	43	54	44	41	1.14	1.52333	2.17333	2.57333	46.3333	59.6667	-0.363342	0.714049	0.312581	Stoml1	1810015E19Rik+++AI847431+++SLP1+++STORP+++UNC24+++WPB72	mRNA	5	NR_028146+++NM_026942+++XM_006511402+++XM_006511404+++XM_030244558	coding	known	NC_000075.6	58253160	58262524	+	9|9 B	69106	NO_INFO	NO_INFO	69106	NA	NO_INFO	NA	NA
75291	75291	Zbtb3	2.18	2	1.64	1.91	1.81	2.09	3.87	3.34	2.67	3.79	3.19	4.09	78	79	62	73	66	73	1.93667	1.94	3.69	3.29333	70.6667	73	-0.0436674	0.969119	0.873832	Zbtb3	4930563M09Rik	mRNA	4	NM_001098237+++NM_133759+++XM_006527419+++XM_006527420	coding	known	NC_000085.6	8802489	8804853	+	19|19 A	75291	NO_INFO	NO_INFO	75291	NA	NO_INFO	NA	NA
13861	13861	Epx	0	0	0.02	0	0.02	0	0	0	0.03	0	0.04	0	0	0	1	0	1	0	0.00666667	0.00666667	0.0133333	0.01	0.333333	0.333333	0.00284052	0.999898	0.999445	Epx	EPO	mRNA	4	NM_007946+++XM_006532173+++XM_006532174+++rna-NM_007946.2-2	coding	known	NT_187003.1	1001344	87875536	-	11 C|11 52.25 cM	13861	NO_INFO	NO_INFO	13861	NA	K10788	Epx	NA
23960	23960	Oas1g	4.74	7.8	7.22	2.79	7.05	4.68	8.42	13.01	11.75	5.54	12.42	9.15	192.23	317.96	290.22	112.61	286.43	190.75	4.84	6.58667	9.03667	11.06	196.597	266.803	-0.427929	0.591692	0.212267	Oas1g	AI449562+++L2+++Mmu-L+++Mmu-L2+++Oas1b+++Oias-1+++Oias1	mRNA	2	NR_126529+++NM_011852	coding	known	NC_000071.6	120876142	120887613	-	5 F|5 60.65 cM	23960	NO_INFO	NO_INFO	23960	NA	K14216	NA	NA
66196	66196	Myo19	9.76	10.02	10.42	9.87	9.6	9.85	17.34	16.7	16.97	19.57	16.91	19.26	589.33	585.24	565.8	628.33	585.92	666.87	9.77333	10.0667	18.58	17.0033	627.04	580.123	0.11411	0.766708	0.366027	Myo19	1110055A02Rik+++Myohd1	mRNA	11	XR_003949489+++XR_879727+++NM_001362893+++NM_025414+++XM_006533930+++XM_011249173+++XM_011249174+++XM_017314704+++XM_030246220+++XM_030246221+++XM_030246222	coding	known	NC_000077.6	84880170	84911226	+	11|11 C	66196	NO_INFO	NO_INFO	66196	NA	NO_INFO	Myo19	NA
229504	229504	Isg20l2	33.24	29.04	32.78	34.3	30.39	35.06	59.09	48.44	53.39	68.02	53.56	68.51	1958.79	1719.36	1914.18	2008.69	1793.45	2073.38	33.25	31.6867	63.3633	53.64	1958.51	1864.11	0.0729066	0.880865	0.521845	Isg20l2	4930429N24+++C80587	mRNA	1	NM_177663	coding	known	NC_000069.6	87930314	87940686	+	3|3 F1	229504	NO_INFO	NO_INFO	229504	NA	NO_INFO	NA	NA
20558	20558	Slfn4	1.13	1.72	1.14	0.74	3.32	1.09	2	2.87	1.86	1.47	5.85	2.13	90.98	133.82	88.97	58.6	264.32	86.2	1.71667	1.33	3.15	2.24333	136.373	104.59	0.4206	0.79523	0.394454	Slfn4	AI450778	mRNA	16	NM_001302559+++NM_011410+++XM_006532659+++XM_006532660+++XM_006532661+++XM_006532663+++XM_030245726+++XM_030245727+++XM_030245728+++XM_030245729+++rna-NM_001302559.1-2+++rna-NM_001302559.1-3+++rna-NM_001302559.1-4+++rna-NM_011410.3-2+++rna-NM_011410.3-3+++rna-NM_011410.3-4	coding	known	NW_019168514.1	190676	83190216	+	11|11 C	20558	NO_INFO	NO_INFO	20558	NA	NO_INFO	Slfn4	NA
70911	70911	Phyhipl	0.87	0.49	0.83	1.03	0.64	0.32	1.55	0.81	1.35	2.05	1.13	0.62	39.23	23.42	36.21	48.96	31.74	18.58	0.663333	0.73	1.26667	1.23667	33.0933	32.9533	-0.0177961	0.999898	0.970645	Phyhipl	4921522K17Rik+++AI267048+++PHY2	mRNA	4	URS00009BB4FF+++NM_001162846+++NM_178621+++XM_006514112	coding	known	NC_000076.6	70557686	70599291	-	10|10 B5.3	70911	NO_INFO	NO_INFO	70911	NA	NO_INFO	Phyhipl	NA
66394	66394	Nosip	28.14	30.02	31.34	25.59	22.38	26.13	50.03	50.06	51.05	50.76	39.43	51.06	1114.41	1200.76	1187.85	1004.03	895.34	1046.96	24.7	29.8333	47.0833	50.38	982.11	1167.67	-0.248688	0.221843	0.0384276	Nosip	2310061K06Rik+++CGI-25	mRNA	5	URS00009BD415+++NM_001163684+++NM_025533+++XM_017312232+++XM_030242892	coding	known	NC_000073.6	45062417	45078503	+	7|7 B3	66394	NO_INFO	NO_INFO	66394	NA	NO_INFO	NA	NA
72584	72584	Cul4b	88.98	85.61	70.31	105.65	90.54	110.03	158.19	142.79	114.52	209.55	159.55	215	9138	8828	7151	10781	9309	11340	102.073	81.6333	194.7	138.5	10476.7	8372.33	0.326347	0.102659	0.0107445	Cul4b	2700050M05Rik+++AA409770+++CUL-4B+++mKIAA0695	mRNA	2	NM_001110142+++NM_028288	coding	known	NC_000086.7	38531616	38576196	-	X|X A3.3	72584	NO_INFO	NO_INFO	72584	NA	K10609	NA	NA
100048185	100048185	Gm29692	0	0	0	0	0.08	0	0	0	0	0	0.14	0	0	0	0	0	1	0	0.0266667	0	0.0466667	0	0.333333	0	0.964613	0.953567	0.813124	Gm29692	Gm29692+++Gm49389	mRNA	2	URS0000AB146C+++XM_011242645	coding	known	NC_000075.6	52402098	52416796	+	9|9 A5.3	100048185	NO_INFO	NO_INFO	100048185	NA	NO_INFO	NA	NA
66163	66163	Mrpl4	51.68	68.11	62.97	42.98	53.54	46.41	91.87	113.61	102.56	85.25	94.35	90.68	1336.91	1762.21	1606.78	1102.21	1384.83	1198	47.6433	60.92	90.0933	102.68	1228.35	1568.63	-0.34713	0.22384	0.0390904	Mrpl4	1110017G11Rik	mRNA	6	XR_001778962+++XR_003947968+++XR_379129+++NM_001357899+++NM_023167+++XM_006510540	coding	known	NC_000075.6	21001252	21008839	+	9|9 A3	66163	NO_INFO	NO_INFO	66163	NA	K02926	Mrpl4	COG0088///NA
73130	73130	Tmed5	42.06	35.72	44.43	38.53	43.03	38.74	74.78	59.58	72.37	76.42	75.84	75.7	3293.65	2778.79	3394.95	3017.42	3364.36	3043.75	40.1	40.7367	75.9867	68.91	3141.84	3155.8	-0.0011679	0.999898	0.993038	Tmed5	3110020O18Rik+++4432412D15Rik+++p24gamma2	mRNA	7	URS00009B2817+++URS00009B55A4+++URS00009B8654+++NM_001347383+++NM_001361466+++NM_001361467+++NM_028876	coding	known	NC_000071.6	108121556	108132620	-	5|5 F	73130	NO_INFO	NO_INFO	73130	NA	NO_INFO	Tmed5	NA
320995	320995	Rfx6	0.14	0.06	0.14	0.16	0.02	0.06	0.25	0.11	0.23	0.32	0.03	0.12	10	4	9	10	1	4	0.08	0.113333	0.156667	0.196667	5	7.66667	-0.635618	0.887568	0.531362	Rfx6	4930572O07Rik+++Rfxdc1	mRNA	2	NM_001159389+++NM_177306	coding	known	NC_000076.6	51677760	51730429	+	10|10 B3	320995	NO_INFO	NO_INFO	320995	NA	K19521	Rfx6	NA
433938	433938	Mn1	0.53	0.59	0.65	0.53	0.55	0.68	0.93	0.99	1.06	1.05	0.97	1.33	74	84	91	73.93	78	96.02	0.586667	0.59	1.11667	0.993333	82.65	83	-0.00933781	0.999898	0.972822	Mn1	AA003644+++AA009236	mRNA	2	URS00009B7AD1+++NM_001081235	coding	known	NC_000071.6	111417300	111457030	+	5 F|5 53.86 cM	433938	NO_INFO	NO_INFO	433938	NA	NO_INFO	Mn1	NA
170749	170749	Mtmr4	14.38	12.83	11.91	16.38	11.6	13.62	25.56	21.41	19.4	32.48	20.43	26.62	1684	1495	1355	1935	1362	1620	13.8667	13.04	26.51	22.1233	1639	1511.33	0.116312	0.818722	0.426659	Mtmr4	AA596759+++ESTM44+++FYVE-DSP2+++ZFYVE11+++mKIAA0647	mRNA	11	URS00009B3C1F+++NM_001357901+++NM_133215+++XM_006532383+++XM_006532384+++XM_006532385+++XM_011248780+++XM_030245615+++XM_030245616+++rna-NM_001357901.1-2+++rna-NM_133215.2-2	coding	known	NT_187003.1	717735	87616302	+	11|11 C	170749	NO_INFO	NO_INFO	170749	NA	K18082	NA	NA
18201	18201	Nsmaf	12.73	15.51	12.12	14.55	14.25	15.49	22.63	25.86	19.74	28.86	25.12	30.27	915	1118	862	1040	1023	1114	14.7633	13.4533	28.0833	22.7433	1059	965	0.137322	0.741001	0.338548	Nsmaf	AA959567+++C630007J05+++Fan	mRNA	10	URS00009AF0A3+++URS00009AF896+++XR_390314+++NM_010945+++XM_006537662+++XM_006537663+++XM_006537664+++XM_011249943+++XM_011249944+++XM_030253309	coding	known	NC_000070.6	6396207	6454840	-	4|4 A1	18201	NO_INFO	NO_INFO	18201	NA	K18953	Nsmaf	NA
22445	22445	Xlr3a	78.05	77.99	78.49	63.78	78.18	64.09	138.76	130.09	127.84	126.49	137.78	125.23	2520.48	2553.98	2525.62	2009.1	2540.04	2056.07	68.6833	78.1767	129.833	132.23	2201.74	2533.36	-0.194597	0.535629	0.176581	Xlr3a	Xlr3	mRNA	7	URS00009C0EA3+++NM_001110784+++XM_011247556+++XM_011247557+++XM_011247558+++XM_011247559+++rna-NM_001110784.1-2	coding	known	NT_099024.1	88513	73097095	-	X A7.3|X 37.29 cM	22445	NO_INFO	NO_INFO	22445	NA	NO_INFO	NA	NA
21973	21973	Top2a	70.69	60.1	56.43	113.8	65.06	94.61	125.68	100.24	91.92	225.71	114.65	184.88	7567	6463	5987	12104	6971	10159	91.1567	62.4067	175.08	105.947	9744.67	6672.33	0.542633	0.0434396	0.00253211	Top2a	Top-2	mRNA	4	NM_011623+++XM_006533153+++XM_006533154+++XM_006533155	coding	known	NC_000077.6	98992947	99024199	-	11 D|11 62.91 cM	21973	NO_INFO	NO_INFO	21973	NA	K03164	Top2a	COG0187///NA+++COG0188///NA
216825	216825	Usp22	35.6	36.06	32.95	35.92	32.52	36.91	63.28	60.15	53.68	71.25	57.3	72.11	3240.19	3297.36	2972.44	3250.18	2964	3371.09	35.1167	34.87	66.8867	59.0367	3195.09	3170	0.0138895	0.975297	0.892227	Usp22	AI427806	mRNA	2	URS00009BA934+++NM_001004143	coding	known	NC_000077.6	61151781	61175059	-	11|11 B2	216825	NO_INFO	NO_INFO	216825	NA	NO_INFO	Usp22	NA
672125	672125	Gm14496	0.04	0	0.02	0	0	0.04	0.07	0	0.03	0	0	0.07	1.97	0	0.99	0	0	1	0.0133333	0.02	0.0233333	0.0333333	0.333333	0.986667	0.00284052	0.999898	0.999445	Gm14496	NA	mRNA	6	NM_001205282+++XM_017319216+++XM_017319217+++XM_030251979+++XM_030251980+++XM_030251981	coding	known	NC_000068.7	181991226	182001087	+	2 H4|2	672125	NO_INFO	NO_INFO	672125	NA	NO_INFO	NA	NA
69024	69024	Snx15	11.33	10.16	10.62	8.19	10.47	9.56	20.14	16.94	17.29	16.24	18.45	18.67	362	326	335	259	335	306	9.40667	10.7033	17.7867	18.1233	300	341	-0.177124	0.725331	0.323208	Snx15	1500032B08Rik+++E130013C21Rik	mRNA	5	URS00009B062A+++NM_026912+++XM_006531831+++XM_011248650+++XM_011248651	coding	known	NC_000085.6	6119399	6132415	-	19|19 A	69024	NO_INFO	NO_INFO	69024	NA	NO_INFO	Snx15	COG5391///NA
75939	75939	4930579G24Rik	7.89	6.84	7.27	8.18	6.38	7.66	14.03	11.4	11.85	16.23	11.24	14.98	314.17	273.38	286.87	323.69	254.12	306.16	7.40667	7.33333	14.15	12.4267	294.657	291.473	0.016937	0.985289	0.918222	4930579G24Rik	NA	mRNA	1	NM_029482	coding	known	NC_000069.6	79629079	79632820	+	3|3 E3	75939	NO_INFO	NO_INFO	75939	NA	NO_INFO	NA	NA
215384	215384	Fcgbp	0.07	0.03	0.07	0.1	0.03	0.1	0.12	0.05	0.11	0.21	0.05	0.2	11	5	11	17	4.5	17	0.0766667	0.0566667	0.153333	0.0933333	12.8333	9	0.481487	0.891879	0.541344	Fcgbp	A430096B05Rik	mRNA	1	NM_001122603	coding	known	NC_000073.6	28071236	28120864	+	7|7 A3	215384	NO_INFO	NO_INFO	215384	NA	NO_INFO	Fcgbp	NA
26970	26970	Pla2g2e	0	0.12	0.06	0	0.06	0.13	0	0.21	0.1	0	0.11	0.25	0	2	1	0	1	2	0.0633333	0.06	0.12	0.103333	1	1	0.00742169	0.999898	0.997452	Pla2g2e	NA	mRNA	3	NM_012044+++XM_006538948+++XM_006538949	coding	known	NC_000070.6	138877911	138882817	+	4|4 D3	26970	NO_INFO	NO_INFO	26970	NA	K01047	NA	NA
100102	100102	Pcsk9	0.22	0.31	0.2	0.21	0.13	0.24	0.4	0.51	0.32	0.42	0.22	0.46	16	22	14	15	9	17	0.193333	0.243333	0.366667	0.41	13.6667	17.3333	-0.345014	0.89883	0.554352	Pcsk9	AI415265+++AI747682+++FH3+++HCHOLA3+++Narc1+++PC9	mRNA	1	NM_153565	coding	known	NC_000070.6	106442334	106464325	-	4|4 C7	100102	NO_INFO	NO_INFO	100102	NA	K13050	Pcsk9	NA
102414	102414	Clk3	35.68	34.02	32.12	30.26	35.43	30.58	63.44	56.75	52.33	60.03	62.45	59.76	1339	1266	1155	1225	1347	1215	32.09	33.94	60.7467	57.5067	1262.33	1253.33	0.0164694	0.976904	0.895938	Clk3	AI256811	mRNA	6	NM_007713+++XM_006510739+++XM_017313060+++XM_017313061+++XM_030243931+++XM_030243932	coding	known	NC_000075.6	57750709	57766235	-	9|9 B	102414	NO_INFO	NO_INFO	102414	NA	NO_INFO	NA	NA
115490184	115490184	LOC115490184	0.03	0.29	0.34	0	0.51	0	0.05	0.49	0.55	0	0.9	0	1.59	16.35	18.68	0.01	28.4	0	0.17	0.22	0.3	0.363333	9.47	12.2067	-0.280316	0.982693	0.911741	LOC115490184	NA	mRNA	1	XM_030254993	coding	known	NC_000071.6	44140608	44143341	+	5 B3|5	115490184	NO_INFO	NO_INFO	115490184	NA	NO_INFO	NA	NA
236732	236732	Rbm10	34.92	35.72	36.35	36.66	33.51	30.47	62.08	59.58	59.21	72.7	59.06	59.54	2115.42	2093.08	2035	2317.53	2012.69	1939.25	33.5467	35.6633	63.7667	60.29	2089.82	2081.17	0.00701471	0.997866	0.948364	Rbm10	E430039K10Rik	mRNA	13	URS00009BCB94+++NM_001167775+++NM_001167776+++NM_001358903+++NM_001358904+++NM_001358905+++NM_145627+++XM_006527621+++XM_030251316+++XM_030251317+++XM_030251318+++XM_030251319+++XM_030251320	coding	known	NC_000086.7	20617357	20653948	+	X|X A1.3	236732	NO_INFO	NO_INFO	236732	NA	NO_INFO	Rbm10	NA
170756	170756	Slc8b1	14.52	11.19	14.95	15.63	18.38	14.95	25.81	18.66	24.36	31	32.4	29.21	843.1	644.26	845.73	888.15	1057.26	866.02	16.32	13.5533	30.87	22.9433	937.143	777.697	0.276086	0.401826	0.105893	Slc8b1	AF261233+++NCKX6+++NCLX+++Slc24a6	mRNA	7	URS00009BC93D+++XR_003955590+++NM_001177594+++NM_001177595+++NM_133221+++XM_006530174+++XM_006530175	coding	known	NC_000071.6	120511168	120534024	+	5|5 F	170756	NO_INFO	NO_INFO	170756	NA	NO_INFO	Slc8b1	NA
109934	109934	Abr	17.37	16.39	18.21	17.16	23.22	16.76	30.89	27.34	29.66	34.03	40.91	32.74	1458	1314	1368	1657	1976	1595	19.0467	17.3233	35.8933	29.2967	1742.67	1380	0.343752	0.126858	0.0151782	Abr	NA	mRNA	19	URS00009ACEF9+++URS00009AE73D+++URS00009B1B04+++URS00009BADD2+++URS00009BC79D+++URS00009BDC3C+++URS00009BE2F2+++URS00009C0679+++XR_003949222+++XR_003949223+++XR_003949224+++NM_001291186+++NM_001346670+++NM_001363379+++NM_198018+++NM_198894+++NM_198895+++XM_030245469+++XM_030245470	coding	known	NC_000077.6	76416732	76623324	+	11 B5|11 45.92 cM	109934	NO_INFO	NO_INFO	109934	NA	NO_INFO	Abr	NA
70186	70186	Fam162a	102.78	106.58	107.88	74.45	78.62	73.74	182.72	177.76	175.73	147.66	138.55	144.08	1346	1402	1400	969	1031	969	75.6033	105.747	143.43	178.737	989.667	1382.67	-0.478557	0.00402764	5.19795e-05	Fam162a	2310056P07Rik+++HGTD-P	mRNA	2	URS00009B4D42+++NM_027342	coding	known	NC_000082.6	36043844	36071561	-	16|16 B3	70186	NO_INFO	NO_INFO	70186	NA	NO_INFO	Fam162a	NA
13010	13010	Cst3	142	144.13	158.17	94.51	119.49	95.8	252.44	240.39	257.63	187.46	210.57	187.19	2198	2241	2426	1454	1852	1488	103.267	148.1	195.073	250.153	1598	2288.33	-0.511319	0.0212495	0.000778472	Cst3	CysC	mRNA	1	NM_009976	coding	known	NC_000068.7	148871722	148875512	-	2 G3|2 73.6 cM	13010	NO_INFO	NO_INFO	13010	NA	K13899	Cst3	NA
75429	75429	Fam183b	0.85	0.56	1.4	0.66	0.64	0.21	1.52	0.94	2.28	1.31	1.12	0.41	9	6	14	7	6	2	0.503333	0.936667	0.946667	1.58	5	9.66667	-0.953514	0.676937	0.280116	Fam183b	3100002J23Rik+++Theg6	mRNA	3	NM_001162878+++NM_029283+++XM_006534386	coding	known	NC_000077.6	58783892	58802221	-	11|11 B1.3	75429	NO_INFO	NO_INFO	75429	NA	NO_INFO	Fam183b	NA
332397	332397	Nanos1	0.32	0.3	0.31	0.28	0.34	0.37	0.58	0.5	0.51	0.55	0.59	0.73	26	24	25	22	27	30	0.33	0.31	0.623333	0.53	26.3333	25	0.0806535	0.96308	0.85444	Nanos1	NOS-1	mRNA	2	URS00009B137C+++NM_178421	coding	known	NC_000085.6	60755987	60759914	+	19|19 D3	332397	NO_INFO	NO_INFO	332397	NA	NO_INFO	NA	NA
69786	69786	Tprkb	18.71	22.51	19.33	18.98	17.93	20.5	33.25	37.55	31.48	37.65	31.6	40.05	778.53	953.26	792.93	805.61	749.24	865.84	19.1367	20.1833	36.4333	34.0933	806.897	841.573	-0.0589973	0.942469	0.677855	Tprkb	0610033G21Rik+++1810034M08Rik+++Cgi-121+++DRWMS1+++mDRWMS1	mRNA	12	URS00009B3C8C+++URS00009BD5BC+++NM_001170488+++NM_001362064+++NM_001362065+++NM_001362066+++NM_001362067+++NM_176842+++XM_006506567+++XM_017321732+++XM_030255586+++XM_030255587	coding	known	NC_000072.6	85910196	85930284	+	6|6 C3	69786	NO_INFO	NO_INFO	69786	NA	NO_INFO	NA	NA
75276	75276	Ppp1r1c	0.07	0.12	0.13	0.06	0.04	0.05	0.13	0.19	0.21	0.12	0.07	0.1	5.62	9.04	9.52	4.53	3	3.9	0.05	0.106667	0.0966667	0.176667	3.81	8.06	-1.20574	0.578393	0.203332	Ppp1r1c	4930565M23Rik+++4930579P15Rik	mRNA	6	NR_110979+++NR_110980+++URS00009C0AAB+++NM_001290743+++NM_001290744+++NM_172420	coding	known	NC_000068.7	79707780	79818546	+	2|2 C3	75276	NO_INFO	NO_INFO	75276	NA	NO_INFO	NA	NA
22340	22340	Vegfb	13.09	14.77	16.41	8.4	7.52	10.26	23.26	24.64	26.72	16.67	13.26	20.05	326	365	402	207	187	253	8.72667	14.7567	16.66	24.8733	215.667	364.333	-0.756583	0.0053115	7.72256e-05	Vegfb	VEGF-B+++Vrf	mRNA	2	NM_001185164+++NM_011697	coding	known	NC_000085.6	6982472	6987651	-	19|19 A	22340	NO_INFO	NO_INFO	22340	NA	K16858	NA	NA
623078	623078	Gm8108	0.45	0	0.16	0.45	0.18	0	0.8	0	0.26	0.89	0.31	0	8.43	0	1.73	4.25	1.47	0	0.21	0.203333	0.4	0.353333	1.90667	3.38667	-0.848923	0.936764	0.659215	Gm8108	666442	mRNA	4	XM_030248128+++XM_030248129+++XM_030248131+++XM_030248132	coding	known	NC_000080.6	4110352	4131721	+	14|14 A2	623078	NO_INFO	NO_INFO	623078	NA	NO_INFO	NA	NA
18618	18618	Pemt	5.47	7.06	7.27	5.03	5.95	5.55	9.73	11.78	11.85	9.98	10.48	10.84	102.04	133	135	93.98	112	103.01	5.51	6.6	10.4333	11.12	102.997	123.347	-0.261034	0.700651	0.299523	Pemt	PEAMT+++PEMT2+++PLMT+++Pempt+++Pempt2	mRNA	7	URS00009B2C6D+++NM_001290011+++NM_001290012+++NM_001290013+++NM_001290014+++NM_008819+++XM_006532478	coding	known	NC_000077.6	59970614	60046561	+	11 B1.3|11 37.81 cM	18618	NO_INFO	NO_INFO	18618	NA	K00551	NA	NA
106512	106512	Gpsm3	5.26	4.98	5.38	3.23	3.46	3.31	9.35	8.3	8.77	6.4	6.1	6.46	141	134	143	86	93	89	3.33333	5.20667	6.32	8.80667	89.3333	139.333	-0.637339	0.0608151	0.00447404	Gpsm3	AA960287+++AGS4	mRNA	4	NM_134116+++rna-NM_134116.5-2+++rna-NM_134116.5-3+++rna-NM_134116.5-4	coding	known	NT_187004.1	838575	34591754	+	17|17 B1	106512	NO_INFO	NO_INFO	106512	NA	NO_INFO	Gpsm3	NA
14265	14265	Fmr1	25.34	22.6	22.42	29.09	23.87	26.78	45.05	37.7	36.52	57.69	42.06	52.32	2257	2024	1959	2583	2134	2404	26.58	23.4533	50.69	39.7567	2373.67	2080	0.191911	0.352223	0.0837786	Fmr1	FMRP+++Fmr-1	mRNA	8	URS00006CF62B+++XR_001782738+++NM_001290424+++NM_008031+++XM_006527810+++XM_006527811+++XM_006527813+++XM_006527814	coding	known	NC_000086.7	68678485	68717963	+	X A7.1|X 34.83 cM	14265	NO_INFO	NO_INFO	14265	NA	NO_INFO	Fmr1	NA
22268	22268	Upk1b	0.06	0.08	0.06	0.03	0.06	0	0.1	0.14	0.09	0.05	0.1	0	2	3	2	1	2	0	0.03	0.0666667	0.05	0.11	1	2.33333	-1.20874	0.861771	0.485963	Upk1b	AI413235+++Tspan20+++UPIb+++Upk1	mRNA	2	NM_178924+++XM_017316943	coding	known	NC_000082.6	38773182	38800203	-	16|16 B4	22268	NO_INFO	NO_INFO	22268	NA	NO_INFO	Upk1b	NA
107373	107373	Fam111a	7.79	6.56	5.93	7.47	5.97	5.06	13.85	10.93	9.67	14.82	10.52	9.88	506	425	379	484	390	330	6.16667	6.76	11.74	11.4833	401.333	436.667	-0.119543	0.882481	0.523703	Fam111a	4632417K18Rik+++AW413625	mRNA	2	NM_001346545+++NM_026640	coding	known	NC_000085.6	12573510	12589769	+	19 A|19	107373	NO_INFO	NO_INFO	107373	NA	NO_INFO	Fam111a	NA
230500	230500	Efcab7	2.63	3.02	4.11	3.36	2.55	3.51	4.68	5.04	6.7	6.66	4.49	6.86	110	119	161	143	106	151	3.14	3.25333	6.00333	5.47333	133.333	130	0.032446	0.978441	0.900252	Efcab7	mKIAA1799	mRNA	3	URS00009BD43F+++NM_145549+++rna-NM_145549.1-2	coding	known	NW_019168509.1	203897	99912785	+	4|4 C6	230500	NO_INFO	NO_INFO	230500	NA	K23852	NA	NA
230279	230279	Tmem268	1.46	1.62	0.96	1.42	0.91	1.09	2.6	2.7	1.57	2.82	1.61	2.14	110.03	123.47	81.76	109.35	72.45	84	1.14	1.34667	2.19	2.29	88.6	105.087	-0.24559	0.782719	0.379766	Tmem268	6330416G13Rik+++AW492431+++bM230C2.2	mRNA	12	URS00009B5037+++URS00009BCDE1+++NM_001356354+++NM_001356355+++NM_144905+++XM_006537867+++XM_006537868+++XM_006537869+++XM_006537870+++XM_006537871+++XM_006537872+++XM_006537873	coding	known	NC_000070.6	63554595	63586357	+	4|4 B3	230279	NO_INFO	NO_INFO	230279	NA	NO_INFO	Tmem268	NA
231872	231872	Aimp2	88.22	111.98	86.99	74.7	88.53	79.4	156.83	186.78	141.7	148.17	156.01	155.15	2006	2538	1921	1685	2015	1837	80.8767	95.73	153.11	161.77	1845.67	2155	-0.21706	0.522612	0.168937	Aimp2	AA407136+++AA407225+++Aimp2(p38)+++Jtv1	mRNA	2	NM_001172146+++NM_146165	coding	known	NC_000071.6	143902704	143909839	-	5|5 G2	231872	NO_INFO	NO_INFO	231872	NA	NO_INFO	NA	NA
16150	16150	Ikbkb	5.47	5.07	5.12	5.85	5.13	4.96	9.72	8.45	8.34	11.59	9.03	9.69	420	386	376	447	405	387	5.31333	5.22	10.1033	8.83667	413	394	0.0705614	0.932784	0.621224	Ikbkb	AI132552+++IKK-2+++IKK-beta+++IKK2+++IKK[b]+++IKKbeta	mRNA	9	URS000077DB0A+++XR_003947235+++NM_001159774+++NM_010546+++XM_006509019+++XM_006509020+++XM_006509022+++XM_006509023+++XM_030243303	coding	known	NC_000074.6	22659205	22706589	+	8|8 A2	16150	NO_INFO	NO_INFO	16150	NA	K07209	NA	NA
628709	628709	Gm10324	2.59	1.13	2.02	2.89	1.35	2.36	4.61	1.88	3.29	5.73	2.37	4.61	135.49	58.84	103.33	140.42	66.9	116.13	2.2	1.91333	4.23667	3.26	107.817	99.22	0.116764	0.953567	0.752255	Gm10324	Gm10324+++Snerv2	mRNA	3	URS0000EF56E5+++NM_001177832+++XM_030247342	coding	known	NC_000079.6	66110374	66129693	+	13 B3|13	628709	NO_INFO	NO_INFO	628709	NA	K09228	NA	NA
19018	19018	Scand1	22.08	27.24	24.3	17.16	25.07	19.4	39.26	45.44	39.59	34.03	44.19	37.9	325.36	403.17	354.81	251.21	369.91	286.78	20.5433	24.54	38.7067	41.43	302.633	361.113	-0.24748	0.631248	0.242983	Scand1	2310003H23Rik+++Leap1+++PGC-2+++Ppargc2	mRNA	1	NM_020255	coding	known	NC_000068.7	156311846	156312704	-	2|2 H1	19018	NO_INFO	NO_INFO	19018	NA	NO_INFO	Scand1	NA
80794	80794	Cblc	1.64	1.52	1.15	1.81	0.87	1.27	2.92	2.53	1.87	3.58	1.53	2.47	53	51	38	60	29	42	1.31667	1.43667	2.52667	2.44	43.6667	47.3333	-0.12077	0.953567	0.753665	Cblc	2310076I21Rik+++2310079L19Rik+++Cbl3	mRNA	2	NM_001161844+++NM_023224	coding	known	NC_000073.6	19779718	19796809	-	7|7 A3	80794	NO_INFO	NO_INFO	80794	NA	K22518	NA	NA
67091	67091	Trappc6a	17.9	16.51	20.01	12.26	13.5	11.93	31.82	27.54	32.59	24.31	23.78	23.31	287	266	318	195	217	193	12.5633	18.14	23.8	30.65	201.667	290.333	-0.521799	0.059211	0.00426574	Trappc6a	1810073E21Rik+++4930519D19Rik+++AI480686+++TRS33+++mhyp	mRNA	7	NR_138582+++NR_138583+++NR_138584+++URS00009B6EFD+++NM_001331181+++NM_025960+++XM_030242919	coding	known	NC_000073.6	19508665	19516145	+	7|7 A3	67091	NO_INFO	NO_INFO	67091	NA	NO_INFO	Trappc6a	NA
20672	20672	Sox18	8.18	8.45	8.53	4.05	1.57	1.75	14.54	14.09	13.9	8.04	2.76	3.41	266	276	275	131	51	57	2.45667	8.38667	4.73667	14.1767	79.6667	272.333	-1.78516	1.92163e-05	2.51139e-08	Sox18	AI385749+++Ra+++Ragl	mRNA	1	NM_009236	coding	known	NC_000068.7	181669837	181671640	-	2 H4|2 103.71 cM	20672	NO_INFO	NO_INFO	20672	NA	NO_INFO	Sox18	NA
53612	53612	Vti1b	66.14	72.27	78.05	54.97	74.01	55.09	117.58	120.54	127.13	109.03	130.43	107.65	1691.99	1852.97	1973.96	1399	1893.91	1416.98	61.3567	72.1533	115.703	121.75	1569.96	1839.64	-0.221121	0.571864	0.198583	Vti1b	AU015348+++GES30+++MVti1b+++SNARE+++Vti1-rp1	mRNA	4	URS00009BD6A7+++NM_001364374+++NM_016800+++XM_011244143	coding	known	NC_000078.6	79156017	79172685	+	12|12 C3	53612	NO_INFO	NO_INFO	53612	NA	K08493	NA	NA
217837	217837	Itpk1	10.35	11.4	11.23	10.56	12.84	12.1	18.41	19.01	18.29	20.94	22.63	23.63	602.2	666	647.33	610.31	747.94	705.97	11.8333	10.9933	22.4	18.57	688.073	638.51	0.112478	0.846072	0.465008	Itpk1	BC031182	mRNA	4	URS00007708A0+++URS00009AF80D+++URS00009B35C5+++NM_172584	coding	known	NC_000078.6	102568583	102727333	+	12|12 E	217837	NO_INFO	NO_INFO	217837	NA	K00913	Itpk1	NA
73634	73634	1700125H20Rik	0.11	0.03	0.35	0.26	0.16	0.07	0.2	0.04	0.57	0.51	0.28	0.14	3.97	1.84	11.22	12.36	7.47	3.15	0.163333	0.163333	0.31	0.27	7.66	5.67667	0.535507	0.932784	0.623616	1700125H20Rik	NA	mRNA	12	URS00009B6A62+++URS00009B93EC+++URS00009BD5F5+++NM_028589+++XM_006534339+++XM_006534340+++XM_006534341+++XM_006534342+++XM_006534344+++XM_011249281+++XM_030246375+++XM_030246376	coding	known	NC_000077.6	85140173	85181154	+	11|11 C	73634	NO_INFO	NO_INFO	73634	NA	NO_INFO	NA	NA
17071	17071	Ly6f	0	0	0	0.06	0	0	0	0	0	0.12	0	0	0	0	0	1	0	0	0.02	0	0.04	0	0.333333	0	0.964613	0.953567	0.813124	Ly6f	NA	mRNA	2	NM_008530+++XM_006520522	coding	known	NC_000081.6	75268372	75272237	+	15|15 D3	17071	NO_INFO	NO_INFO	17071	NA	NO_INFO	NA	NA
76483	76483	Lmf1	9	9.85	11.15	6.27	8.83	8.28	16	16.43	18.16	12.44	15.56	16.18	327	344	360	232	332	312	7.79333	10	14.7267	16.8633	292	343.667	-0.227383	0.650933	0.258117	Lmf1	2400010G15Rik+++AW822050+++Tmem112+++cld	mRNA	7	NR_045520+++URS00009B3CC9+++URS00009B90BB+++NM_029624+++XM_006525095+++XM_006525097+++XM_030250137	coding	known	NC_000083.6	25579174	25662831	+	17 A3.3|17 12.7 cM	76483	NO_INFO	NO_INFO	76483	NA	NO_INFO	NA	NA
29870	29870	Gtse1	23.11	22.65	21.15	23.03	20.44	22.54	41.08	37.77	34.46	45.69	36.02	44.05	1280	1260	1154	1268	1131	1250	22.0033	22.3033	41.92	37.77	1216.33	1231.33	-0.0154458	0.97404	0.887371	Gtse1	B99+++Gtse-1	mRNA	3	XR_001781542+++NM_001168672+++NM_013882	coding	known	NC_000081.6	85859691	85876573	+	15 E2|15 40.42 cM	29870	NO_INFO	NO_INFO	29870	NA	K10129	Gtse1	NA
24001	24001	Tiam2	1.01	1.05	0.84	1.11	0.58	1.02	1.79	1.75	1.36	2.21	1.02	2	72.14	59.55	43.94	99.31	44.95	90.38	0.903333	0.966667	1.74333	1.63333	78.2133	58.5433	0.41726	0.657411	0.264582	Tiam2	3000002F19Rik+++STEF+++mKIAA2016	mRNA	20	URS00009AEFD3+++URS00009B253B+++URS00009B9998+++URS00009BBE19+++URS00009BC53D+++URS00009BDF15+++URS00009C4CAD+++NM_001122998+++NM_001286757+++NM_001286758+++NM_011878+++XM_006523225+++XM_006523226+++XM_006523227+++XM_006523229+++XM_006523230+++XM_006523231+++XM_006523233+++XM_017317463+++XM_030249767	coding	known	NC_000083.6	3326313	3519397	+	17 A1|17 1.99 cM	24001	NO_INFO	NO_INFO	24001	NA	NO_INFO	Tiam2	NA
217353	217353	Tmc6	9.11	8.85	7.77	9.83	7.6	9.09	16.2	14.76	12.65	19.49	13.39	17.76	525	508	442	578	446	531	8.84	8.57667	16.88	14.5367	518.333	491.667	0.0767657	0.92815	0.605491	Tmc6	D11Ertd204e+++EVER1	mRNA	18	NR_154387+++XR_003949404+++XR_003949405+++XR_388423+++XR_388424+++NM_145439+++XM_006533112+++XM_006533113+++XM_006533114+++XM_006533115+++XM_006533116+++XM_006533117+++XM_006533118+++XM_006533119+++XM_006533120+++XM_006533122+++XM_030245907+++XM_030245908	coding	known	NC_000077.6	117765985	117782193	-	11 E2|11 82.96 cM	217353	NO_INFO	NO_INFO	217353	NA	NO_INFO	NA	NA
259023	259023	Olfr1055	0	0	0	0.05	0	0.05	0	0	0	0.11	0	0.1	0	0	0	1.11	0	1.08	0.0333333	0	0.07	0	0.73	0	1.83733	0.932784	0.649254	Olfr1055	MOR186-1	mRNA	2	URS00009BD266+++NM_001310551	coding	known	NC_000068.7	86340825	86347764	+	2|2 D	259023	NO_INFO	NO_INFO	259023	NA	K04257	NA	NA
212123	212123	Dcaf15	17.89	21.11	18.87	16.34	16.86	18.18	31.81	35.2	30.74	32.42	29.72	35.51	824	973	864	757	790	837	17.1267	19.29	32.55	32.5833	794.667	887	-0.155251	0.647479	0.255789	Dcaf15	6720484B16	mRNA	4	NM_001357322+++NM_172502+++XM_011248336+++XM_030243400	coding	known	NC_000074.6	84097069	84104797	-	8|8 C2	212123	NO_INFO	NO_INFO	212123	NA	NO_INFO	Dcaf15	NA
54485	54485	Dll4	10.75	11.54	12.13	7.59	20.84	12.76	19.1	19.24	19.76	15.06	36.73	24.93	623	655	658	462	1221	776	13.73	11.4733	25.5733	19.3667	819.667	645.333	0.363794	0.602098	0.220361	Dll4	Delta4	mRNA	3	URS0000827C9C+++NM_019454+++XM_030251887	coding	known	NC_000068.7	119321185	119335666	+	2|2 E5	54485	NO_INFO	NO_INFO	54485	NA	K06051	Dll4	NA
224794	224794	Enpp4	1.66	1.2	1.27	3	1.26	2.01	2.95	2	2.07	5.96	2.21	3.93	154	111	116	276	116	188	2.09	1.37667	4.03333	2.34	193.333	127	0.598655	0.260322	0.0505646	Enpp4	4933413N07Rik+++AA986363+++AI195364+++E-NPP 4+++Gm90	mRNA	7	URS00009B0A01+++URS00009C31CA+++NM_001357996+++NM_001357997+++NM_199016+++XM_006524133+++XM_017317438	coding	known	NC_000083.6	44093557	44105809	+	17|17 B3	224794	NO_INFO	NO_INFO	224794	NA	K18424	Enpp4	NA
75739	75739	Mpp7	5.14	4.47	4.86	6	5.35	5.92	9.15	7.46	7.92	11.9	9.43	11.56	508.08	438.01	478.82	581.51	528.57	595.58	5.75667	4.82333	10.9633	8.17667	568.553	474.97	0.261286	0.272901	0.0545089	Mpp7	1110068J02Rik+++2810038M04Rik+++5430426E14Rik+++AI415104+++Gm955	mRNA	17	URS00009B8A3D+++URS00009BFDF9+++NM_001081287+++NM_001161620+++NM_001360860+++XM_006526325+++XM_006526326+++XM_006526327+++XM_006526329+++XM_006526330+++XM_011247025+++XM_011247026+++XM_011247027+++XM_017318006+++XM_017318008+++XM_017318009+++XM_017318010	coding	known	NC_000084.6	7347962	7626889	-	18|18 A1	75739	NO_INFO	NO_INFO	75739	NA	NO_INFO	Mpp7	NA
14633	14633	Gli2	0.49	0.64	0.55	0.47	0.29	0.48	0.87	1.06	0.9	0.94	0.5	0.93	65	86	74	65	38	66	0.413333	0.56	0.79	0.943333	56.3333	75	-0.417609	0.575073	0.201138	Gli2	NA	mRNA	7	URS00009B207D+++URS00009B3592+++URS00009C0169+++NM_001081125+++XM_006529141+++XM_011247924+++XM_030248278	coding	known	NC_000067.6	118834061	119054405	+	1 E2.3|1 52.17 cM	14633	NO_INFO	NO_INFO	14633	NA	K16798	Gli2	NA
231887	231887	Pdap1	120.7	113.76	116.65	118.84	109.99	120.09	214.57	189.75	190.01	235.7	193.84	234.66	5227	4949	5006	5115	4770	5219	116.307	117.037	221.4	198.11	5034.67	5060.67	-0.00493597	0.999898	0.956964	Pdap1	HASPP28+++PAP+++PAP1	mRNA	3	NR_156700+++URS00009BFA1E+++NM_001033313	coding	known	NC_000071.6	145128770	145140025	+	5|5 G2	231887	NO_INFO	NO_INFO	231887	NA	NO_INFO	NA	NA
240756	240756	Klhl12	11.41	10.34	9.69	13.77	11.2	13.91	20.29	17.25	15.78	27.31	19.74	27.18	762	693	639	922.06	747	931	12.96	10.48	24.7433	17.7733	866.687	698	0.313633	0.158656	0.0221231	Klhl12	C3ip1	mRNA	4	NM_001311136+++NM_153128+++XM_006529561+++XM_030253998	coding	known	NC_000067.6	134455495	134490880	+	1|1 E4	240756	NO_INFO	NO_INFO	240756	NA	NO_INFO	NA	NA
552899	552899	Ugt2a2	0.02	0	0	0	0	0.02	0.03	0	0	0	0	0.04	1	0	0	0	0	1	0.00666667	0.00666667	0.0133333	0.01	0.333333	0.333333	0.00284052	0.999898	0.999445	Ugt2a2	NA	mRNA	1	NM_001024148	coding	known	NC_000071.6	87459493	87482258	-	5|5 E1	552899	NO_INFO	NO_INFO	552899	NA	K00699	NA	NA
84036	84036	Kcnn1	0.82	0.75	0.87	0.79	0.57	0.82	1.46	1.25	1.41	1.57	1.01	1.6	30	28	31	43	23	44	0.726667	0.813333	1.39333	1.37333	36.6667	29.6667	0.300859	0.854789	0.476083	Kcnn1	AI854248+++KCa2.1+++SK1	mRNA	14	URS00009BDC84+++XR_003947357+++XR_379049+++XR_870467+++NM_001363407+++NM_001363408+++NM_032397+++XM_006509806+++XM_006509808+++XM_030243865+++XM_030243866+++rna-NM_001363407.1-2+++rna-NM_001363408.1-2+++rna-NM_032397.3-2	coding	known	NW_016097320.1	167439	70865691	+	8|8 B3.3	84036	NO_INFO	NO_INFO	84036	NA	K04942	NA	NA
280287	280287	Kiss1	0.04	0.32	0.54	0.04	0.3	0.02	0.07	0.54	0.89	0.07	0.53	0.05	1.11	7.09	8.46	1	3.7	0.72	0.12	0.3	0.216667	0.5	1.80667	5.55333	-1.99142	0.543864	0.181695	Kiss1	kisspeptin+++metastatin	mRNA	7	NM_178260+++XM_006529679+++XM_006529680+++XM_006529681+++XM_006529682+++XM_030254793+++rna-NM_178260.3-2	coding	known	NT_039192.2	190683	133329722	+	1|1 E4	280287	NO_INFO	NO_INFO	280287	NA	K23140	NA	NA
50868	50868	Keap1	10.64	10.95	9.48	10.39	7.57	10.52	18.92	18.27	15.45	20.6	13.34	20.55	695	717	609	693	501	691	9.49333	10.3567	18.1633	17.5467	628.333	673.667	-0.101297	0.883665	0.525569	Keap1	INRF2+++mKIAA0132	mRNA	8	URS00009B36E4+++URS00009C3D7F+++URS00009C5BD6+++URS00009C5F16+++NM_001110305+++NM_001110306+++NM_001110307+++NM_016679	coding	known	NC_000075.6	21225371	21239332	+	9|9 A3	50868	NO_INFO	NO_INFO	50868	NA	K10456	NA	NA
66713	66713	Actr2	162.55	153.39	161.07	200.97	184.81	195.39	288.97	255.84	262.35	398.62	325.69	381.78	12193	11558	11972	14983	13882	14707	193.723	159.003	368.697	269.053	14524	11907.7	0.288727	0.022253	0.000850664	Actr2	4921510D23Rik+++AA409782+++Arp2+++D6Ertd746e	mRNA	6	URS00009B2898+++URS00009B7167+++URS00009C4699+++URS00009C52C0+++NM_001362899+++NM_146243	coding	known	NC_000077.6	20062304	20112951	-	11 A3.1|11 12.88 cM	66713	NO_INFO	NO_INFO	66713	NA	K17260	NA	COG5277///NA
71169	71169	Nbas	4.16	3.04	3.26	5.67	4.87	6.85	7.39	5.07	5.31	11.25	8.58	13.38	627	466	485	850.98	739.05	1029	5.79667	3.48667	11.07	5.92333	873.01	526	0.733755	0.00288963	3.08412e-05	Nbas	4933425L03Rik+++Nag	mRNA	11	URS00009B380D+++URS00009BB73B+++URS00009C3C21+++URS0000BD46F5+++XR_003950086+++NM_027706+++XM_006515215+++XM_006515216+++XM_006515217+++XM_011243895+++XM_030246924	coding	known	NC_000078.6	13269101	13637380	+	12|12 A1.1	71169	NO_INFO	NO_INFO	71169	NA	NO_INFO	NA	NA
231296	231296	Lrrc66	0	0.03	0.03	0.02	0.05	0	0	0.05	0.05	0.03	0.08	0	0	2	2	1	3	0	0.0233333	0.02	0.0366667	0.0333333	1.33333	1.33333	0.0129528	0.999898	0.995095	Lrrc66	NA	mRNA	3	NM_153568+++XM_006503952+++XM_006503953	coding	known	NC_000071.6	73606642	73632421	-	5|5 C3.3	231296	NO_INFO	NO_INFO	231296	NA	NO_INFO	NA	NA
67454	67454	Ikbip	8.93	7.58	9.16	6.4	5.47	6.12	15.88	12.64	14.92	12.69	9.64	11.96	365.48	298.1	317.27	288.16	234.12	267.55	5.99667	8.55667	11.43	14.48	263.277	326.95	-0.311331	0.293086	0.0615091	Ikbip	1200009F10Rik+++1700023M03Rik+++D18354+++Ikip	mRNA	6	URS00009BB42F+++XR_001779582+++NM_026166+++NM_027078+++XM_011243536+++XM_017314068	coding	known	NC_000076.6	91082737	91102613	+	10|10 C2	67454	NO_INFO	NO_INFO	67454	NA	NO_INFO	Ikbip	NA
56335	56335	Mettl3	18.08	19.02	19.03	18.75	16.69	17.79	32.13	31.72	31	37.2	29.41	34.77	738.58	777.9	759.81	761.63	682.74	729.55	17.7433	18.71	33.7933	31.6167	724.64	758.763	-0.064944	0.915617	0.584202	Mettl3	2310024F18Rik+++M6A+++Spo8	mRNA	5	URS00009B9B26+++XR_001781134+++NM_019721+++XM_006519311+++XM_017316096	coding	known	NC_000080.6	52294841	52308741	-	14|14 C2	56335	NO_INFO	NO_INFO	56335	NA	NO_INFO	NA	NA
69397	69397	1700019A02Rik	0.33	0.08	0.08	0	0.17	0	0.59	0.14	0.14	0	0.29	0	4	1	1	0	2	0	0.0566667	0.163333	0.0966667	0.29	0.666667	2	-1.5367	0.857399	0.479017	1700019A02Rik	NA	mRNA	6	XR_373261+++XR_865288+++NM_001368200+++NM_027070+++XM_006496253+++XM_006496255	coding	known	NC_000067.6	53158573	53187764	-	1|1 C1.1	69397	NO_INFO	NO_INFO	69397	NA	NO_INFO	NA	NA
19277	19277	Ptpro	0.01	0	0	0.02	0	0.02	0.02	0	0	0.05	0	0.05	1	0	0	2	0	2	0.0133333	0.00333333	0.0333333	0.00666667	1.33333	0.333333	1.87613	0.869773	0.499924	Ptpro	D28+++GLEPP1+++PTPBK+++PTPROt+++PTPU2+++PTPoc+++PTPphi+++Ptpn15+++R-PTP-O	mRNA	7	URS00008C41D6+++URS00009BF330+++NM_001164401+++NM_001164402+++NM_001164403+++NM_011216+++XM_030255238	coding	known	NC_000072.6	137252299	137464634	+	6|6 G1	19277	NO_INFO	NO_INFO	19277	NA	NO_INFO	Ptpro	NA
319934	319934	Sbf2	5.06	4.19	4.42	7.28	6.15	7.11	8.99	6.98	7.21	14.44	10.85	13.9	741	614	642	1058	901	1045	6.84667	4.55667	13.0633	7.72667	1001.33	665.667	0.591028	0.00112054	6.34589e-06	Sbf2	4833411B01Rik+++AA414977+++AI317167+++B430219L04Rik+++Mtmr13+++mMTMH1	mRNA	15	URS00009B06CF+++URS00009B74F1+++URS00009B7DE4+++URS00009C2DB7+++URS00009C5005+++URS00009C5F36+++XR_001785572+++NM_177324+++XM_006507924+++XM_006507925+++XM_006507926+++XM_006507927+++XM_011241830+++XM_030242672+++XM_030242673	coding	known	NC_000073.6	110308011	110614934	+	7|7 E3	319934	NO_INFO	NO_INFO	319934	NA	NO_INFO	NA	NA
104086	104086	Cyp27a1	1.98	2.04	2.4	1.78	1.86	1.66	3.51	3.4	3.91	3.52	3.29	3.24	78	80	93	70	73	65	1.76667	2.14	3.35	3.60667	69.3333	83.6667	-0.268676	0.722925	0.321136	Cyp27a1	1300013A03Rik+++Cyp27	mRNA	2	NM_024264+++XM_006495607	coding	known	NC_000067.6	74713148	74737897	+	1 C4|1 38.54 cM	104086	NO_INFO	NO_INFO	104086	NA	K00488	Cyp27a1	NA
71998	71998	Slc25a35	0.62	0.55	0.51	0.67	0.45	0.28	1.11	0.92	0.83	1.32	0.79	0.54	17	15	16	23	14	10	0.466667	0.56	0.883333	0.953333	15.6667	16	-0.0340133	0.999898	0.953446	Slc25a35	1810012H11Rik	mRNA	5	NM_028048+++XM_006534273+++XM_006534274+++XM_006534275+++XM_006534276	coding	known	NC_000077.6	68968096	68972516	+	11|11 B3	71998	NO_INFO	NO_INFO	71998	NA	NO_INFO	NA	NA
107849	107849	Prl2c5	195.27	214.3	259.87	90.05	203.05	108.83	347.13	357.44	423.29	178.6	357.83	212.66	3288.31	3625.45	4314.91	1498.32	3408.68	1845.48	133.977	223.147	249.697	375.953	2250.83	3742.89	-0.717979	0.095438	0.00950171	Prl2c5	Ghd3+++MRP-4+++Mrpplf4+++PLF-4	mRNA	4	NM_001311129+++NM_181852+++XM_011244260+++XM_011244261	coding	known	NC_000079.6	13182703	13191930	+	13|13 A1	107849	NO_INFO	NO_INFO	107849	NA	NO_INFO	NA	NA
100503361	100503361	Tmem95	0.27	0.24	0.51	0.31	0.29	0.49	0.48	0.4	0.83	0.62	0.52	0.95	6	5	12	7	7	10	0.363333	0.34	0.696667	0.57	8	7.66667	0.0593218	0.994729	0.941466	Tmem95	432576	mRNA	5	URS00009AD73C+++URS00009B7356+++NM_001195710+++XM_006531882+++XM_006531883	coding	known	NC_000077.6	69876054	69878171	-	11|11 B3	100503361	NO_INFO	NO_INFO	100503361	NA	NO_INFO	NA	NA
67106	67106	Zbtb8os	25.79	27.78	24.64	27.2	24.33	26.67	45.84	46.33	40.14	53.95	42.87	52.11	1056.78	1188.17	1114.68	920.56	1092.8	961.79	26.0667	26.07	49.6433	44.1033	991.717	1119.88	-0.170075	0.617854	0.231787	Zbtb8os	2010001H09Rik+++2310028N13Rik+++AI851226+++Arch+++Archm	mRNA	6	URS00009B0B72+++URS00009C2BA1+++NM_025970+++XM_006503304+++XM_017320361+++rna-NM_025970.4-2	coding	known	NT_187023.1	938160	129353620	+	4|4 D2.2	67106	NO_INFO	NO_INFO	67106	NA	NO_INFO	NA	NA
100041546	100041546	Ly6c2	0.09	0.4	0.92	0.38	0.4	0.55	0.16	0.67	1.5	0.75	0.71	1.07	1.47	6.46	14.64	5.99	6.41	8.74	0.443333	0.47	0.843333	0.776667	7.04667	7.52333	-0.153098	0.971408	0.880446	Ly6c2	Ly-6C.2+++Ly-6C2	mRNA	4	NM_001099217+++NM_001357693+++XM_011245390+++XM_030248254	coding	known	NC_000081.6	75108161	75112066	-	15|15 D3	100041546	NO_INFO	NO_INFO	100041546	NA	NO_INFO	Ly6c2	NA
53619	53619	Blcap	25.31	23.16	22.11	22.63	35.74	27.62	44.99	38.63	36.01	44.88	62.98	53.98	1065	979	922	947	1506	1167	28.6633	23.5267	53.9467	39.8767	1206.67	988.667	0.300025	0.43657	0.12347	Blcap	AI462828+++Bc10	mRNA	3	URS00009B18C4+++NM_001355426+++NM_016916	coding	known	NC_000068.7	157556362	157566361	-	2 H1|2 78.4 cM	53619	NO_INFO	NO_INFO	53619	NA	NO_INFO	Blcap	NA
68316	68316	Apoo	35.09	33.77	38.81	26.2	32.31	26.43	62.37	56.33	63.21	51.97	56.95	51.64	636	617	697	472	586	481	28.3133	35.89	53.52	60.6367	513	650	-0.33541	0.228783	0.0405888	Apoo	0610008C08Rik+++1110019O03Rik+++Micos26	mRNA	9	URS00009C104D+++NM_001199337+++NM_001199338+++NM_001199339+++NM_026673+++XM_011247666+++XM_011247667+++XM_011247668+++XM_011247669	coding	known	NC_000086.7	94367010	94417093	+	X|X C3	68316	NO_INFO	NO_INFO	68316	NA	NO_INFO	Apoo	NA
17313	17313	Mgp	1.1	0.25	1.71	1.62	0.08	1.27	1.96	0.42	2.79	3.22	0.15	2.48	13	3	20	19	1	15	0.99	1.02	1.95	1.72333	11.6667	12	-0.0656669	0.996845	0.946564	Mgp	Mglap	mRNA	1	NM_008597	coding	known	NC_000072.6	136872435	136875823	-	6|6 G1	17313	NO_INFO	NO_INFO	17313	NA	NO_INFO	Mgp	NA
110695	110695	Aldh7a1	50.4	50.62	49.01	46.91	46.01	44.84	89.59	84.43	79.83	93.04	81.09	87.62	3001.52	3023.76	2887.23	2788.33	2756.55	2708.32	45.92	50.01	87.25	84.6167	2751.07	2970.84	-0.107435	0.655601	0.262664	Aldh7a1	Atq1+++D18Wsu181e	mRNA	4	XR_003952489+++XR_385969+++NM_001127338+++NM_138600	coding	known	NC_000084.6	56524722	56572991	-	18 D3|18 30.55 cM	110695	NO_INFO	NO_INFO	110695	NA	K14085	NA	NA
239017	239017	Ogdhl	5	3.6	3.41	6.37	3.59	5.73	8.9	6	5.55	12.63	6.33	11.2	381	275	257	482	274	438	5.23	4.00333	10.0533	6.81667	398	304.333	0.385215	0.392749	0.102208	Ogdhl	NA	mRNA	2	NM_001081130+++XM_030247786	coding	known	NC_000080.6	32321982	32348151	+	14|14 B	239017	NO_INFO	NO_INFO	239017	NA	K00164	NA	COG0567///NA
22696	22696	Zfp37	2.74	2.93	2.4	3.64	2.62	3.21	4.87	4.89	3.9	7.22	4.62	6.28	197.59	215.67	172.12	269.62	191.14	237.11	3.15667	2.69	6.04	4.55333	232.623	195.127	0.254209	0.572177	0.199088	Zfp37	Tzn+++Zfp-37	mRNA	13	URS00009B72E0+++URS00009BEA1E+++NM_001290350+++NM_001290351+++NM_001290353+++NM_001348347+++NM_009554+++XM_006537800+++rna-NM_001290350.1-2+++rna-NM_001290351.1-2+++rna-NM_001290353.1-2+++rna-NM_001348347.1-2+++rna-NM_009554.4-2	coding	known	NT_166294.1	28992	62209129	+	4 B3|4 33.04 cM	22696	NO_INFO	NO_INFO	22696	NA	K09228	Zfp37	NA
13400	13400	Dmpk	3.45	2.71	3.66	3.4	3.19	2.64	6.13	4.53	5.97	6.75	5.61	5.16	194	155	210	199	184	153	3.07667	3.27333	5.84	5.54333	178.667	186.333	-0.0590362	0.953567	0.785315	Dmpk	DM+++DMK+++Dm15+++MDPK+++MT-PK	mRNA	13	NR_126095+++XR_391041+++NM_001190490+++NM_001190491+++NM_032418+++XM_006539516+++XM_006539517+++XM_006539518+++XM_006539519+++XM_006539520+++XM_006539521+++XM_006539522+++XM_011250433	coding	known	NC_000073.6	19083646	19093821	+	7 A3|7 9.46 cM	13400	NO_INFO	NO_INFO	13400	NA	NO_INFO	Dmpk	NA
74405	74405	Efhc2	0.48	0.7	0.63	0.53	0.28	1.94	0.86	1.16	1.02	1.06	0.5	3.8	25	36	31	27	15	98	0.916667	0.603333	1.78667	1.01333	46.6667	30.6667	0.601707	0.741807	0.340137	Efhc2	4933407D04Rik+++mRib72-2	mRNA	4	URS00009AF8CC+++NM_028916+++XM_006527706+++XM_017318631	coding	known	NC_000086.7	17132049	17320049	+	X|X A1.2	74405	NO_INFO	NO_INFO	74405	NA	NO_INFO	NA	NA
242607	242607	Slc1a7	0.21	0.26	0.25	0.33	0.14	0.29	0.38	0.43	0.41	0.65	0.24	0.56	10.69	15	12.68	17.1	7.81	15.62	0.253333	0.24	0.483333	0.406667	13.51	12.79	0.0674172	0.985204	0.91766	Slc1a7	A930031E15Rik+++Eaat5	mRNA	5	XR_003954945+++NM_146255+++XM_006503088+++XM_006503090+++XM_030253567	coding	known	NC_000070.6	107968406	108013529	+	4|4 C7	242607	NO_INFO	NO_INFO	242607	NA	K05618	NA	NA
74617	74617	Scpep1	51.05	44.6	47.57	51.1	49.12	47.69	90.75	74.39	77.49	101.35	86.57	93.18	2142	1880	1978	2131	2064	2008	49.3033	47.74	93.7	80.8767	2067.67	2000	0.0515548	0.932784	0.626676	Scpep1	2410018F01Rik+++4833411K15Rik+++AI957256+++Risc	mRNA	3	URS00009AD12F+++NM_029023+++rna-NM_029023.3-2	coding	known	NT_187003.1	2058275	88955442	-	11|11 C	74617	NO_INFO	NO_INFO	74617	NA	NO_INFO	NA	NA
70950	70950	Ccdc178	0.01	0	0	0	0	0	0.03	0	0	0	0	0	1	0	0	0	0	0	0	0.00333333	0	0.01	0	0.333333	-0.95894	0.953567	0.814203	Ccdc178	4921528I01Rik	mRNA	1	NM_027616	coding	known	NC_000084.6	21810897	22171396	-	18|18 A2	70950	NO_INFO	NO_INFO	70950	NA	NO_INFO	NA	NA
72949	72949	Ccnt2	10.2	7.94	6.73	17.54	11.45	15.13	18.12	13.25	10.97	34.8	20.17	29.56	732	573	479	1252	823	1090	14.7067	8.29	28.1767	14.1133	1055	594.667	0.827182	0.00196558	1.76607e-05	Ccnt2	2900041I18Rik+++C81304+++CycT2+++CycT2a+++CycT2b	mRNA	1	NM_028399	coding	known	NC_000067.6	127774164	127804837	+	1|1 E3	72949	NO_INFO	NO_INFO	72949	NA	K15188	NA	NA
14105	14105	Srsf10	89.71	79.86	85.04	101.66	79.11	94.7	159.48	133.2	138.51	201.64	139.41	185.04	5493	4883	5162	6143	4845	5754	91.8233	84.87	175.363	143.73	5580.67	5179.33	0.107559	0.742077	0.340902	Srsf10	FUSIP2+++Fusip1+++NSSR1+++NSSR2+++Nssr+++SRrp40+++Sfrs13a+++Srsf13a+++TASR+++TASR1+++TASR2	mRNA	6	URS00009BF0BF+++NM_001080387+++NM_001284195+++NM_001284196+++NM_010178+++XM_011250188	coding	known	NC_000070.6	135855752	135869908	+	4|4 D3	14105	NO_INFO	NO_INFO	14105	NA	K12900	Srsf10	NA
240479	240479	Dipk1c	0.07	0.2	0.02	0.02	0.01	0.01	0.12	0.33	0.04	0.03	0.02	0.02	3	12.99	3.02	2	1.56	1	0.0133333	0.0966667	0.0233333	0.163333	1.52	6.33667	-2.175	0.390912	0.101004	Dipk1c	B230399E16Rik+++Fam69c	mRNA	9	URS00009C0E01+++URS00009C0EB2+++NM_173770+++XM_006526472+++XM_006526473+++XM_006526475+++XM_017317905+++XM_017317906+++XM_030250462	coding	known	NC_000084.6	84719004	84744695	+	18|18 E4	240479	NO_INFO	NO_INFO	240479	NA	NO_INFO	NA	NA
115488283	115488283	LOC115488283	0.28	0.1	0.29	0.58	0	0.15	0.5	0.16	0.48	1.14	0	0.29	5.1	1.79	5.27	10.34	0	2.72	0.243333	0.223333	0.476667	0.38	4.35333	4.05333	0.0929891	0.997913	0.948549	LOC115488283	666637	mRNA	2	URS00009BB668+++XM_030248163	coding	known	NC_000080.6	6008511	6038259	+	NA	115488283	NO_INFO	NO_INFO	115488283	NA	NO_INFO	NA	NA
71920	71920	Epgn	0.03	0.06	0	0.09	0.09	0	0.05	0.1	0	0.17	0.15	0	1	2	0	3	3	0	0.06	0.03	0.106667	0.05	2	1	1.00966	0.932784	0.619946	Epgn	2310069M11Rik+++epigen	mRNA	1	NM_053087	coding	known	NC_000071.6	91027517	91035212	+	5|5 E1	71920	NO_INFO	NO_INFO	71920	NA	NO_INFO	NA	NA
101488143	101488143	Hbb-bt	6.8	28.76	19.53	8.96	26.84	14.85	12.08	47.97	31.82	17.76	47.3	29.01	81.81	347.82	233.01	107.17	323.56	179.35	16.8833	18.3633	31.3567	30.6233	203.36	220.88	-0.103406	0.974065	0.88781	Hbb-bt	Beta-t	mRNA	1	NM_008220	coding	known	NC_000073.6	103812524	103813923	-	7 E3|7	101488143	NO_INFO	NO_INFO	101488143	NA	K13823	Hbb-bt	NA
99650	99650	4933434E20Rik	35.04	30.97	24.37	42.48	32.34	40.22	62.29	51.66	39.7	84.25	56.99	78.59	1343	1394	1219	1235.9	1331	1205.9	38.3467	30.1267	73.2767	51.2167	1257.6	1318.67	-0.0637986	0.929042	0.60664	4933434E20Rik	5730552F22Rik+++AI462154+++NICE-3+++NS5ATP4	mRNA	5	URS00007640C3+++NM_001287086+++NM_001287087+++NM_025762+++NM_027500	coding	known	NC_000069.6	90051636	90063341	+	3|3 F1	99650	NO_INFO	NO_INFO	99650	NA	NO_INFO	4933434E20Rik	NA
108167387	108167387	LOC108167387	0.67	0.26	0.42	0.54	0.73	0.89	1.18	0.43	0.68	1.06	1.28	1.75	8.4	3.26	5.2	6.72	9.19	11.31	0.72	0.45	1.36333	0.763333	9.07333	5.62	0.711943	0.803693	0.407171	LOC108167387	NA	mRNA	1	XM_017318885	coding	known	NT_166280.1	32855	45057	+	NA	108167387	NO_INFO	NO_INFO	108167387	NA	NO_INFO	NA	NA
236293	236293	Slc22a29	0	0	0	0.03	0.03	0.02	0	0	0	0.06	0.05	0.04	0	0	0	1	1	1	0.0266667	0	0.05	0	1	0	2.44597	0.834141	0.446905	Slc22a29	D630002G06Rik	mRNA	5	NM_001347426+++NM_172776+++XM_006527060+++XM_006527061+++XM_011247245	coding	known	NC_000085.6	8160168	8253375	-	19|19 A	236293	NO_INFO	NO_INFO	236293	NA	NO_INFO	NA	NA
14027	14027	Evpl	0.74	0.87	0.63	0.92	0.85	0.98	1.32	1.45	1.02	1.82	1.5	1.91	100	118	84	123	114	132	0.916667	0.746667	1.74333	1.26333	123	100.667	0.292078	0.609289	0.225426	Evpl	NA	mRNA	4	URS00009C04A2+++NM_025276+++XM_017314254+++XM_030245549	coding	known	NC_000077.6	116220559	116238165	-	11|11 E2	14027	NO_INFO	NO_INFO	14027	NA	NO_INFO	Evpl	NA
622408	622408	Mcidas	0.04	0.04	0	0	0.04	0.06	0.07	0.07	0	0	0.08	0.12	1.92	1	0	0	1	3.03	0.0333333	0.0266667	0.0666667	0.0466667	1.34333	0.973333	1.02137	0.939825	0.666811	Mcidas	EG622408+++Gm6320+++Idas+++Mci+++Mcin	mRNA	3	URS00009B8A66+++NM_001037914+++XM_006517731	coding	known	NC_000079.6	112993581	113000394	+	13 D2.2|13	622408	NO_INFO	NO_INFO	622408	NA	NO_INFO	Mcidas	NA
228545	228545	Vps18	7.62	7.07	6.29	8.5	8.03	9.08	13.54	11.78	10.24	16.86	14.14	17.74	632	589	517	701	667	756	8.53667	6.99333	16.2467	11.8533	708	579.333	0.293349	0.194812	0.0312204	Vps18	9930024E13Rik	mRNA	2	URS00009B718C+++NM_172269	coding	known	NC_000068.7	119288742	119298453	+	2|2 E5	228545	NO_INFO	NO_INFO	228545	NA	K20181	NA	NA
19731	19731	Rgl1	4.92	3.51	3.78	4.75	2.42	2.35	8.75	5.85	6.15	9.42	4.26	4.59	455.03	340	342.45	430	228.76	221.74	3.17333	4.07	6.09	6.91667	293.5	379.16	-0.376369	0.486425	0.148492	Rgl1	Rgl+++mKIAA0959	mRNA	12	URS000076F456+++URS00009AF868+++URS00009AF88C+++URS00009C50E4+++URS00009C5F65+++NM_001346117+++NM_001346118+++NM_001346119+++NM_016846+++XM_006529266+++XM_006529267+++XM_006529268	coding	known	NC_000067.6	152516762	152766308	+	1|1 G2- G3	19731	NO_INFO	NO_INFO	19731	NA	K17635	Rgl1	NA
234069	234069	Pcid2	22.62	25.07	22.4	21.63	20.78	22.55	40.22	41.82	36.49	42.9	36.63	44.07	1328.26	1522.76	1439.59	1189	1218.57	1294.01	21.6533	23.3633	41.2	39.51	1233.86	1430.2	-0.209907	0.368855	0.0907876	Pcid2	A730042J05Rik	mRNA	5	URS000078337B+++URS00009B6266+++URS00009B9493+++NM_178708+++XM_006508761	coding	known	NC_000074.6	13075476	13105343	+	8|8 A1.1	234069	NO_INFO	NO_INFO	234069	NA	NO_INFO	Pcid2	NA
266744	266744	Lgsn	0.03	0	0	0.03	0	0	0.05	0	0	0.06	0	0	1	0	0	1	0	0	0.01	0.01	0.02	0.0166667	0.333333	0.333333	0.00284052	0.999898	0.999445	Lgsn	Gluld1+++Lgs+++lengsin	mRNA	3	NM_153601+++XM_030254460+++XM_030254462	coding	known	NC_000067.6	31176281	31204725	+	1|1 B	266744	NO_INFO	NO_INFO	266744	NA	NO_INFO	NA	NA
11840	11840	Arf1	393.11	372.13	345.89	366.55	395.15	402.56	698.83	620.68	563.41	727.02	696.36	786.59	14266	13559	12438	13227	14360	14661	388.087	370.377	736.657	627.64	14082.7	13421	0.0753433	0.866513	0.494881	Arf1	NA	mRNA	3	URS00009BEA5E+++NM_001130408+++NM_007476	coding	known	NC_000077.6	59211412	59228267	-	11|11 B1.3	11840	NO_INFO	NO_INFO	11840	NA	K07937	Arf1	NA
66011	66011	Ranbp17	3.45	3	2.71	5.12	2.82	4.57	6.14	5.01	4.41	10.15	4.98	8.93	361.48	320.99	289.42	479.65	280.33	426.9	4.17	3.05333	8.02	5.18667	395.627	323.963	0.28569	0.525987	0.171109	Ranbp17	NA	mRNA	18	NR_110973+++URS00007816DC+++URS00009B228C+++URS00009BEF99+++XR_003949486+++XR_003949487+++XR_380976+++XR_380977+++XR_380979+++NM_001362875+++NM_023146+++XM_006514776+++XM_006514777+++XM_011243739+++XM_011243740+++XM_011243741+++XM_030246217+++XM_030246218	coding	known	NC_000077.6	33204055	33513784	+	11|11 A4	66011	NO_INFO	NO_INFO	66011	NA	K24115	NA	NA
76252	76252	Atp6v0e2	0.95	1	1.09	0.79	1.16	0.59	1.68	1.66	1.77	1.57	2.04	1.16	35	37	38	27	43	22	0.846667	1.01333	1.59	1.70333	30.6667	36.6667	-0.248087	0.904309	0.564613	Atp6v0e2	0610006O14Rik+++NM9.2	mRNA	2	NM_001347164+++NM_133764	coding	known	NC_000072.6	48537569	48541801	+	6|6 B2.3	76252	NO_INFO	NO_INFO	76252	NA	K02153	Atp6v0e2	NA
57170	57170	Dolpp1	18.52	18.14	18.49	18.21	18.97	19.88	32.92	30.26	30.12	36.12	33.43	38.84	798.87	764.97	751.95	776	800.98	852.97	19.02	18.3833	36.13	31.1	809.983	771.93	0.0741348	0.894196	0.544387	Dolpp1	0610011H20Rik+++AB030189+++LSFR2	mRNA	6	NR_110963+++NM_001290508+++NM_001290509+++NM_020329+++XM_006498207+++XM_030251911	coding	known	NC_000068.7	30392254	30400529	+	2|2 B	57170	NO_INFO	NO_INFO	57170	NA	K07252	Dolpp1	NA
16716	16716	Ky	0.25	0.12	0.21	0.06	0.2	0.06	0.44	0.19	0.35	0.11	0.35	0.12	28	13	20	5	17	7	0.106667	0.193333	0.193333	0.326667	9.66667	20.3333	-1.05018	0.45008	0.130215	Ky	CD1+++D9Mgc44e+++ky	mRNA	3	NM_024291+++XM_006511646+++XM_006511647	coding	known	NC_000075.6	102505755	102546247	+	9 F1|9 54.54 cM	16716	NO_INFO	NO_INFO	16716	NA	NO_INFO	NA	NA
53332	53332	Mtmr1	5.54	4.85	5.2	6.86	6.63	6.98	9.85	8.09	8.46	13.6	11.69	13.64	525	461	486.23	648	632	667	6.82333	5.19667	12.9767	8.8	649	490.743	0.406965	0.0344098	0.00172386	Mtmr1	AW049210	mRNA	10	URS00009C27EF+++NM_001313702+++NM_001313703+++NM_001313704+++NM_001313706+++NM_001313707+++NM_016985+++XM_006528136+++XM_006528137+++XM_011247629	coding	known	NC_000086.7	71364760	71419196	+	X|X A7.3	53332	NO_INFO	NO_INFO	53332	NA	K18081	NA	NA
194237	194237	Rimkla	0.3	0.28	0.11	0.31	0.16	0.17	0.53	0.46	0.18	0.62	0.27	0.33	25	23	9	26	13	14	0.213333	0.23	0.406667	0.39	17.6667	19	-0.105853	0.964898	0.861704	Rimkla	B930030J24+++NAAGS+++NAAGS-II+++Rimk	mRNA	1	NM_177572	coding	known	NC_000070.6	119465283	119492598	-	4|4 D2.1	194237	NO_INFO	NO_INFO	194237	NA	K18311	Rimkla	NA
103710	103710	Slc35e4	1.23	1.05	0.95	0.69	1.17	0.97	2.19	1.76	1.55	1.38	2.06	1.9	77	66	59	43	73	61	0.943333	1.07667	1.78	1.83333	59	67.3333	-0.17838	0.920517	0.592642	Slc35e4	A330108F03Rik+++AI414849+++AI536442	mRNA	1	NM_153142	coding	known	NC_000077.6	3907022	3914664	-	11|11 A1	103710	NO_INFO	NO_INFO	103710	NA	NO_INFO	NA	NA
50873	50873	Prkn	0.49	3.74	2.15	0.17	5.04	0.44	0.87	6.23	3.5	0.34	8.89	0.86	18.02	114.87	66.15	8.2	151.52	16.54	1.88333	2.12667	3.36333	3.53333	58.7533	66.3467	-0.139489	0.984479	0.915788	Prkn	Park2	mRNA	23	URS00007695D2+++URS00009B0666+++URS00009B0CAF+++URS00009B3031+++URS00009B3FC0+++URS00009B6E47+++URS00009B7F69+++URS00009B8A9A+++URS00009BD364+++URS00009BE01D+++URS00009BF0D4+++NM_001317726+++NM_016694+++XM_006523336+++XM_006523337+++XM_006523339+++XM_017317572+++XM_017317573+++XM_017317574+++XM_017317575+++XM_017317576+++XM_030249894+++XM_030249895	coding	known	NC_000083.6	10840359	12063370	+	17 A1|17 7.8 cM	50873	NO_INFO	NO_INFO	50873	NA	K04556	NA	NA
71891	71891	Cdadc1	5.85	5.37	5.24	7.33	5.62	6.75	10.4	8.96	8.54	14.54	9.9	13.18	353.88	324	295.78	435.37	326.54	360.84	6.56667	5.48667	12.54	9.3	374.25	324.553	0.205961	0.589548	0.211122	Cdadc1	2310010M10Rik+++AI449174+++AI463398+++BB130816+++NYD-SP15	mRNA	16	NR_153387+++NM_001168535+++NM_001168536+++NM_001168537+++NM_001168538+++NM_027986+++XM_011245204+++XM_017316206+++XM_017316207+++XM_017316208+++XM_030248038+++XM_030248039+++XM_030248040+++XM_030248041+++XM_030248042+++XM_030248043	coding	known	NC_000080.6	59559386	59597985	-	14|14 C3	71891	NO_INFO	NO_INFO	71891	NA	NO_INFO	Cdadc1	NA
73229	73229	Zfp983	0.54	0.61	0.55	0.66	0.36	0.76	0.95	1.01	0.9	1.32	0.63	1.48	49.67	56.11	50.07	61.58	31.8	71.33	0.593333	0.566667	1.14333	0.953333	54.9033	51.95	0.0672153	0.964542	0.85897	Zfp983	3110052M02Rik+++mszf57+++mszf71	mRNA	18	URS00009ADA87+++URS00009B70D5+++URS00009B7A86+++URS00009B9845+++URS00009BD15A+++URS00009BF34E+++URS00009C0842+++URS00009C3D23+++URS00009C4F1B+++NM_001166497+++NM_001357098+++XM_017317669+++XM_017317670+++XM_030250066+++XM_030250067+++XM_030250068+++XM_030250069+++XM_030250070	coding	known	NC_000083.6	21650572	21664966	+	17|17 A3.3	73229	NO_INFO	NO_INFO	73229	NA	NO_INFO	NA	NA
14652	14652	Glp1r	0.88	0.81	0.65	0.81	1.04	0.27	1.56	1.34	1.05	1.62	1.84	0.53	26	24	19	24	31	8	0.706667	0.78	1.33	1.31667	21	23	-0.120487	0.957637	0.836915	Glp1r	GLP-1R+++GLP1Rc	mRNA	3	URS00009AEE30+++URS00009C58D8+++NM_021332	coding	known	NC_000083.6	30901867	30954269	+	17 A3.3|17 15.8 cM	14652	NO_INFO	NO_INFO	14652	NA	K04581	NA	NA
54644	54644	Otud5	37.32	35.77	36.53	35.32	39.61	34.93	66.35	59.67	59.5	70.05	69.8	68.24	3093.83	2944.25	2934.55	3008.88	3310.86	2992.8	36.62	36.54	69.3633	61.84	3104.18	2990.88	0.0589957	0.924785	0.600004	Otud5	AA407879+++AI553596+++BB114028+++DUBA+++DXImx46e+++Sfc7	mRNA	8	NM_001290536+++NM_001290537+++NM_138604+++XM_006527665+++XM_006527666+++XM_017318564+++XM_030251397+++XM_030251398	coding	known	NC_000086.7	7839613	7876626	+	X A1.1|X 3.54 cM	54644	NO_INFO	NO_INFO	54644	NA	K12655	Otud5	NA
71617	71617	Armh3	4.87	5.24	4.81	6.52	5.74	7.9	8.65	8.74	7.83	12.93	10.11	15.43	350	402	362	418	411	529	6.72	4.97333	12.8233	8.40667	452.667	371.333	0.288177	0.367813	0.0902265	Armh3	9130011E15Rik+++AI431055+++AW050122	mRNA	10	URS00009B294E+++URS00009B3A8A+++URS00009B3D54+++URS00009B5EE3+++URS00009B742F+++URS00009BA139+++XR_386511+++NM_198296+++XM_006527344+++XM_011247345	coding	known	NC_000085.6	45817362	45998632	+	19|19 C3	71617	NO_INFO	NO_INFO	71617	NA	NO_INFO	NA	NA
235582	235582	Glyctk	1.57	1.28	1.28	1.1	1.45	1.29	2.79	2.14	2.09	2.19	2.55	2.52	131.09	106.97	106.27	92.49	125.44	110.26	1.28	1.37667	2.42	2.34	109.397	114.777	-0.0597879	0.953567	0.812812	Glyctk	6230410P16Rik+++C430006L12	mRNA	5	NM_001039586+++NM_174846+++XM_006511715+++XM_011242879+++XM_011242880	coding	known	NC_000075.6	106152859	106160158	-	9|9 F1	235582	NO_INFO	NO_INFO	235582	NA	K11529	NA	COG2379///NA
108168367	108168367	LOC108168367	0	0	0	0.17	0	0	0	0	0	0.34	0	0	0	0	0	1.96	0	0	0.0566667	0	0.113333	0	0.653333	0	0.964613	0.953567	0.813124	LOC108168367	NA	mRNA	1	XM_017318018	coding	known	NC_000084.6	61174176	61177545	-	18 E1|18	108168367	NO_INFO	NO_INFO	108168367	NA	NO_INFO	NA	NA
103988	103988	Gck	0.15	0.06	0.13	0.08	0.04	0.04	0.26	0.1	0.2	0.15	0.07	0.08	8	3	6	4	2	2	0.0533333	0.113333	0.1	0.186667	2.66667	5.66667	-1.0895	0.723706	0.322168	Gck	GLK+++Gk+++Gls006+++HK4+++HKIV+++HXKP+++Hlb62+++MODY2	mRNA	4	NM_001287386+++NM_010292+++XM_006514443+++XM_006514444	coding	known	NC_000077.6	5900816	5950081	-	11 A1|11 3.88 cM	103988	NO_INFO	NO_INFO	103988	NA	K12407	Gck	NA
74393	74393	Map10	0.73	0.7	0.6	0.61	0.37	0.63	1.3	1.17	0.97	1.21	0.66	1.24	53	51	43	44	27	46	0.536667	0.676667	1.03667	1.14667	39	49	-0.330643	0.765982	0.364561	Map10	4933403G14Rik+++AI835009+++mKIAA1383	mRNA	1	NM_028908	coding	known	NC_000074.6	125669818	125673365	+	8|8 E2	74393	NO_INFO	NO_INFO	74393	NA	NO_INFO	NA	NA
380967	380967	Tmem106c	5.9	5.12	4.99	5.26	4.85	5.11	10.49	8.53	8.13	10.43	8.54	9.99	185.03	160.04	149.05	166	149.69	162.53	5.07333	5.33667	9.65333	9.05	159.407	164.707	-0.0472708	0.953567	0.809926	Tmem106c	AI046681+++BC046621+++D15Ertd405e	mRNA	9	NM_001252153+++NM_001356508+++NM_201359+++XM_006521117+++XM_006521120+++XM_006521121+++XM_017316672+++XM_030248620+++XM_030248621	coding	known	NC_000081.6	97963177	97970286	+	15 F1|15 53.96 cM	380967	NO_INFO	NO_INFO	380967	NA	NO_INFO	NA	NA
319757	319757	Smo	9.47	9.76	7.84	9.67	4.53	9.52	16.84	16.28	12.76	19.17	7.98	18.6	770.78	799	632	782	369.66	778	7.90667	9.02333	15.25	15.2933	643.22	733.927	-0.196672	0.821842	0.430804	Smo	E130215L21Rik+++Smoh+++bnb+++smoothened	mRNA	4	URS00009B2372+++URS00009B50C3+++NM_176996+++XM_006505106	coding	known	NC_000072.6	29735497	29762526	+	6 A3.3|6 12.36 cM	319757	NO_INFO	NO_INFO	319757	NA	K06226	Smo	NA
14659	14659	Glrp1	0	0	0.03	0	0	0.04	0	0	0.05	0	0	0.08	0	0	0.77	0	0	1	0.0133333	0.01	0.0266667	0.0166667	0.333333	0.256667	0.964613	0.953567	0.813124	Glrp1	GRP-1	mRNA	3	NM_008132+++XM_030248367+++XM_030248384	coding	known	NC_000067.6	88499871	88525909	-	1|1 D	14659	NO_INFO	NO_INFO	14659	NA	NO_INFO	Glrp1	NA
226098	226098	Hectd2	0.82	0.7	0.83	0.85	0.39	0.78	1.46	1.17	1.36	1.68	0.7	1.52	76	67	79	79	35	74	0.673333	0.783333	1.3	1.33	62.6667	74	-0.247293	0.859155	0.481655	Hectd2	4921524L07+++A630025O09Rik+++AW212605	mRNA	15	URS00009AF072+++URS00009C129B+++XR_001782583+++XR_003952783+++XR_003952784+++XR_003952785+++XR_003952786+++XR_003952787+++XR_003952788+++NM_001163471+++NM_172637+++XM_006526991+++XM_017318159+++XM_030250894+++XM_030250895	coding	known	NC_000085.6	36554126	36621135	+	19|19 C2	226098	NO_INFO	NO_INFO	226098	NA	NO_INFO	NA	NA
238161	238161	Akap6	0.07	0.06	0.07	0.1	0.07	0.04	0.13	0.09	0.11	0.19	0.12	0.07	23.2	17.55	21.47	29.89	20.71	11.31	0.07	0.0666667	0.126667	0.11	20.6367	20.74	-0.025587	0.999898	0.962698	Akap6	AI482140+++Akapalpha+++Akapbeta+++PRKA	mRNA	20	URS00009AE6B7+++URS00009B543F+++URS00009B5E1F+++URS00009B6115+++URS00009B6C11+++URS00009B7BD5+++URS00009C0240+++URS00009C4906+++NM_198111+++XM_006515821+++XM_006515822+++XM_006515824+++XM_006515825+++XM_006515826+++XM_006515827+++XM_006515828+++XM_006515829+++XM_017315055+++XM_030246699+++XM_030246700	coding	known	NC_000078.6	52698588	53155599	+	12|12 C1	238161	NO_INFO	NO_INFO	238161	NA	NO_INFO	NA	NA
213464	213464	Rbbp5	15.05	13.06	10.94	20.25	16.39	18.64	26.75	21.79	17.82	40.16	28.88	36.43	1089	928	764	1458	1176	1359	18.4267	13.0167	35.1567	22.12	1331	927	0.524617	0.0182446	0.000590139	Rbbp5	4933411J24Rik+++C330016J05	mRNA	6	XR_003954377+++NM_001357486+++NM_001357487+++NM_172517+++XM_006529358+++XM_030252808	coding	known	NC_000067.6	132477348	132505665	+	1|1 E4	213464	NO_INFO	NO_INFO	213464	NA	K14961	NA	NA
26443	26443	Psma6	288.75	292.46	323.81	238.69	251.95	223.22	513.32	487.8	527.43	473.42	444.01	436.16	5672	5771	6303	4660	4956	4400	237.953	301.673	451.197	509.517	4672	5915.33	-0.336902	0.0614905	0.00454381	Psma6	IOTA	mRNA	3	URS00009C236C+++NM_001310583+++NM_011968	coding	known	NC_000078.6	55384222	55418459	+	12|12 C1	26443	NO_INFO	NO_INFO	26443	NA	K02730	NA	COG0638///NA
22410	22410	Wnt10b	0.09	0.12	0.13	0.09	0.14	0.11	0.16	0.21	0.21	0.18	0.25	0.22	5	7	8	5	8	7	0.113333	0.113333	0.216667	0.193333	6.66667	6.66667	0.00558708	0.999898	0.994678	Wnt10b	Wnt12	mRNA	4	NM_011718+++XM_006520891+++XM_006520892+++XM_006520893	coding	known	NC_000081.6	98770712	98778206	-	15 F1|15 54.65 cM	22410	NO_INFO	NO_INFO	22410	NA	K01357	NA	NA
11409	11409	Acads	23.3	24.8	21.88	22.64	23.79	21.39	41.41	41.36	35.63	44.9	41.93	41.8	879	940	818	849	899	810	22.6067	23.3267	42.8767	39.4667	852.667	879	-0.0391579	0.953567	0.763447	Acads	AI196007+++Bcd-1+++Bcd1+++Hdlq8+++SCAD	mRNA	1	NM_007383	coding	known	NC_000071.6	115110299	115119346	-	5 55.99 cM|5 F	11409	NO_INFO	NO_INFO	11409	NA	K00248	NA	COG1960///NA
67226	67226	Tmem19	8.53	7.26	7.8	7.54	7.9	7.05	15.16	12.11	12.71	14.96	13.92	13.77	518	438	468	456	482	432	7.49667	7.86333	14.2167	13.3267	456.667	474.667	-0.050727	0.953567	0.730924	Tmem19	2810428F02Rik+++AW125171	mRNA	8	URS00009BF43B+++NM_001359470+++NM_001359471+++NM_001359472+++NM_133683+++XM_006513977+++XM_006513978+++XM_030245231	coding	known	NC_000076.6	115340739	115362522	-	10|10 D2	67226	NO_INFO	NO_INFO	67226	NA	NO_INFO	NA	NA
209630	209630	Frmd4a	8.18	8.07	7.14	9.59	9	9.28	14.54	13.45	11.63	19.02	15.86	18.13	1006.39	993.84	869.31	1172.82	1117.03	1157.87	9.29	7.79667	17.67	13.2067	1149.24	956.513	0.268489	0.150179	0.0201258	Frmd4a	2700017I06Rik+++5330420J21+++AI594879+++C230040M21Rik+++Frmd4+++Gm13190+++mKIAA1294	mRNA	35	URS000076617B+++URS00008118E1+++URS0000811A0F+++URS0000811AC4+++URS0000811FCF+++URS0000812070+++URS00009B22DD+++URS00009B35D8+++URS00009B36AA+++URS00009B5697+++URS00009B81A3+++URS00009B87F0+++URS00009B8862+++URS00009B9706+++URS00009BC74C+++URS00009BC809+++URS00009BE9D7+++URS00009BED5C+++URS00009BF6DD+++URS00009C1F89+++URS00009C3DD5+++URS0000EEF3BD+++NM_001177843+++NM_001177844+++NM_001347086+++NM…	coding	known	NC_000068.7	4017650	4614043	+	2|2 A1	209630	NO_INFO	NO_INFO	209630	NA	NO_INFO	NA	NA
104362	104362	Meig1	0.11	0.17	0	0	0.11	0	0.19	0.29	0	0	0.19	0	1	2	0	0	1	0	0.0366667	0.0933333	0.0633333	0.16	0.333333	1	-1.47148	0.932784	0.622516	Meig1	MLZ-278+++Meg1	mRNA	6	NM_001355205+++NM_001355207+++NM_001355208+++NM_001355209+++NM_001355210+++NM_008579	coding	known	NC_000068.7	3409043	3422648	-	2|2 A1	104362	NO_INFO	NO_INFO	104362	NA	NO_INFO	Meig1	NA
19309	19309	Pygm	0.26	0.27	0.29	0.24	0.33	0.15	0.46	0.46	0.48	0.48	0.57	0.3	15.04	16.03	17.02	14.13	19.08	9.03	0.24	0.273333	0.45	0.466667	14.08	16.03	-0.185634	0.953567	0.75385	Pygm	AI115133+++PG	mRNA	2	NM_011224+++rna-NM_011224.2-2	coding	known	NW_012132910.1	201325	6398464	+	19 A|19 4.53 cM	19309	NO_INFO	NO_INFO	19309	NA	K00688	Pygm	COG0058///NA
228778	228778	6820408C15Rik	0.14	0.16	0.05	0.25	0.07	0.18	0.25	0.26	0.08	0.49	0.13	0.35	11.68	13.45	3.94	16.43	6.16	15.2	0.166667	0.116667	0.323333	0.196667	12.5967	9.69	0.451719	0.907484	0.56829	6820408C15Rik	NA	mRNA	9	NR_110367+++NR_110368+++NM_001289738+++NM_177656+++XM_006499316+++XM_006499317+++XM_006499318+++XM_011239479+++XM_011239480	coding	known	NC_000068.7	152415587	152444336	+	2|2 H1	228778	NO_INFO	NO_INFO	228778	NA	NO_INFO	6820408C15Rik	NA
57317	57317	Srsf4	46.11	46.21	50.6	45.59	45.74	51.33	81.96	77.08	82.41	90.42	80.61	100.31	2158	2148	2316	2183	2154	2455	47.5533	47.64	90.4467	80.4833	2264	2207.33	0.0389266	0.953567	0.738201	Srsf4	5730499P16Rik+++AW550192+++MNCb-2616+++SRp75+++Sfrs4	mRNA	12	URS00009B4A42+++URS00009B5F40+++URS00009BDD2E+++NM_001369308+++NM_001369309+++NM_001369310+++NM_001369311+++NM_001369312+++NM_020587+++XM_017320333+++XM_017320335+++XM_030253687	coding	known	NC_000070.6	131873530	131901725	+	4|4 D2.3	57317	NO_INFO	NO_INFO	57317	NA	K12893	NA	NA
246293	246293	Klhl8	0.85	0.82	0.86	1.08	0.83	1.13	1.51	1.36	1.4	2.15	1.46	2.21	55	53	55	70	54	74	1.01333	0.843333	1.94	1.42333	66	54.3333	0.280404	0.75094	0.349552	Klhl8	2310001P09Rik+++D5Ertd431e	mRNA	6	NM_001359986+++NM_001359987+++NM_178741+++XM_030254508+++XM_030254509+++XM_030254510	coding	known	NC_000071.6	103862050	103911259	-	5 E5|5 50.45 cM	246293	NO_INFO	NO_INFO	246293	NA	NO_INFO	NA	NA
18037	18037	Nfkbie	1.29	1.39	1.57	2.18	1.43	1.93	2.3	2.31	2.56	4.32	2.52	3.78	64	69	77	107	71	96	1.84667	1.41667	3.54	2.39	91.3333	70	0.380023	0.53237	0.174505	Nfkbie	I-kappa-B-epsilon+++IKBE+++IkB-E+++NF-kappa-BIE+++ikB-epsilon	mRNA	3	URS00009B619A+++NM_001304956+++NM_008690	coding	known	NC_000083.6	45555700	45563169	+	17|17 B3	18037	NO_INFO	NO_INFO	18037	NA	K05872	Nfkbie	NA
353130	353130	Prss33	0	0	0.05	0	0	0.03	0	0	0.08	0	0	0.05	0	0	2	0	0	1	0.01	0.0166667	0.0166667	0.0266667	0.333333	0.666667	-0.915897	0.953567	0.811359	Prss33	Eos+++mT6+++tryptase-6	mRNA	4	NM_001081399+++XM_006524451+++XM_017317516+++XM_017317517	coding	known	NC_000083.6	23833338	23836693	-	17 A3.3|17 12.08 cM	353130	NO_INFO	NO_INFO	353130	NA	NO_INFO	NA	NA
66049	66049	Rogdi	16.56	17.78	17.95	13.52	16.47	15.29	29.43	29.65	29.24	26.82	29.03	29.88	453	497	495	374	459	427	15.0933	17.43	28.5767	29.44	420	481.667	-0.192095	0.627461	0.239579	Rogdi	0610011C19Rik+++AU020118+++C76152+++Lzf	mRNA	4	URS00008C4316+++XR_003951813+++NM_133185+++XM_017317109	coding	known	NC_000082.6	5008370	5013574	+	16 A1|16 2.49 cM	66049	NO_INFO	NO_INFO	66049	NA	NO_INFO	Rogdi	NA
229524	229524	Msto1	31.61	41.76	35.76	34.65	35.69	36.42	56.19	69.65	58.24	68.72	62.9	71.17	1163.26	1543.8	1303.98	1267.31	1315.36	1345.01	35.5867	36.3767	67.5967	61.36	1309.23	1337.01	-0.0270812	0.963006	0.854088	Msto1	BC008103+++mst	mRNA	1	NM_144898	coding	known	NC_000069.6	88909616	88913950	-	3|3 F1	229524	NO_INFO	NO_INFO	229524	NA	NO_INFO	NA	NA
70223	70223	Nars	147.87	154.22	145.33	170.57	181.58	168.04	262.88	257.23	236.72	338.3	319.99	328.35	7966	8345	7757	9132	9795	9084	173.397	149.14	328.88	252.277	9337	8022.67	0.223643	0.206531	0.0344594	Nars	3010001M15Rik+++AA960128+++ASNRS+++C78150+++NARS1	mRNA	3	URS00009B5795+++NM_001142950+++NM_027350	coding	known	NC_000084.6	64499647	64516557	-	18|18 E1	70223	NO_INFO	NO_INFO	70223	NA	K01893	NA	COG0017///NA
70356	70356	St13	240.93	204.3	204.25	270.04	200.5	232.73	428.32	340.75	332.69	535.61	353.34	454.75	7853	6689	6597	8748	6544	7612	234.423	216.493	447.9	367.253	7634.67	7046.33	0.115667	0.761317	0.360096	St13	1110007I03Rik+++3110002K08Rik+++AW555194+++HIP+++HOP+++HSPABP+++HSPABP1+++PRO0786+++SNC6+++p48	mRNA	2	URS00009BB683+++NM_133726	coding	known	NC_000081.6	81365044	81399694	-	15|15 E1	70356	NO_INFO	NO_INFO	70356	NA	NO_INFO	NA	NA
242667	242667	Dlgap3	0.75	0.51	0.71	0.36	0.21	0.5	1.33	0.86	1.16	0.72	0.37	0.97	51	35	43	29	16	40	0.356667	0.656667	0.686667	1.11667	28.3333	43	-0.603651	0.532442	0.174607	Dlgap3	BC058433+++DAP-3+++DAP3+++Prpl8+++Sapap3	mRNA	8	NM_001302081+++NM_198618+++XM_006503104+++XM_006503105+++XM_011240537+++XM_030253571+++XM_030253572+++XM_030253573	coding	known	NC_000070.6	127168305	127237022	+	4 D2.2|4 61.33 cM	242667	NO_INFO	NO_INFO	242667	NA	NO_INFO	Dlgap3	NA
78428	78428	Pym1	34.41	41.04	29.41	35.69	34.8	36.45	61.16	68.45	47.9	70.78	61.32	71.22	760	928	679	768	785	806	35.6467	34.9533	67.7733	59.17	786.333	789	-0.000636086	0.999898	0.996711	Pym1	A030010B05Rik+++Pym+++Wibg	mRNA	10	XR_003948819+++NM_001170869+++NM_001253704+++NM_001253705+++NM_030100+++XM_006514320+++XM_030245391+++XM_030245392+++XM_030245393+++XM_030245394	coding	known	NC_000076.6	128747879	128766568	+	10|10 D3	78428	NO_INFO	NO_INFO	78428	NA	K14294	NA	NA
105847	105847	Lmf2	29.84	30.8	32.83	23.57	27.03	28.4	53.05	51.36	53.47	46.75	47.63	55.5	1654	1698	1754	1320	1499	1593	26.3333	31.1567	49.96	52.6267	1470.67	1702	-0.20608	0.428578	0.119043	Lmf2	AI451006+++Tmem112b+++Tmem153	mRNA	2	NM_178919+++XM_030248262	coding	known	NC_000081.6	89351004	89355694	-	15|15 E3	105847	NO_INFO	NO_INFO	105847	NA	NO_INFO	NA	NA
67767	67767	Jagn1	54.34	59.1	60.07	45.46	59.03	54.55	96.6	98.57	97.84	90.16	104.03	106.58	1286	1409	1375	1069	1387	1288	53.0133	57.8367	100.257	97.67	1248	1356.67	-0.113565	0.842891	0.460024	Jagn1	5830427H10Rik	mRNA	3	NM_001205025+++NM_001243739+++NM_026365	coding	known	NC_000072.6	113442517	113448229	+	6|6 E3	67767	NO_INFO	NO_INFO	67767	NA	NO_INFO	NA	NA
100043387	100043387	Gm14305	2.03	1.4	0.77	8.87	3.23	10.19	3.61	2.34	1.26	17.58	5.69	19.92	66.11	45.92	24.98	287.02	105.39	333.16	7.43	1.4	14.3967	2.40333	241.857	45.67	2.42236	1.85892e-05	2.32821e-08	Gm14305	NA	mRNA	1	NM_001099327	coding	known	NC_000068.7	176708353	176721813	+	2 H4|2	100043387	NO_INFO	NO_INFO	100043387	NA	NO_INFO	NA	NA
12660	12660	Chka	14.8	12.72	13.55	15.49	13.55	14.86	26.32	21.21	22.06	30.72	23.89	29.04	865.95	741.2	790.68	998.23	769.33	900.81	14.6333	13.69	27.8833	23.1967	889.457	799.277	0.154536	0.644337	0.253152	Chka	CK+++CK/EK-alpha+++Chetk-alpha+++Chk+++ChoK+++EK+++EtnK-alpha	mRNA	19	NR_073190+++URS0000E63DC7+++XR_003952740+++XR_388248+++NM_001271496+++NM_013490+++XM_006531646+++XM_006531648+++XM_011248599+++XM_017318048+++XM_017318049+++XM_030250724+++XM_030250725+++XM_030250726+++XM_030250727+++XM_030250728+++XM_030250729+++XM_030250730+++XM_030250731	coding	known	NC_000085.6	3851585	3894369	+	19 A|19 3.57 cM	12660	NO_INFO	NO_INFO	12660	NA	K14156	Chka	NA
56643	56643	Slc15a1	0.14	0.11	0.24	0.2	0.22	0.08	0.25	0.19	0.4	0.4	0.39	0.16	8.92	7.32	15.42	12.81	14.15	5.38	0.166667	0.163333	0.316667	0.28	10.78	10.5533	0.0488118	0.998112	0.948815	Slc15a1	D630032F02+++PECT1+++PEPT1	mRNA	1	NM_053079	coding	known	NC_000080.6	121459621	121505254	-	14|14 E5	56643	NO_INFO	NO_INFO	56643	NA	K14206	NA	NA
75345	75345	Slamf7	0.06	0.01	0	0.07	0.03	0.07	0.1	0.02	0	0.15	0.05	0.14	4	1	0	5	2	5	0.0566667	0.0233333	0.113333	0.04	4	1.66667	1.27015	0.789237	0.387957	Slamf7	19A+++19A24+++4930560D03Rik+++CRACC+++CS1	mRNA	10	URS0000811DA3+++NM_001347184+++NM_144539+++XM_006497011+++XM_006497012+++XM_011238874+++XM_011238875+++XM_011238876+++XM_011238877+++XM_030243259	coding	known	NC_000067.6	171632403	171653037	+	1|1 H3	75345	NO_INFO	NO_INFO	75345	NA	NO_INFO	Slamf7	NA
72301	72301	Shisal1	1.51	1.17	1.17	1.89	0.8	1.34	2.69	1.95	1.91	3.74	1.4	2.63	188.79	147.18	142.75	232.95	99	166.24	1.34333	1.28333	2.59	2.18333	166.063	159.573	0.0521468	0.964875	0.860276	Shisal1	1810041L15Rik+++Kiaa1644	mRNA	11	URS00009B64C5+++URS00009BB233+++URS00009C393C+++NM_001163145+++NM_001347543+++XM_006521441+++XM_006521442+++XM_006521443+++XM_006521444+++XM_006521445+++XM_030248788	coding	known	NC_000081.6	84379203	84482857	+	15|15 E2	72301	NO_INFO	NO_INFO	72301	NA	NO_INFO	Shisal1	NA
80708	80708	Pacsin3	3.96	3.16	2.87	3.68	3.99	4.54	7.04	5.27	4.67	7.3	7.02	8.87	149	119	106	138	152	172	4.07	3.33	7.73	5.66	154	124.667	0.311862	0.540784	0.179456	Pacsin3	4921507A02Rik+++6330413E15Rik+++AW413130	mRNA	11	URS00009AFFA1+++URS00009B4775+++NM_001289677+++NM_001289678+++NM_028733+++NM_030880+++XM_006500424+++XM_006500425+++XM_006500427+++XM_006500428+++XM_030252256	coding	known	NC_000068.7	91250743	91264680	+	2|2 E1	80708	NO_INFO	NO_INFO	80708	NA	NO_INFO	NA	NA
212326	212326	Fam149a	1.46	1.35	1.18	1.27	0.66	0.91	2.6	2.25	1.92	2.53	1.17	1.77	126	105	97	107	55	72	0.946667	1.33	1.82333	2.25667	78	109.333	-0.491333	0.388289	0.0993217	Fam149a	AW213256+++mKIAA4166	mRNA	2	NM_153535+++XM_011242184	coding	known	NC_000074.6	45336715	45382291	-	8|8 B1.1	212326	NO_INFO	NO_INFO	212326	NA	NO_INFO	Fam149a	NA
75766	75766	Dcstamp	0	0.03	0	0	0	0	0	0.06	0	0	0	0	0	1	0	0	0	0	0	0.01	0	0.02	0	0.333333	-0.95894	0.953567	0.814203	Dcstamp	4833414I07Rik+++DC-STAMP+++FIND+++Tm7sf4+++mDC-STAMP	mRNA	6	NM_001289506+++NM_001289508+++NM_001289512+++NM_001289513+++NM_029422+++XM_006521519	coding	known	NC_000081.6	39745930	39760938	+	15|15 B3.1	75766	NO_INFO	NO_INFO	75766	NA	NO_INFO	Dcstamp	NA
232313	232313	Gxylt2	0.27	0.18	0.24	0.27	0.2	0.36	0.48	0.3	0.4	0.54	0.35	0.7	33.81	20.15	37.47	42.46	24.4	35.24	0.276667	0.23	0.53	0.393333	34.0333	30.4767	0.161375	0.953567	0.71722	Gxylt2	Glt8d4+++Gm152	mRNA	3	URS00009C37D5+++NM_198612+++XM_006506007	coding	known	NC_000072.6	100704672	100810911	+	6|6 D3	232313	NO_INFO	NO_INFO	232313	NA	K13676	Gxylt2	NA
115488671	115488671	LOC115488671	0.18	0.15	0.13	0.23	0.12	0.14	0.32	0.25	0.22	0.46	0.21	0.28	37.25	31.74	27.64	48.17	25.29	30.2	0.163333	0.153333	0.316667	0.263333	34.5533	32.21	0.112959	0.953567	0.790667	LOC115488671	NA	mRNA	1	XM_030249388	coding	known	NC_000082.6	11242230	11253636	-	16 A1	115488671	NO_INFO	NO_INFO	115488671	NA	NO_INFO	NA	NA
69583	69583	Tnfsf13	0.13	0.31	0.12	0.25	0.11	0.09	0.23	0.51	0.2	0.51	0.19	0.18	4.34	10.34	4.12	8.54	3.67	3.08	0.15	0.186667	0.293333	0.313333	5.09667	6.26667	-0.373494	0.953567	0.710695	Tnfsf13	2310026N09Rik+++April+++Tall2+++Tnlg7b+++Trdl1	mRNA	2	NM_001159505+++NM_023517	coding	known	NC_000077.6	69682577	69685554	-	11|11 B3	69583	NO_INFO	NO_INFO	69583	NA	K05475	NA	NA
20286	20286	Zc3h7b	3.83	4	3.4	4.28	2.5	4.08	6.81	6.67	5.54	8.48	4.41	7.98	442	457.96	383.07	497.97	291.36	473.42	3.62	3.74333	6.95667	6.34	420.917	427.677	-0.0276204	0.975952	0.893843	Zc3h7b	Gm627+++Scrg3+++Zc2h7b+++mKIAA1031	mRNA	3	NM_001081016+++XM_011245526+++XM_017316520	coding	known	NC_000081.6	81744848	81796269	+	15|15 E1	20286	NO_INFO	NO_INFO	20286	NA	NO_INFO	NA	NA
71765	71765	Klhdc3	57.17	63.01	52.48	51.71	48.18	57.91	101.64	105.1	85.48	102.57	84.9	113.15	2383.13	2598.26	2126	2171.19	1999.35	2444.8	52.6	57.5533	100.207	97.4067	2205.11	2369.13	-0.101036	0.825467	0.434894	Klhdc3	1300011D16Rik+++Peas	mRNA	3	NM_001163729+++NM_027910+++XM_006524943	coding	known	NC_000083.6	46674550	46680930	-	17 22.9 cM|17 C	71765	NO_INFO	NO_INFO	71765	NA	NO_INFO	Klhdc3	NA
268670	268670	Zfp759	0.86	0.42	0.66	0.97	0.61	0.85	1.53	0.69	1.07	1.93	1.07	1.65	67.33	35.72	55.93	75.66	47.61	70.92	0.81	0.646667	1.55	1.09667	64.73	52.9933	0.289066	0.815939	0.423468	Zfp759	BC028265+++Rslcan-8+++Rslcan8	mRNA	7	URS00009BACE4+++URS00009C37F7+++NM_172392+++XM_006517253+++XM_030247272+++XM_030247273+++XM_030247274	coding	known	NC_000079.6	67121659	67142404	+	13 B3|13 34.54 cM	268670	NO_INFO	NO_INFO	268670	NA	NO_INFO	NA	NA
19303	19303	Pxn	40.04	40.14	38.24	36.67	58.61	44.54	71.17	66.96	62.29	72.72	103.28	87.03	3054	3067	2877	2810	4481	3425	46.6067	39.4733	87.6767	66.8067	3572	2999.33	0.264108	0.500844	0.157011	Pxn	AW108311+++AW123232+++Pax	mRNA	7	NM_011223+++NM_133915+++XM_006530202+++XM_006530204+++XM_006530205+++XM_006530207+++XM_030254218	coding	known	NC_000071.6	115491970	115555987	+	5 F|5 56.1 cM	19303	NO_INFO	NO_INFO	19303	NA	K05760	NA	NA
107566	107566	Arl2bp	38.19	42.22	35.23	36.45	33.72	37.19	67.9	70.43	57.39	72.29	59.42	72.68	1614	1761	1425	1532	1419	1580	35.7867	38.5467	68.13	65.24	1510.33	1600	-0.0803233	0.879537	0.513661	Arl2bp	1700010P10Rik+++1700027H16Rik+++6330544B05Rik+++AI482273+++AI849834+++BART+++Bart1	mRNA	3	URS00009BBF72+++NM_024191+++NM_024269	coding	known	NC_000074.6	94666600	94674457	+	8|8 C5	107566	NO_INFO	NO_INFO	107566	NA	NO_INFO	NA	NA
237858	237858	Trarg1	0.02	0.03	0	0.02	0.02	0	0.03	0.05	0	0.03	0.03	0	1	2	0	1	1	0	0.0133333	0.0166667	0.02	0.0266667	0.666667	1	-0.575125	0.9538	0.817437	Trarg1	C130069F04Rik+++DSPB1+++Lost1+++Tusc5	mRNA	1	NM_177709	coding	known	NC_000077.6	76679873	76698664	+	11|11 B5	237858	NO_INFO	NO_INFO	237858	NA	NO_INFO	Trarg1	NA
76670	76670	Cfap70	0.2	0.56	0.24	0.22	0.11	0.16	0.36	0.94	0.39	0.43	0.19	0.32	15	42	17	16	8	12	0.163333	0.333333	0.313333	0.563333	12	24.6667	-1.04657	0.389155	0.0997294	Cfap70	Ttc18	mRNA	6	URS00007688B1+++URS00009BDDC0+++NM_001163638+++NM_001163639+++NM_029698+++XM_006519684	coding	known	NC_000080.6	20393996	20452264	+	14|14 A3	76670	NO_INFO	NO_INFO	76670	NA	NO_INFO	Cfap70	NA
214133	214133	Tet2	1.02	0.88	0.89	1.62	1.22	1.45	1.82	1.46	1.45	3.21	2.15	2.84	192	165	166	303	229	277	1.43	0.93	2.73333	1.57667	269.667	174.333	0.629548	0.0193648	0.000664426	Tet2	Ayu17-449+++E130014J05Rik+++mKIAA1546	mRNA	10	URS0000811BF4+++URS00009B0338+++URS00009B4CFF+++URS00009BD296+++NM_001040400+++NM_001346736+++XM_006501283+++XM_006501286+++XM_006501287+++XM_011240068	coding	known	NC_000069.6	133463677	133585053	+	3|3 G3	214133	NO_INFO	NO_INFO	214133	NA	NO_INFO	NA	NA
108760	108760	Galnt16	0.06	0.09	0.04	0.1	0.07	0.1	0.11	0.14	0.06	0.2	0.13	0.19	5	7	3	8	6	8	0.09	0.0633333	0.173333	0.103333	7.33333	5	0.554114	0.885972	0.529152	Galnt16	5730405L21Rik+++AI415388+++Galntl1+++galNAc-T16+++mpp-GalNAc-T16	mRNA	9	URS00009B919E+++URS00009BE25F+++URS00009C0743+++URS00009C4D89+++URS00009C5376+++NM_001081421+++NM_001361700+++NM_001361701+++XM_030246510	coding	known	NC_000078.6	80518282	80603898	+	12|12 C3	108760	NO_INFO	NO_INFO	108760	NA	K00710	Galnt16	NA
320538	320538	Ubn2	2.36	1.86	2.07	3.74	2.33	2.9	4.19	3.1	3.37	7.42	4.1	5.67	714.29	565.44	620.71	1126.88	705.81	881.87	2.99	2.09667	5.73	3.55333	904.853	633.48	0.511009	0.0599277	0.00435001	Ubn2	2900060J04Rik+++6030408G03Rik+++BC060116+++D130059P03Rik+++mKIAA2030	mRNA	8	URS00009AD163+++URS00009AE0CB+++URS00009B5924+++URS00009B69B8+++URS00009BACA1+++URS00009BED35+++URS00009C517F+++NM_177185	coding	known	NC_000072.6	38433925	38512763	+	6|6 B1	320538	NO_INFO	NO_INFO	320538	NA	NO_INFO	NA	NA
243967	243967	Ntn5	0	0.04	0.06	0.12	0	0	0	0.06	0.09	0.24	0	0	0	1.05	2	3.44	0	0	0.04	0.0333333	0.08	0.05	1.14667	1.01667	-0.053816	0.999898	0.983864	Ntn5	Gm484	mRNA	13	XR_391341+++XR_391342+++NM_001033356+++NM_001289692+++NM_001289693+++NM_001358870+++XM_006540885+++XM_006540886+++XM_006540888+++XM_006540889+++XM_006540890+++XM_006540892+++XM_006540893	coding	known	NC_000073.6	45684022	45694556	+	7|7 B3	243967	NO_INFO	NO_INFO	243967	NA	NO_INFO	NA	NA
100043920	100043920	Fam205a4	0.1	0.04	0	0.09	0.31	0.13	0.18	0.07	0	0.17	0.54	0.26	13.39	5.34	0	11.18	40.46	17.72	0.176667	0.0466667	0.323333	0.0833333	23.12	6.24333	1.95768	0.229445	0.0407814	Fam205a4	Fam205a+++Gm20938	mRNA	4	NM_001357590+++XM_001481239+++XM_006538397+++XM_017320553	coding	known	NC_000070.6	41942295	41971858	+	4 A5|4	100043920	NO_INFO	NO_INFO	100043920	NA	NO_INFO	NA	NA
52563	52563	Cdc23	28.2	31.6	24.83	31.44	27.48	33.2	50.13	52.71	40.44	62.35	48.43	64.87	2394.46	2698.69	2088.03	2657.7	2335.98	2834.24	30.7067	28.21	58.55	47.76	2609.31	2393.73	0.126356	0.748221	0.347014	Cdc23	6030435O18+++D18Ertd243e	mRNA	2	NM_178347+++XM_006526084	coding	known	NC_000084.6	34628348	34651749	-	18 B1|18 18.69 cM	52563	NO_INFO	NO_INFO	52563	NA	K03355	NA	NA
231413	231413	Grsf1	55.44	60.83	57.69	51.59	46.98	54.81	98.55	101.46	93.96	102.32	82.79	107.1	2834	3066	2862	2683	2407	2880	51.1267	57.9867	97.4033	97.99	2656.67	2920.67	-0.13541	0.611176	0.226734	Grsf1	BB232551+++C80280+++D5Wsu31e	mRNA	2	NM_001098476+++NM_178700	coding	known	NC_000071.6	88659233	88676171	-	5 E1|5 43.85 cM	231413	NO_INFO	NO_INFO	231413	NA	NO_INFO	Grsf1	NA
66653	66653	Brf2	12.19	13.24	11.13	9.86	11.47	10.49	21.66	22.08	18.13	19.56	20.21	20.5	372.24	419.71	361.49	298.94	382.07	338.32	10.6067	12.1867	20.09	20.6233	339.777	384.48	-0.171265	0.740082	0.336914	Brf2	2700059M06Rik+++5730512K07Rik+++AU018504+++AU022602+++BRFU+++TFIIIB50	mRNA	3	NM_025686+++XM_006509180+++XM_006509181	coding	known	NC_000074.6	27123339	27128715	-	8|8 A2	66653	NO_INFO	NO_INFO	66653	NA	NO_INFO	NA	NA
76890	76890	Memo1	65.49	80.92	80.21	55.83	56	57.68	116.43	134.96	130.64	110.73	98.7	112.7	2193.5	2625.86	2570.79	1980.21	1912.14	1994.16	56.5033	75.54	107.377	127.343	1962.17	2463.38	-0.326685	0.089003	0.00851064	Memo1	0610016J10Rik+++D930048L02Rik	mRNA	11	URS00009AE729+++URS00009B21CC+++URS00009BA31F+++URS00009C3582+++URS00009C4F70+++XR_003952211+++XR_385387+++NM_133771+++XM_006525109+++XM_011246713+++XM_030250140	coding	known	NC_000083.6	74186764	74295682	-	17|17 E2	76890	NO_INFO	NO_INFO	76890	NA	NO_INFO	NA	COG1355///NA
65255	65255	Asb4	18.14	8.46	10.56	12.98	1.53	4.12	32.26	14.11	17.2	25.74	2.7	8.04	1229	573	705	894	105	283	6.21	12.3867	12.16	21.19	427.333	835.667	-0.990363	0.628865	0.241123	Asb4	8430401O13Rik+++AV117194+++AW060255	mRNA	2	NM_001355662+++NM_023048	coding	known	NC_000072.6	5383386	5433022	+	6 A1|6 1.99 cM	65255	NO_INFO	NO_INFO	65255	NA	NO_INFO	Asb4	NA
13433	13433	Dnmt1	44.67	31.49	32.66	69.31	39.72	57	79.41	52.52	53.2	137.46	69.99	111.38	4782	3373	3450	7466	4278	6188	55.3433	36.2733	106.277	61.71	5977.33	3868.33	0.625022	0.0324722	0.00157905	Dnmt1	Cxxc9+++Dnmt+++Dnmt1o+++MCMT+++MTase+++Met-1+++Met1+++MommeD2+++m.MmuI	mRNA	7	NM_001199431+++NM_001199432+++NM_001199433+++NM_001314011+++NM_010066+++XM_006509988+++XM_011242393	coding	known	NC_000075.6	20907206	20959888	-	9 A3|9 7.66 cM	13433	NO_INFO	NO_INFO	13433	NA	K00558	NA	COG0270///NA
270669	270669	Mbtps2	6.84	6.54	6.15	8.01	6.88	8.61	12.16	10.92	10.02	15.88	12.12	16.81	673.14	647.04	599.92	783.15	678	849.9	7.83333	6.51	14.9367	11.0333	770.35	640.033	0.26943	0.245916	0.045731	Mbtps2	9630032G22Rik+++AI662535	mRNA	1	NM_172307	coding	known	NC_000086.7	157547822	157598715	-	X|X F4	270669	NO_INFO	NO_INFO	270669	NA	K07765	NA	NA
80877	80877	Lrba	4.49	3.79	4.27	4.8	4.74	5.18	7.99	6.32	6.96	9.52	8.36	10.13	384	305	325	638	428	621	4.90667	4.18333	9.33667	7.09	562.333	338	0.732981	0.00565856	8.44286e-05	Lrba	C80285+++D3Ertd775e+++Lab300+++Lba	mRNA	20	URS0000811E9C+++URS00009AD0F7+++URS00009B0EB7+++URS00009B8808+++URS00009B8D2D+++URS00009BD969+++URS00009BFA7B+++URS00009C1BA0+++URS00009C58DB+++NM_001077687+++NM_001077688+++NM_030695+++XM_006502347+++XM_006502348+++XM_006502349+++XM_006502350+++XM_006502351+++XM_006502352+++XM_006502353+++XM_006502354	coding	known	NC_000069.6	86223456	86782694	+	3|3 F1	80877	NO_INFO	NO_INFO	80877	NA	NO_INFO	Lrba	NA
76411	76411	Ift43	37.91	38.46	46.65	32.98	35.58	33.6	67.39	64.15	75.99	65.42	62.69	65.66	597	608	728	516	561	531	34.0533	41.0067	64.59	69.1767	536	644.333	-0.262685	0.368417	0.0905997	Ift43	1700019E19Rik+++R75064	mRNA	2	NM_001199843+++NM_029601	coding	known	NC_000078.6	86082561	86162459	+	12|12 D2	76411	NO_INFO	NO_INFO	76411	NA	NO_INFO	Ift43	NA
16661	16661	Krt10	1.23	1.51	1.76	0.95	0.73	0.87	2.18	2.51	2.87	1.89	1.29	1.7	54.29	68.89	79.02	50.6	34.96	39.17	0.85	1.5	1.62667	2.52	41.5767	67.4	-0.713295	0.213297	0.0362052	Krt10	D130054E02Rik+++K10+++K1C1+++Krt-1.10+++Krt1-10	mRNA	4	URS000077951C+++URS00009C28B6+++NM_010660+++XM_011248768	coding	known	NC_000077.6	99385254	99397449	+	11 D|11 62.92 cM	16661	NO_INFO	NO_INFO	16661	NA	K07604	NA	NA
14395	14395	Gabra2	0.05	0.01	0.01	0	0.06	0.01	0.08	0.02	0.02	0	0.11	0.03	4.89	0.96	1.05	0	4.32	1.04	0.0233333	0.0233333	0.0466667	0.04	1.78667	2.3	0.0516825	0.999898	0.979765	Gabra2	C630048P16Rik+++Gabra-2	mRNA	7	URS00009B05BE+++URS00009B3056+++URS00009B70FC+++URS00009BFEB0+++NM_008066+++XM_006503733+++XM_030254132	coding	known	NC_000071.6	70958392	71095849	-	5 C3.1|5 37.59 cM	14395	NO_INFO	NO_INFO	14395	NA	K05175	Gabra2	NA
330921	330921	Pate2	0.11	0.05	0.02	0.02	0.12	0.05	0.2	0.08	0.04	0.04	0.2	0.1	3	2	1	1	4	2	0.0633333	0.06	0.113333	0.106667	2.33333	2	0.248103	0.965951	0.864945	Pate2	Gm846+++Pate-M+++mANLP1	mRNA	2	NM_001033421+++XM_011242563	coding	known	NC_000075.6	35611800	35672889	+	9|9 A4	330921	NO_INFO	NO_INFO	330921	NA	K25370	NA	NA
621976	621976	Tmem170b	2.07	1.7	1.79	2.63	1.64	2.13	3.68	2.83	2.91	5.21	2.89	4.16	312	259	267	401	248	327	2.13333	1.85333	4.08667	3.14	325.333	279.333	0.21713	0.673553	0.277395	Tmem170b	EG621976	mRNA	4	URS00009AD1C6+++URS00009B80D2+++NM_001163572+++NM_001368686	coding	known	NC_000079.6	41605882	41641354	+	13|13 A4	621976	NO_INFO	NO_INFO	621976	NA	NO_INFO	NA	NA
20496	20496	Slc12a2	4.27	3.03	3.22	5.76	3.14	5.55	7.6	5.05	5.25	11.43	5.53	10.84	573	408	428	769	422	747	4.81667	3.50667	9.26667	5.96667	646	469.667	0.456757	0.253842	0.048366	Slc12a2	9330166H04Rik+++Nkcc1+++mBSC2+++sy-ns	mRNA	6	URS00009B4338+++URS00009BB645+++XR_001782351+++XR_001782352+++NM_009194+++XM_006525732	coding	known	NC_000084.6	57877715	57946821	+	18 D3|18 32.15 cM	20496	NO_INFO	NO_INFO	20496	NA	K10951	Slc12a2	NA
16182	16182	Il18r1	0.03	0.01	0.05	0.06	0.04	0.1	0.06	0.02	0.08	0.12	0.08	0.19	2.98	1.08	4.14	4.94	3	8.47	0.0666667	0.03	0.13	0.0533333	5.47	2.73333	1.09488	0.761366	0.360499	Il18r1	Il18ralpha+++Il1rrp	mRNA	10	URS00009B8C88+++NM_001161842+++NM_001161843+++NM_008365+++XM_006495727+++XM_006495728+++XM_006495729+++XM_006495730+++XM_006495732+++XM_006495734	coding	known	NC_000067.6	40465552	40500854	+	1|1 B	16182	NO_INFO	NO_INFO	16182	NA	K05173	Il18r1	NA
100503043	100503043	Armcx4	3.66	2.32	2.93	4.67	1.11	1.78	6.51	3.87	4.77	9.27	1.96	3.48	606.59	389.28	478.71	764.96	183.99	296.76	2.52	2.97	4.90333	5.05	415.237	491.527	-0.263294	0.935879	0.656134	Armcx4	AI448196+++Gm195	mRNA	7	NM_001202500+++XM_006528468+++XM_006528469+++XM_006528470+++XM_006528472+++XM_006528473+++XM_030251173	coding	known	NC_000086.7	134685650	134697775	+	X|X E3	100503043	NO_INFO	NO_INFO	100503043	NA	NO_INFO	NA	NA
14070	14070	F8a	1.19	1.34	1.94	1.03	2.37	1.6	2.11	2.23	3.15	2.05	4.18	3.12	60	68	97	52	120	81	1.66667	1.49	3.11667	2.49667	84.3333	75	0.181153	0.932784	0.638157	F8a	AI852759+++DXUcsf1+++F8a1	mRNA	2	NM_007978+++rna-NM_007978.3-2	coding	known	NT_039747.4	55393	73230795	+	X A7.3|X 37.29 cM	14070	NO_INFO	NO_INFO	14070	NA	NO_INFO	F8a	NA
223254	223254	Farp1	10.39	10.86	10.89	9.83	8.93	10.28	18.47	18.11	17.73	19.5	15.73	20.08	1007	1053	1039	955	863	1004	9.68	10.7133	18.4367	18.1033	940.667	1033	-0.13377	0.650156	0.257563	Farp1	AW228844+++BC030329+++Cdep	mRNA	9	URS00009AF910+++URS00009B3A7C+++URS00009C0A09+++NM_134082+++XM_006518914+++XM_006518915+++XM_030247776+++XM_030247777+++XM_030247778	coding	known	NC_000080.6	121035168	121283744	+	14|14 E5	223254	NO_INFO	NO_INFO	223254	NA	NO_INFO	NA	NA
209488	209488	Hsh2d	0.7	1.8	1.41	0.91	2.09	2.17	1.24	3	2.29	1.8	3.68	4.24	17	44	34	22	51	53	1.72333	1.30333	3.24	2.17667	42	31.6667	0.41636	0.815246	0.422184	Hsh2d	ALX+++Hsh2	mRNA	1	NM_197944	coding	known	NC_000074.6	72189668	72200958	+	8|8 B3.3	209488	NO_INFO	NO_INFO	209488	NA	NO_INFO	NA	NA
11425	11425	Apoc4	0	0	0.1	0.1	0	0	0	0	0.17	0.21	0	0	0	0	1	1	0	0	0.0333333	0.0333333	0.07	0.0566667	0.333333	0.333333	0.00284052	0.999898	0.999445	Apoc4	Acl+++apo-CIV+++apoC-IV	mRNA	1	NM_007385	coding	known	NC_000073.6	19678084	19681460	-	7 A3|7 9.94 cM	11425	NO_INFO	NO_INFO	11425	NA	NO_INFO	NA	NA
69641	69641	Wdr20	12.36	11.51	12.76	12.98	13.93	13.56	21.97	19.19	20.78	25.74	24.55	26.5	648.38	637.49	670.44	695.25	730.22	712.85	13.49	12.21	25.5967	20.6467	712.773	652.103	0.132142	0.699064	0.298103	Wdr20	2310040A13Rik+++AI549910+++Wdr20a	mRNA	16	URS00009B4B35+++URS00009B7F72+++URS00009BA83D+++URS00009C2AAC+++XR_872718+++NM_001347428+++NM_001364272+++NM_001364273+++NM_027149+++XM_006516203+++XM_006516204+++XM_006516205+++XM_006516207+++XM_011244170+++XM_030246900+++XM_030246901	coding	known	NC_000078.6	110734576	110804275	+	12|12 F1	69641	NO_INFO	NO_INFO	69641	NA	NO_INFO	NA	NA
66694	66694	Uqcrfs1	96.83	118.97	116.32	96.19	113.39	100.98	172.13	198.43	189.47	190.79	199.83	197.31	2536	3130	3019	2504	2974	2654	103.52	110.707	195.977	186.677	2710.67	2895	-0.0902321	0.891879	0.541422	Uqcrfs1	4430402G14Rik+++AI875505	mRNA	2	URS00009BCFC1+++NM_025710	coding	known	NC_000079.6	30540312	30547403	+	13|13 A3.2	66694	NO_INFO	NO_INFO	66694	NA	K00411	NA	COG0723///NA
109212	109212	Pimreg	22.22	25.67	20.04	20.44	11.56	19.05	39.5	42.82	32.65	40.54	20.38	37.23	632	736	573	560	329	526	17.0167	22.6433	32.7167	38.3233	471.667	647	-0.46031	0.169272	0.0246202	Pimreg	2610008F03Rik+++6720460F02Rik+++AI115087+++CATS+++Fam64a	mRNA	2	NM_144526+++XM_006531976	coding	known	NC_000077.6	72042428	72047372	+	11|11 B4	109212	NO_INFO	NO_INFO	109212	NA	NO_INFO	Pimreg	NA
16673	16673	Krt36	0.45	0.3	0.27	0.27	0.6	0.24	0.8	0.5	0.44	0.54	1.05	0.46	15	11	10	12	25	9	0.37	0.34	0.683333	0.58	15.3333	12	0.371974	0.912739	0.578199	Krt36	HRa-1+++K36+++Krt1-22+++Krt1-5+++MHRa-1	mRNA	4	URS0000775F27+++URS00009C1031+++NM_001174099+++XM_017314302	coding	known	NC_000077.6	100102012	100112106	+	11|11 D	16673	NO_INFO	NO_INFO	16673	NA	K07604	NA	NA
68259	68259	Ift80	4.02	3.63	4.42	5	3.56	3.83	7.15	6.05	7.21	9.92	6.28	7.49	337	306	368	417	296	322	4.13	4.02333	7.89667	6.80333	345	337	0.0310463	0.965501	0.86335	Ift80	4921524P20Rik+++Wdr56+++mKIAA1374	mRNA	8	URS00009B3E6B+++URS00009B9007+++URS00009BF0F5+++XR_001783737+++NM_026641+++XM_006501966+++XM_006501967+++XM_017319702	coding	known	NC_000069.6	68892499	69004680	+	3|3 E1	68259	NO_INFO	NO_INFO	68259	NA	NO_INFO	Ift80	NA
22629	22629	Ywhah	279.6	253.38	275.12	260.68	316.26	272.07	497.05	422.62	448.12	517.04	557.33	531.62	9936	9045	9688	9207	11254	9702	283.003	269.367	535.33	455.93	10054.3	9556.33	0.0805139	0.891879	0.540911	Ywhah	NA	mRNA	1	NM_011738	coding	known	NC_000071.6	33018816	33027966	+	5|5 B1	22629	NO_INFO	NO_INFO	22629	NA	K16198	Ywhah	NA
100503923	100503923	LOC100503923	0	0	0	0	0.09	0	0	0	0	0	0.15	0	0	0	0	0	1.81	0	0.03	0	0.05	0	0.603333	0	0.964613	0.953567	0.813124	LOC100503923	NA	mRNA	1	XM_017318889	coding	known	NT_166281.1	113849	114914	+	NA	100503923	NO_INFO	NO_INFO	100503923	NA	NO_INFO	NA	NA
67824	67824	Nmral1	14.42	17.77	16.35	14.17	12.75	13.83	25.63	29.63	26.63	28.11	22.46	27.02	414	514	465	404	366	398	13.5833	16.18	25.8633	27.2967	389.333	464.333	-0.253492	0.391552	0.101611	Nmral1	1110025F24Rik+++AI256624	mRNA	4	NM_001290761+++NM_001290762+++NM_001290763+++NM_026393	coding	known	NC_000082.6	4711317	4719356	-	16 A1|16 2.46 cM	67824	NO_INFO	NO_INFO	67824	NA	NO_INFO	NA	NA
66451	66451	2610528J11Rik	21.19	24	29.13	15.44	19.02	12.84	37.68	40.03	47.45	30.63	33.51	25.09	381	435	522	277	344	232	15.7667	24.7733	29.7433	41.72	284.333	446	-0.645032	0.0486193	0.00308779	2610528J11Rik	TEMP	mRNA	2	NM_025572+++XM_006503272	coding	known	NC_000070.6	118526962	118530217	+	4|4 D2.1	66451	NO_INFO	NO_INFO	66451	NA	NO_INFO	2610528J11Rik	NA
433766	433766	Trim63	0.03	0.08	0.19	0.03	0.05	0.16	0.05	0.13	0.3	0.05	0.09	0.31	1	3	7	1	2	6.01	0.08	0.1	0.15	0.16	3.00333	3.66667	-0.294589	0.954884	0.8242	Trim63	MuRF1+++RF1+++Rnf28	mRNA	3	URS00009C5AE5+++NM_001039048+++NM_001369245	coding	known	NC_000070.6	134315120	134329629	+	4|4 D2.3	433766	NO_INFO	NO_INFO	433766	NA	NO_INFO	NA	NA
208144	208144	Dhx37	11.44	11.25	9.94	13.89	11.12	14.21	20.35	18.77	16.18	27.56	19.59	27.77	1052.67	1074.34	943.03	1256.3	1027.26	1294.25	13.0733	10.8767	24.9733	18.4333	1192.6	1023.35	0.221838	0.362339	0.0878027	Dhx37	Gm1050+++Gm451+++mKIAA1517	mRNA	4	XR_003955608+++NM_203319+++XM_017320765+++XM_030254311	coding	known	NC_000071.6	125413747	125434139	-	5|5 G1.1	208144	NO_INFO	NO_INFO	208144	NA	NO_INFO	NA	NA
13488	13488	Drd1	0.01	0	0.03	0	0	0	0.02	0	0.05	0	0	0	1	0	2	0	0	0	0	0.0133333	0	0.0233333	0	1	-2.44713	0.879543	0.51626	Drd1	C030036C15Rik+++Drd-1+++Drd1a+++Gpcr15	mRNA	3	URS00009B309A+++NM_001291801+++NM_010076	coding	known	NC_000079.6	54051183	54055658	-	13 B1|13 28.4 cM	13488	NO_INFO	NO_INFO	13488	NA	K04144	Drd1	NA
268933	268933	Wdr24	9.21	8.9	8.19	9.95	9.1	9.62	16.37	14.84	13.34	19.74	16.04	18.79	582	565	513	625	576	610	9.55667	8.76667	18.19	14.85	603.667	553.333	0.128514	0.710589	0.309355	Wdr24	BC037651	mRNA	1	NM_173741	coding	known	NC_000083.6	25823627	25828730	+	17|17 A3.3	268933	NO_INFO	NO_INFO	268933	NA	K20408	NA	NA
103213	103213	Traf3ip2	6.05	4.88	5.55	5.1	6.1	5.02	10.75	8.15	9.04	10.12	10.76	9.81	299	235	259	255	291	250	5.40667	5.49333	10.23	9.31333	265.333	264.333	0.0120204	0.997631	0.947869	Traf3ip2	AI429613+++Act1+++CIKS	mRNA	11	URS00009AD03F+++URS00009AD799+++URS00009AEE2E+++URS00009B0958+++URS00009B4023+++URS00009B47FE+++URS00009B69E9+++URS00009C4CEE+++URS0000A9ECE1+++NM_134000+++XM_011243105	coding	known	NC_000076.6	39610636	39676285	+	10|10 B1	103213	NO_INFO	NO_INFO	103213	NA	K21124	NA	NA
20776	20776	Tmie	0.36	0.31	0.18	0.42	0.29	0.25	0.65	0.52	0.3	0.83	0.5	0.48	15	13	7	19	11	14	0.32	0.283333	0.603333	0.49	14.6667	11.6667	0.33045	0.927041	0.603496	Tmie	5131400L21Rik+++Mm.87012+++sr	mRNA	5	NM_146260+++XM_006512007+++XM_006512008+++XM_006512014+++XM_030244163	coding	known	NC_000075.6	110865687	110880073	-	9 F2|9 60.79 cM	20776	NO_INFO	NO_INFO	20776	NA	NO_INFO	NA	NA
234779	234779	Plcg2	2.89	2.79	2.59	3.31	2	2.39	5.13	4.66	4.22	6.57	3.52	4.67	255	248	227	291	177	212	2.56667	2.75667	4.92	4.67	226.667	243.333	-0.105861	0.932477	0.614102	Plcg2	PLC-gamma-2+++PLCgamma2+++Plcg-2	mRNA	1	NM_172285	coding	known	NC_000074.6	117498275	117635142	+	8 E1|8 64.26 cM	234779	NO_INFO	NO_INFO	234779	NA	K05859	Plcg2	NA
218311	218311	Zfp455	0.68	0.55	0.78	0.66	0.68	0.46	1.22	0.91	1.27	1.31	1.2	0.89	37.79	30.37	42.72	36.24	37.52	25.24	0.6	0.67	1.13333	1.13333	33	36.96	-0.150609	0.953567	0.708845	Zfp455	3732412P20Rik+++Rslcan-10	mRNA	1	NM_001048204	coding	known	NC_000079.6	67194506	67209298	+	13 B3|13 34.54 cM	218311	NO_INFO	NO_INFO	218311	NA	K09228	NA	NA
233038	233038	Nccrp1	0.96	0.73	1.45	1.27	1.99	1.03	1.71	1.22	2.37	2.51	3.51	2.01	26	17	39	32	52	29	1.43	1.04667	2.67667	1.76667	37.6667	27.3333	0.470787	0.737933	0.334368	Nccrp1	1190020J12Rik+++Gm163+++NCCRP-1	mRNA	3	NM_001081115+++XM_030242451+++XM_030242452	coding	known	NC_000073.6	28543592	28547748	-	7|7 A3	233038	NO_INFO	NO_INFO	233038	NA	NO_INFO	NA	NA
107581	107581	Col16a1	0.79	0.87	0.76	0.78	0.82	0.71	1.41	1.44	1.24	1.55	1.45	1.38	85	93	81	83	88	76	0.77	0.806667	1.46	1.36333	82.3333	86.3333	-0.0642524	0.953567	0.802149	Col16a1	2700007F12Rik+++A530052M23Rik+++AI838662+++CA1F	mRNA	9	NM_028266+++XM_006502640+++XM_006502641+++XM_006502642+++XM_006502643+++XM_006502647+++XM_006502648+++XM_011240386+++rna-NM_028266.5-2	coding	known	NT_187023.1	1648907	130099277	+	4|4 D2.2	107581	NO_INFO	NO_INFO	107581	NA	K24339	Col16a1	NA
73671	73671	Sult6b1	0.16	0.23	0.05	0.11	0	0.21	0.29	0.38	0.09	0.21	0	0.42	3	5	1	2	0	4	0.106667	0.146667	0.21	0.253333	2	3	-0.591227	0.952149	0.701201	Sult6b1	2410078J06Rik+++AV101767+++ST6B1	mRNA	2	NM_001163625+++XM_011246656	coding	known	NC_000083.6	78884885	78906992	-	17|17 E3	73671	NO_INFO	NO_INFO	73671	NA	NO_INFO	NA	NA
192176	192176	Flna	33.35	28.87	24.79	44.58	25.36	35.67	59.28	48.16	40.38	88.43	44.69	69.71	5735	4988	4225	7622	4367	6157	35.2033	29.0033	67.61	49.2733	6048.67	4982.67	0.276329	0.464378	0.13792	Flna	ABP-280+++Dilp2+++F730004A14Rik+++Fln1+++GENA 379+++filamin-1	mRNA	5	NM_001290421+++NM_010227+++XM_006527911+++XM_011247549+++XM_017318433	coding	known	NC_000086.7	74223461	74249854	-	X A7.3|X 37.89 cM	192176	NO_INFO	NO_INFO	192176	NA	K04437	Flna	NA
433956	433956	Dnaaf5	14.25	14.24	16.82	14.45	14.45	16.43	25.33	23.75	27.4	28.65	25.47	32.1	878.44	867.35	991.53	914.54	903.24	1052.76	15.11	15.1033	28.74	25.4933	956.847	912.44	0.0704235	0.92995	0.608873	Dnaaf5	BC053401+++C76907+++Heatr2	mRNA	3	XR_003955669+++NM_001081265+++NM_001363485	coding	known	NC_000071.6	139150133	139186510	+	5|5 G2	433956	NO_INFO	NO_INFO	433956	NA	NO_INFO	Dnaaf5	NA
76803	76803	2410141K09Rik	7.94	5.91	6.84	10.77	4.51	4.55	14.12	9.86	11.15	21.37	7.94	8.89	197.64	156.01	187.59	252.09	106.29	147.72	6.61	6.89667	12.7333	11.71	168.7	180.413	-0.106622	0.953567	0.72096	2410141K09Rik	2410141K09Rik+++4930482J15Rik+++Ayu21-35+++Gt(pU21)35Imeg+++Snerv1	mRNA	3	NM_001290196+++NM_183119+++XM_030247461	coding	known	NC_000079.6	66418114	66441118	-	13|13 B3	76803	NO_INFO	NO_INFO	76803	NA	NO_INFO	NA	NA
12683	12683	Cidea	2.99	2.5	3.01	2.7	1.47	1.29	5.31	4.17	4.91	5.36	2.59	2.53	69	58	69	62	34	30	1.82	2.83333	3.49333	4.79667	42	65.3333	-0.643034	0.347798	0.0820632	Cidea	AW212747	mRNA	2	URS00009B3C67+++NM_007702	coding	known	NC_000084.6	67342454	67367794	+	18|18 E1	12683	NO_INFO	NO_INFO	12683	NA	NO_INFO	Cidea	NA
108705	108705	Pttg1ip	52.45	48.96	47.62	51.34	56.54	54.78	93.25	81.67	77.57	101.83	99.63	107.04	2515.2	2357.3	2267.87	2452.49	2715.22	2637.09	54.22	49.6767	102.833	84.1633	2601.6	2380.12	0.13441	0.6288	0.240953	Pttg1ip	1810010L20Rik+++AI314311+++AU018448+++C79540+++PBF	mRNA	3	URS00009C4FEE+++NM_145925+++XM_011243262	coding	known	NC_000076.6	77581655	77598732	+	10|10 C1	108705	NO_INFO	NO_INFO	108705	NA	NO_INFO	Pttg1ip	NA
64095	64095	Gpr35	0.34	0.26	0.3	0.37	0.31	0.26	0.6	0.43	0.48	0.73	0.55	0.51	69.8	50.84	59.69	74.72	58.57	47.26	0.313333	0.3	0.596667	0.503333	60.1833	60.11	0.00908304	0.999898	0.977629	Gpr35	KPG_007	mRNA	9	NM_001104529+++NM_001271766+++NM_022320+++XM_006529777+++XM_006529778+++XM_006529779+++XM_006529780+++XM_006529781+++XM_011248053	coding	known	NC_000067.6	92948052	92986391	+	1|1 D	64095	NO_INFO	NO_INFO	64095	NA	K04276	Gpr35	NA
67959	67959	Puf60	124.55	133.15	118.96	107.41	117.37	115.03	221.41	222.08	193.77	213.04	206.84	224.78	4706	5057	4436	4047	4447	4376	113.27	125.553	214.887	212.42	4290	4733	-0.136468	0.625652	0.23784	Puf60	2410104I19Rik+++2810454F19Rik+++SIAHBP1	mRNA	8	NM_001164600+++NM_001356629+++NM_028364+++NM_133691+++XM_006521302+++XM_006521303+++XM_006521305+++XM_030248718	coding	known	NC_000081.6	76070182	76082537	-	15|15 D3	67959	NO_INFO	NO_INFO	67959	NA	K12838	NA	NA
217218	217218	Atxn7l3	28.81	25.65	20.52	31.11	25.43	32.08	51.22	42.78	33.42	61.71	44.81	62.69	2209.81	1955.15	1539.86	2414.45	1956.64	2504.87	29.54	24.9933	56.4033	42.4733	2291.99	1901.61	0.272325	0.344792	0.0808845	Atxn7l3	E030022H21Rik	mRNA	12	NM_001098836+++NM_001098837+++XM_006533045+++XM_006533046+++XM_017314484+++XM_030245879+++XM_030245880+++XM_030245881+++XM_030245882+++XM_030245883+++XM_030245884+++XM_030245885	coding	known	NC_000077.6	102289300	102297045	-	11|11 D	217218	NO_INFO	NO_INFO	217218	NA	NO_INFO	Atxn7l3	NA
67078	67078	Pgp	26.88	33.24	30.65	22.33	25.21	25.86	47.79	55.44	49.92	44.29	44.44	50.53	1417	1760	1601	1170	1331	1368	24.4667	30.2567	46.42	51.05	1289.67	1592.67	-0.300321	0.230695	0.0411417	Pgp	1700012G19Rik+++AI481330+++AUM+++G3PP	mRNA	1	NM_025954	coding	known	NC_000083.6	24470426	24473110	+	17|17 A3.3	67078	NO_INFO	NO_INFO	67078	NA	K19269	NA	NA
85031	85031	Pla1a	1.25	1.12	1.03	0.7	1.4	0.31	2.23	1.86	1.68	1.4	2.46	0.6	45	41	35	22	51	11	0.803333	1.13333	1.48667	1.92333	28	40.3333	-0.505363	0.766305	0.36533	Pla1a	AA986889+++Ps-pla1+++Pspla1	mRNA	4	NM_134102+++XM_006522771+++XM_006522772+++XM_006522774	coding	known	NC_000082.6	38396117	38433191	-	16 B3|16 26.83 cM	85031	NO_INFO	NO_INFO	85031	NA	K13618	Pla1a	NA
14461	14461	Gata2	101.1	111.17	110.97	94.46	129.81	122.94	179.72	185.42	180.75	187.35	228.75	240.21	6650	7250	7102	6204	8533	8142	115.737	107.747	218.77	181.963	7626.33	7000.67	0.131423	0.804237	0.408221	Gata2	Gata-2	mRNA	3	URS00009B9A34+++NM_001355253+++NM_008090	coding	known	NC_000072.6	88193891	88207032	+	6 D1|6 39.2 cM	14461	NO_INFO	NO_INFO	14461	NA	NO_INFO	Gata2	NA
22355	22355	Vipr2	0.01	0.03	0	0.06	0.03	0.02	0.03	0.05	0	0.13	0.05	0.03	1	1	0	4.37	2.09	1.05	0.0366667	0.0133333	0.07	0.0266667	2.50333	0.666667	1.80602	0.743853	0.342527	Vipr2	VPAC2+++VPAC2R+++Vip2	mRNA	6	NM_009511+++XM_006515805+++XM_006515806+++XM_011244102+++XM_017315043+++XM_017315044	coding	known	NC_000078.6	116077420	116148637	+	12 62.59 cM|12 F2	22355	NO_INFO	NO_INFO	22355	NA	K04590	Vipr2	NA
237211	237211	Fancb	4.66	4.28	4.36	5.14	3.66	4.24	8.29	7.13	7.1	10.19	6.44	8.28	249	224	198	303	199	245	4.34667	4.43333	8.30333	7.50667	249	223.667	0.153447	0.834302	0.447136	Fancb	BC022692	mRNA	5	URS00009BD445+++XR_387084+++NM_001146081+++NM_175027+++XM_006528832	coding	known	NC_000086.7	164980480	164997272	+	X|X F5	237211	NO_INFO	NO_INFO	237211	NA	K10889	NA	NA
171249	171249	Vmn1r213	0	0	0.04	0	0	0	0	0	0.07	0	0	0	0	0	1	0	0	0	0	0.0133333	0	0.0233333	0	0.333333	-0.95894	0.953567	0.814203	Vmn1r213	V1rh6	mRNA	1	NM_134215	coding	known	NC_000079.6	23011249	23012403	+	13|13 A3.1	171249	NO_INFO	NO_INFO	171249	NA	NO_INFO	NA	NA
15939	15939	Ier5	9.56	10.26	9.59	8.67	8.81	9.47	16.99	17.12	15.61	17.19	15.53	18.5	638	688	634	575	589	634	8.98333	9.80333	17.0733	16.5733	599.333	653.333	-0.120982	0.761216	0.359716	Ier5	NA	mRNA	4	URS00009BD077+++URS00009BD57F+++URS00009BE707+++NM_010500	coding	known	NC_000067.6	155096367	155104285	+	1 G3|1 66.45 cM	15939	NO_INFO	NO_INFO	15939	NA	NO_INFO	Ier5	NA
18158	18158	Nppb	8.33	13.69	11.45	7.73	32.3	17.76	14.81	22.83	18.64	15.33	56.92	34.71	127	210	175	118	495	274	19.2633	11.1567	35.6533	18.76	295.667	170.667	0.815148	0.273741	0.0547691	Nppb	AA408272+++BNF+++BNP+++Iso-ANP	mRNA	5	NM_001287348+++NM_008726+++XM_006538627+++rna-NM_001287348.1-2+++rna-NM_008726.5-2	coding	known	NT_166299.2	1389747	147987205	+	4 E1|4 78.57 cM	18158	NO_INFO	NO_INFO	18158	NA	K12335	NA	NA
18039	18039	Nefl	0.22	0.14	0.19	0.17	0.01	0.22	0.39	0.24	0.31	0.35	0.03	0.42	15	10	13	12	1	15	0.133333	0.183333	0.266667	0.313333	9.33333	12.6667	-0.453222	0.92132	0.593761	Nefl	AI847934+++CMT2E+++NF-L+++NF68+++Nfl	mRNA	1	NM_010910	coding	known	NC_000080.6	68083863	68089095	+	14|14 D1	18039	NO_INFO	NO_INFO	18039	NA	K04572	Nefl	NA
14823	14823	Grm8	0	0	0	0	0.02	0	0	0	0	0	0.04	0	0	0	0	0	1	0	0.00666667	0	0.0133333	0	0.333333	0	0.964613	0.953567	0.813124	Grm8	A230002O04+++GluR8+++Gprc1h+++mGluR8	mRNA	11	URS00009AD4C3+++URS00009BBBD4+++URS00009C233C+++NM_001311072+++NM_001361125+++NM_008174+++XM_006504989+++XM_006504990+++XM_006504991+++XM_030255174+++XM_030255175	coding	known	NC_000072.6	27275121	28135146	-	6|6 A3.1- A3.2	14823	NO_INFO	NO_INFO	14823	NA	K04610	Grm8	NA
18013	18013	Neurod2	0	0	0	0.01	0	0	0	0	0	0.02	0	0	0	0	0	0.75	0	0	0.00333333	0	0.00666667	0	0.25	0	NA	NA	NA	Neurod2	Ndrf+++bHLHa1	mRNA	2	NM_010895+++XM_030245643	coding	known	NC_000077.6	98325415	98329645	-	11 D|11 61.75 cM	18013	NO_INFO	NO_INFO	18013	NA	NO_INFO	NA	NA
93897	93897	Fzd10	2.18	3.14	2.39	2.87	0.74	2.45	3.88	5.23	3.89	5.7	1.3	4.8	133	192	144	174	45	150	2.02	2.57	3.93333	4.33333	123	156.333	-0.361207	0.773792	0.371685	Fzd10	Fz-10	mRNA	1	NM_175284	coding	known	NC_000071.6	128601106	128604093	+	5|5 G1.3	93897	NO_INFO	NO_INFO	93897	NA	K02842	Fzd10	NA
18588	18588	Pde6g	0.39	0.39	0.13	0.11	0.11	0.11	0.69	0.64	0.21	0.22	0.2	0.22	8	8	3	2	2	2	0.11	0.303333	0.213333	0.513333	2	6.33333	-1.65461	0.47613	0.143508	Pde6g	Pdeg+++p3AT	mRNA	3	NR_126089+++NM_012065+++XM_006532455	coding	known	NC_000077.6	120447607	120453500	-	11 E2|11 84.14 cM	18588	NO_INFO	NO_INFO	18588	NA	K13759	NA	NA
21766	21766	Tex261	40.86	38.2	36.43	44.07	46.07	50.05	72.63	63.72	59.34	87.41	81.19	97.8	2064	1973	2037	1982	2365	2314	46.73	38.4967	88.8	65.23	2220.33	2024.67	0.139408	0.681037	0.284598	Tex261	3110001O07Rik+++AA409339+++AI480706+++AL033351+++TEG-261	mRNA	6	URS00009BC36E+++URS00009C1AA7+++NM_009357+++XM_006505886+++XM_006505888+++XM_030255311	coding	known	NC_000072.6	83768881	83776099	-	6 C3|6 35.94 cM	21766	NO_INFO	NO_INFO	21766	NA	NO_INFO	NA	NA
73723	73723	Sh3bgrl3	185.86	218.23	254.27	117.97	212.64	134.93	330.4	363.98	414.17	233.98	374.74	263.65	2457	2898	3331	1550	2815	1790	155.18	219.453	290.79	369.517	2051.67	2895.33	-0.485545	0.226207	0.0398239	Sh3bgrl3	1110004L05Rik+++AU022188	mRNA	1	NM_080559	coding	known	NC_000070.6	134127406	134128733	-	4|4 D2.3	73723	NO_INFO	NO_INFO	73723	NA	NO_INFO	Sh3bgrl3	NA
11449	11449	Chrng	0	0.03	0	0	0.03	0	0	0.04	0	0	0.05	0	0	1	0	0	1	0	0.01	0.01	0.0166667	0.0133333	0.333333	0.333333	0.00284052	0.999898	0.999445	Chrng	Achr-3+++Acrg	mRNA	2	NM_009604+++XM_006529078	coding	known	NC_000067.6	87205811	87211835	+	1 C5|1 44.07 cM	11449	NO_INFO	NO_INFO	11449	NA	K04818	NA	NA
72269	72269	Cda	16.18	13.96	17.04	10.02	16.79	10.29	28.77	23.29	27.75	19.88	29.58	20.11	254	220	265	156	264	162	12.3667	15.7267	23.19	26.6033	194	246.333	-0.33264	0.574156	0.200543	Cda	2210401N16Rik	mRNA	2	NM_028176+++XM_006539196	coding	known	NC_000070.6	138338528	138368311	-	4|4 D3	72269	NO_INFO	NO_INFO	72269	NA	K01489	Cda	COG0295///NA
83435	83435	Plekha3	10.96	12.09	12.69	10.55	11.07	10	19.49	20.16	20.66	20.92	19.51	19.53	563	628	640	541	568	513	10.54	11.9133	19.9867	20.1033	540.667	610.333	-0.171913	0.617854	0.231914	Plekha3	FAPP1	mRNA	2	NM_031256+++XM_006500446	coding	known	NC_000068.7	76675305	76697335	+	2|2 C3	83435	NO_INFO	NO_INFO	83435	NA	NO_INFO	NA	NA
319186	319186	H2bc14	0.67	0.3	0.94	0.38	0.3	0.26	1.19	0.5	1.53	0.75	0.53	0.5	6.03	2.72	8.38	3.38	2.69	2.32	0.313333	0.636667	0.593333	1.07333	2.79667	5.71	-1.19636	0.706043	0.304578	H2bc14	H2b-291b+++Hist1h2bm	mRNA	1	NM_178200	coding	known	NC_000079.6	21722044	21722526	+	13|13 A3.1	319186	NO_INFO	NO_INFO	319186	NA	K11252	NA	NA
327826	327826	Frs2	8.23	5.3	5.15	12.29	5.75	11.57	14.63	8.84	8.39	24.37	10.13	22.61	961	622	596	1426	672	1356	9.87	6.22667	19.0367	10.62	1151.33	726.333	0.661031	0.116083	0.0130729	Frs2	4732458E18+++C330018A15Rik+++Frs2alpha+++SNT1	mRNA	2	URS00009AEA46+++NM_177798	coding	known	NC_000076.6	117070127	117148474	-	10|10 D2	327826	NO_INFO	NO_INFO	327826	NA	K12461	NA	NA
14563	14563	Gdf5	0.09	0.04	0.06	0.11	0.15	0.04	0.15	0.07	0.1	0.21	0.26	0.08	4	2	3	5	7	2	0.1	0.0633333	0.183333	0.106667	4.66667	3	0.649083	0.906508	0.567087	Gdf5	BMP-14+++Cdmp-1+++bp+++brp	mRNA	1	NM_008109	coding	known	NC_000068.7	155941023	155945367	-	2 H1|2 77.26 cM	14563	NO_INFO	NO_INFO	14563	NA	K04664	NA	NA
236915	236915	Arhgef9	0.4	0.33	0.34	0.24	0.07	0.13	0.71	0.54	0.55	0.47	0.13	0.26	39	32	35	26	7	15	0.146667	0.356667	0.286667	0.6	16	35.3333	-1.15394	0.189101	0.0297594	Arhgef9	9630036L12Rik	mRNA	19	URS00009AE154+++URS00009AEBBD+++URS00009B315F+++URS00009BC918+++URS00009C217E+++NM_001033329+++NM_001290384+++NM_001290385+++XM_006527992+++XM_011247582+++XM_011247583+++XM_011247585+++XM_017318473+++XM_017318474+++XM_017318475+++XM_017318476+++XM_017318477+++XM_017318478+++XM_030251325	coding	known	NC_000086.7	95048930	95196853	-	X|X C3	236915	NO_INFO	NO_INFO	236915	NA	NO_INFO	Arhgef9	NA
17120	17120	Mad1l1	23.86	27.76	27.72	21.19	25.94	21.77	42.41	46.3	45.15	42.03	45.71	42.54	1036	1147	1030	1063	1128	1107	22.9667	26.4467	43.4267	44.62	1099.33	1071	0.0418236	0.953567	0.734157	Mad1l1	AI173502+++AW550425+++Mad1	mRNA	13	NR_152617+++URS0000786921+++URS0000788B41+++URS00009B8C6C+++URS00009BC073+++URS00009C36ED+++URS0000AFD654+++NM_001359025+++NM_001359027+++NM_010752+++XM_006504652+++XM_017320695+++XM_017320696	coding	known	NC_000071.6	140008689	140321608	+	5 G2|5 78.82 cM	17120	NO_INFO	NO_INFO	17120	NA	K06679	NA	NA
14548	14548	Mrps33	73.75	84.85	95.23	57.58	69.96	56.65	131.1	141.52	155.11	114.21	123.28	110.69	1528	1768	1958	1184	1453	1182	61.3967	84.61	116.06	142.577	1273	1751.33	-0.455514	0.070032	0.00579459	Mrps33	AI841153+++CGI-139+++Gdap3+++MRP-S33+++PTD003	mRNA	3	URS00009BF0A6+++NM_001010930+++NM_010270	coding	known	NC_000072.6	39801804	39810936	-	6 B1|6	14548	NO_INFO	NO_INFO	14548	NA	NO_INFO	NA	NA
64918	64918	Bhmt2	1.7	1.97	1.31	1.12	1.67	1.51	3.03	3.29	2.14	2.22	2.95	2.95	72	83.76	55	47	70.87	64	1.43333	1.66	2.70667	2.82	60.6233	70.2533	-0.204396	0.887673	0.53273	Bhmt2	C81077+++D13Ucla2	mRNA	1	NM_022884	coding	known	NC_000079.6	93656097	93674302	-	13 C3|13 47.88 cM	64918	NO_INFO	NO_INFO	64918	NA	K00547	NA	COG2040///NA
26404	26404	Map3k12	3.38	2.41	2.38	4.57	3.32	3.82	6.02	4.02	3.88	9.06	5.85	7.47	324.75	247.15	235.61	376.87	309.18	343.45	3.90333	2.72333	7.46	4.64	343.167	269.17	0.353883	0.258318	0.0499363	Map3k12	DLK+++MUK+++Zpk	mRNA	10	NM_001163643+++NM_001358844+++NM_009582+++XM_006521013+++XM_017316624+++XM_017316625+++XM_017316626+++XM_030248589+++XM_030248590+++XM_030248591	coding	known	NC_000081.6	102497647	102517004	-	15|15 F3	26404	NO_INFO	NO_INFO	26404	NA	K04423	NA	NA
115487818	115487818	LOC115487818	0.28	0.27	0.14	0.57	0.26	0.16	0.49	0.45	0.23	1.13	0.46	0.32	8.11	7.91	4.15	16.72	7.77	4.79	0.33	0.23	0.636667	0.39	9.76	6.72333	0.500818	0.906355	0.566473	LOC115487818	NA	mRNA	1	XM_030246469	coding	known	NC_000077.6	106159388	106161159	+	11 E1|11	115487818	NO_INFO	NO_INFO	115487818	NA	NO_INFO	NA	NA
330010	330010	Ttll10	0.11	0.06	0.02	0.2	0.13	0.09	0.19	0.11	0.04	0.39	0.23	0.17	5	3	1	9	6	4	0.14	0.0633333	0.263333	0.113333	6.33333	3	1.08286	0.715313	0.313891	Ttll10	4833412E22Rik+++4930595O22Rik+++AU022799+++BC042775+++Ttll5	mRNA	2	NM_001368641+++NM_029264	coding	known	NC_000070.6	156034835	156050817	-	4|4 E2	330010	NO_INFO	NO_INFO	330010	NA	NO_INFO	NA	NA
102639702	102639702	Gm35953	10.77	8.23	11.15	11.39	10.01	8.73	19.15	13.73	18.17	22.59	17.64	17.06	551	415	557	591	516	449	10.0433	10.05	19.0967	17.0167	518.667	507.667	0.0320963	0.964043	0.857371	Gm35953	NA	mRNA	3	XM_006528352+++XM_006528353+++XM_006528354	coding	known	NC_000086.7	56277085	56293278	-	X A5|X	102639702	NO_INFO	NO_INFO	102639702	NA	NO_INFO	NA	NA
668173	668173	Pex10	14.41	17.15	16.04	13.69	22.95	16.46	25.61	28.6	26.13	27.15	40.45	32.17	477.01	570.31	526.42	450.5	761	547	17.7	15.8667	33.2567	26.78	586.167	524.58	0.171736	0.830788	0.441882	Pex10	AV128229+++Gm142	mRNA	2	URS00009B6E6C+++NM_001042407	coding	known	NC_000070.6	155067030	155074091	+	4|4 E2	668173	NO_INFO	NO_INFO	668173	NA	K13346	NA	NA
56508	56508	Rapgef4	0.25	0.27	0.2	0.28	0.19	0.19	0.44	0.44	0.33	0.56	0.33	0.38	19.3	20.79	15.49	21.66	15.23	15.28	0.22	0.24	0.423333	0.403333	17.39	18.5267	-0.0823607	0.96995	0.876037	Rapgef4	1300003D15Rik+++5730402K07Rik+++6330581N18Rik+++EPAC 2+++Epac-2+++Epac2+++mKIAA4040	mRNA	27	URS000075FE2E+++URS000076BF18+++URS0000772729+++URS00009AD63E+++URS00009AE576+++URS00009B0647+++URS00009B0DCF+++URS00009B1022+++URS00009B5867+++URS00009B684B+++URS00009B9EC5+++URS00009BA955+++URS00009BF458+++URS00009C17C6+++URS00009C344C+++URS00009C3541+++URS00009C42F3+++NM_001204165+++NM_001204166+++NM_001204167+++NM_001355478+++NM_019688+++XM_006499938+++XM_011239711+++XM_030251898+++XM_0302518…	coding	known	NC_000068.7	71981215	72257474	+	2|2 C3	56508	NO_INFO	NO_INFO	56508	NA	K04351	Rapgef4	NA
212518	212518	Sprn	0.02	0	0.02	0.02	0	0.02	0.03	0	0.03	0.03	0	0.03	1	0	1	1	0	1	0.0133333	0.0133333	0.02	0.02	0.666667	0.666667	-0.0152689	0.999898	0.995468	Sprn	C630041J07	mRNA	1	NM_183147	coding	known	NC_000073.6	140150628	140154659	-	7|7 F4	212518	NO_INFO	NO_INFO	212518	NA	NO_INFO	Sprn	NA
270106	270106	Rpl13	1598.08	1893.12	1735.35	1261.15	1540.05	1315.09	2840.94	3157.56	2826.62	2501.4	2714	2569.67	24206	28805	26047	18986	23359	19989	1372.1	1742.18	2595.02	2941.71	20778	26352.7	-0.3366	0.138982	0.0178797	Rpl13	A52+++L13	mRNA	1	NM_016738	coding	known	NC_000074.6	123102350	123105244	+	8|8 E1	270106	NO_INFO	NO_INFO	270106	NA	K02873	Rpl13	NA
381994	381994	E030018B13Rik	0.05	0	0	0	0	0	0.09	0	0	0	0	0	1	0	0	0	0	0	0	0.0166667	0	0.03	0	0.333333	-0.95894	0.953567	0.814203	E030018B13Rik	Gm1697	mRNA	1	NM_001256311	coding	known	NC_000073.6	63916857	63920539	+	7|7 C	381994	NO_INFO	NO_INFO	381994	NA	NO_INFO	NA	NA
207921	207921	Fam228b	0.36	0.52	0.64	0.23	0.42	0.62	0.65	0.86	1.04	0.45	0.73	1.22	12	16.8	16.25	9.8	11.35	19	0.423333	0.506667	0.8	0.85	13.3833	15.0167	-0.171369	0.953567	0.783127	Fam228b	A830093I24Rik	mRNA	13	URS00009B5FCC+++URS00009BBF15+++XR_001780442+++XR_003950020+++XR_003950021+++XR_003950022+++NM_175431+++XM_006515030+++XM_011243844+++XM_030246631+++XM_030246632+++XM_030246633+++XM_030246634	coding	known	NC_000078.6	4739124	4769267	-	12|12 A1.1	207921	NO_INFO	NO_INFO	207921	NA	NO_INFO	NA	NA
353346	353346	Gpr141	0.01	0.12	0.04	0.1	0.1	0.07	0.03	0.19	0.07	0.2	0.18	0.14	1	8	3	7	7	5	0.09	0.0566667	0.173333	0.0966667	6.33333	4	0.662077	0.886123	0.529338	Gpr141	PGR13	mRNA	9	NM_181754+++XM_006516703+++XM_006516704+++XM_006516705+++XM_011244313+++XM_011244314+++XM_011244315+++XM_011244316+++XM_030247311	coding	known	NC_000079.6	19749680	19824336	-	13|13 A2	353346	NO_INFO	NO_INFO	353346	NA	NO_INFO	Gpr141	NA
666214	666214	1700049E17Rik1	0.09	0.02	0	0.06	0	0	0.16	0.03	0	0.12	0	0	3.26	0.56	0	2.06	0	0	0.02	0.0366667	0.04	0.0633333	0.686667	1.27333	-0.598736	0.96308	0.855488	1700049E17Rik1	1700049E17Rik	mRNA	1	NM_001358038	coding	known	NC_000080.6	41924949	41933037	+	14 B|14	666214	NO_INFO	NO_INFO	666214	NA	NO_INFO	NA	NA
22018	22018	Tpo	0	0.01	0	0	0.03	0.01	0	0.02	0	0	0.05	0.03	0	1	0	0	2	1	0.0133333	0.00333333	0.0266667	0.00666667	1	0.333333	1.51329	0.930897	0.611593	Tpo	NA	mRNA	5	URS00009C5ACC+++XR_003950045+++XR_872405+++NM_009417+++XM_011243856	coding	known	NC_000078.6	30051308	30132984	-	12 A2|12 13.0 cM	22018	NO_INFO	NO_INFO	22018	NA	K00431	Tpo	NA
52700	52700	Txndc17	111.17	113.83	148.69	90.93	113.53	90.82	197.63	189.86	242.19	180.35	200.08	177.45	3218	3310	4265	2616	3291	2638	98.4267	124.563	185.96	209.893	2848.33	3597.67	-0.332015	0.276414	0.0555718	Txndc17	4831443O22Rik+++D11Ertd672e+++TRP14+++Txnl5	mRNA	1	NM_026559	coding	known	NC_000077.6	72207554	72210487	+	11 B4|11 43.92 cM	52700	NO_INFO	NO_INFO	52700	NA	NO_INFO	NA	NA
67300	67300	Cltc	88.81	77.84	77.58	106.3	94.43	107.11	157.87	129.83	126.37	210.84	166.41	209.29	11313	9948	9808	13482	12055	13714	102.613	81.41	195.513	138.023	13083.7	10356.3	0.339986	0.0222243	0.000842625	Cltc	3110065L21Rik+++CHC+++R74732	mRNA	8	URS00009B05D7+++URS00009BC83C+++URS00009BCBA3+++URS00009BCFDC+++NM_001003908+++NM_001356393+++XM_006533983+++XM_006533985	coding	known	NC_000077.6	86694352	86757567	-	11|11 C	67300	NO_INFO	NO_INFO	67300	NA	K04646	NA	NA
71213	71213	Cage1	0.14	0.03	0.1	0.08	0.06	0.06	0.25	0.05	0.16	0.16	0.1	0.11	8	2	4	5	3	3	0.0666667	0.09	0.123333	0.153333	3.66667	4.66667	-0.344938	0.953567	0.752934	Cage1	4933427I01Rik+++Ctag3	mRNA	13	XR_001780816+++XR_003950483+++NM_027724+++XM_006516776+++XM_006516779+++XM_011244349+++XM_017315602+++XM_017315603+++XM_017315604+++XM_017315605+++XM_030247408+++XM_030247409+++XM_030247410	coding	known	NC_000079.6	38006052	38037131	-	13 A3.3|13	71213	NO_INFO	NO_INFO	71213	NA	NO_INFO	NA	NA
66368	66368	Rtca	46.05	51.2	47.93	40.91	36.09	38.44	81.87	85.4	78.08	81.15	63.59	75.11	1409	1553	1431	1250	1102	1183	38.48	48.3933	73.2833	81.7833	1178.33	1464.33	-0.312489	0.0662985	0.00526501	Rtca	2310009A18Rik+++AI450277+++RPC+++Rtcd1	mRNA	7	URS00009B2FB0+++URS00009BD2E6+++XR_001783733+++NM_025517+++XM_006501883+++XM_006501884+++XM_030252753	coding	known	NC_000069.6	116488963	116508203	+	3|3 G1	66368	NO_INFO	NO_INFO	66368	NA	NO_INFO	Rtca	COG0430///NA
319742	319742	Mpzl3	3.45	3.28	2.94	4.9	4.29	4.68	6.14	5.47	4.79	9.71	7.56	9.14	242	231	204	341	301	329	4.62333	3.22333	8.80333	5.46667	323.667	225.667	0.52286	0.0277137	0.0012058	Mpzl3	5430427F17Rik+++A530065I17Rik+++rc+++ruf	mRNA	3	URS00009B719F+++URS00009C1424+++NM_001093749	coding	known	NC_000075.6	45054823	45077437	+	9 A5.2|9 24.84 cM	319742	NO_INFO	NO_INFO	319742	NA	NO_INFO	NA	NA
18094	18094	Nkx2-9	0.13	0	0	0	0	0	0.22	0	0	0	0	0	3.03	0	0	0	0	0	0	0.0433333	0	0.0733333	0	1.01	-2.41311	0.894691	0.545942	Nkx2-9	Nkx-2.9+++Nkx2-8+++Nkx2.9+++tinman	mRNA	2	NM_008701+++XM_006515533	coding	known	NC_000078.6	56611389	56613569	-	12|12 C1	18094	NO_INFO	NO_INFO	18094	NA	NO_INFO	NA	NA
16878	16878	Lif	2.12	2.16	2.09	2.53	2.3	3.15	3.78	3.6	3.4	5.02	4.05	6.16	176	178	171	208	191	263	2.66	2.12333	5.07667	3.59333	220.667	175	0.33656	0.3746	0.0934256	Lif	NA	mRNA	5	NM_001039537+++NM_008501+++XM_006514542+++XM_006514543+++XM_006514544	coding	known	NC_000077.6	4257568	4272514	+	11 A1|11 2.94 cM	16878	NO_INFO	NO_INFO	16878	NA	K05419	Lif	NA
269862	269862	Olfr1349	0	0	0.05	0	0	0	0	0	0.09	0	0	0	0	0	1	0	0	0	0	0.0166667	0	0.03	0	0.333333	-0.95894	0.953567	0.814203	Olfr1349	MOR232-8	mRNA	2	NM_207136+++XM_006540023	coding	known	NC_000073.6	6514199	6520355	-	7|7 A1	269862	NO_INFO	NO_INFO	269862	NA	K04257	NA	NA
102595	102595	Plekho2	4.38	4.08	3.78	4.05	8.18	4.23	7.78	6.8	6.16	8.03	14.42	8.26	317.9	293.73	270.28	299.25	588.88	312.99	5.48667	4.08	10.2367	6.91333	400.373	293.97	0.463346	0.380888	0.0961554	Plekho2	AI840980+++Plekhq1	mRNA	5	NM_153119+++XM_006510751+++XM_017313066+++XM_017313067+++XM_030243947	coding	known	NC_000075.6	65552577	65580087	-	9|9 C	102595	NO_INFO	NO_INFO	102595	NA	NO_INFO	Plekho2	NA
74111	74111	Rbm19	22.8	23.82	19.87	29.19	25.59	30.64	40.53	39.73	32.36	57.89	45.09	59.88	1844	1935	1592	2346	2072	2487	28.4733	22.1633	54.2867	37.54	2301.67	1790.33	0.364768	0.0508116	0.00333413	Rbm19	1200009A02Rik+++AV302714+++NPO	mRNA	1	NM_028762	coding	known	NC_000071.6	120116513	120198971	+	5|5 F	74111	NO_INFO	NO_INFO	74111	NA	NO_INFO	NA	COG0724///NA
19025	19025	Ctsa	73.21	66.04	73.82	57.35	63.93	54.98	130.14	110.15	120.24	113.76	112.66	107.43	3313.93	3023.66	3343.09	2586.71	2916.94	2500.9	58.7533	71.0233	111.283	120.177	2668.18	3226.89	-0.269028	0.202507	0.0332476	Ctsa	AU019505+++PPCA+++Ppgb	mRNA	3	NM_001038492+++NM_008906+++XM_030248567	coding	known	NC_000068.7	164832872	164841032	+	2 H3|2 85.27 cM	19025	NO_INFO	NO_INFO	19025	NA	K13289	NA	COG2939///NA
79554	79554	Cptp	9.92	9.43	10.72	8.75	10.46	9.77	17.63	15.73	17.46	17.36	18.43	19.1	537	513	575	471	567	531	9.66	10.0233	18.2967	16.94	523	541.667	-0.0450321	0.953567	0.773011	Cptp	Gltpd1	mRNA	1	NM_024472	coding	known	NC_000070.6	155864723	155869440	-	4 E2|4 87.66 cM	79554	NO_INFO	NO_INFO	79554	NA	NO_INFO	Cptp	NA
26927	26927	Foxl2	0.08	0.06	0.08	0.06	0.16	0.08	0.14	0.1	0.13	0.12	0.27	0.15	4	3	4	3	8	4	0.1	0.0733333	0.18	0.123333	5	3.66667	0.463862	0.93667	0.658841	Foxl2	AU045128+++BPES+++PINTO+++Pfrk	mRNA	1	NM_012020	coding	known	NC_000075.6	98955607	98958126	+	9|9 E3.3	26927	NO_INFO	NO_INFO	26927	NA	NO_INFO	Foxl2	NA
20725	20725	Serpinb8	0.05	0.13	0.05	0.02	0.07	0.1	0.09	0.21	0.08	0.05	0.12	0.19	2.03	3	3.01	1	2.88	4.01	0.0633333	0.0766667	0.12	0.126667	2.63	2.68	-0.187615	0.974244	0.889228	Serpinb8	CAP-2+++CAP2+++NK10+++Spi8+++ovalbumin	mRNA	5	URS00009BADF0+++NM_001159748+++NM_011459+++XM_006529292+++XM_006529293	coding	known	NC_000067.6	107589926	107608978	+	1|1 E2.1	20725	NO_INFO	NO_INFO	20725	NA	NO_INFO	Serpinb8	NA
19346	19346	Rab6a	56.56	48.18	54.61	46.96	44.52	47.83	100.54	80.36	88.95	93.14	78.47	93.47	3709	3174	3548.97	3060.98	2924	3147.96	46.4367	53.1167	88.36	89.95	3044.31	3477.32	-0.189024	0.34412	0.0805846	Rab6a	2610028L11Rik+++AA419671+++Rab6	mRNA	5	URS00009AF35D+++URS00009B578B+++XR_003946421+++NM_001163663+++NM_024287	coding	known	NC_000073.6	100607575	100641268	+	7|7 E2	19346	NO_INFO	NO_INFO	19346	NA	NO_INFO	NA	NA
20641	20641	Snrpd1	244.73	242.29	285.29	227.5	234.12	224.47	435.07	404.11	464.69	451.23	412.59	438.62	3996	3974	4616	3692	3828	3678	228.697	257.437	434.147	434.623	3732.67	4195.33	-0.16592	0.524496	0.170167	Snrpd1	AA407109+++AL023031+++SMD1	mRNA	3	URS00009BFA63+++URS00009C3BAA+++NM_009226	coding	known	NC_000084.6	10617381	10640059	+	18|18 A1	20641	NO_INFO	NO_INFO	20641	NA	K11087	Snrpd1	NA
115489401	115489401	LOC115489401	0.03	0.01	0.28	0.07	0.09	0.14	0.06	0.01	0.45	0.14	0.16	0.27	1.67	0.31	13.24	3.33	4.34	6.62	0.1	0.106667	0.19	0.173333	4.76333	5.07333	-0.119888	0.990867	0.93227	LOC115489401	NA	mRNA	1	XM_030251783	coding	known	NW_019168512.1	115224	117591	-	NO_INFO	115489401	NO_INFO	NO_INFO	115489401	NA	NO_INFO
16005	16005	Igfals	0.3	0.16	0.12	0.14	0.16	0.02	0.53	0.27	0.19	0.28	0.28	0.05	13	7	5	6	7	1	0.106667	0.193333	0.203333	0.33	4.66667	8.33333	-0.822722	0.800113	0.400853	Igfals	ALS+++Albs	mRNA	4	NM_001364895+++NM_001364896+++NM_008340+++XM_030249516	coding	known	NC_000083.6	24877844	24882011	+	17 A3.3|17 12.53 cM	16005	NO_INFO	NO_INFO	16005	NA	K17256	Igfals	NA
212114	212114	Nhlrc3	3.1	2.45	1.51	7.91	4.98	7.89	5.51	4.08	2.47	15.68	8.77	15.42	97	77	47	246	156	248	6.92667	2.35333	13.29	4.02	216.667	73.6667	1.55779	0.000117177	2.29709e-07	Nhlrc3	4833441N19+++8030451K01Rik+++mKIAA4083	mRNA	3	URS00009BAC30+++URS00009C42DC+++NM_172501	coding	known	NC_000069.6	53448581	53463258	+	3|3 C	212114	NO_INFO	NO_INFO	212114	NA	NO_INFO	NA	NA
74100	74100	Arpp21	0	0	0.04	0	0	0	0	0	0.07	0	0	0	0	0	3.09	0	0	0	0	0.0133333	0	0.0233333	0	1.03	-2.46404	0.890979	0.537188	Arpp21	0710001E13Rik+++AI853636+++ARPP-21+++D9Bwg1012e+++R3hdm3+++Tarpp	mRNA	92	URS00009B4D34+++URS00009B84ED+++URS00009BB9B7+++URS00009BCA12+++URS00009C4ADB+++XR_003948038+++NM_001177615+++NM_001177616+++NM_001177617+++NM_001177618+++NM_001177619+++NM_001177620+++NM_001177623+++NM_001362000+++NM_001362001+++NM_001362002+++NM_001362003+++NM_001362004+++NM_001362005+++NM_001362006+++NM_001362007+++NM_001362008+++NM_001362009+++NM_001362010+++NM_001362011+++NM_001362012+++NM_0…	coding	known	NC_000075.6	112065091	112236288	-	9 F3|9 62.46 cM	74100	NO_INFO	NO_INFO	74100	NA	NO_INFO	Arpp21	NA
231830	231830	Micall2	6.35	8.58	6.38	5.04	13.9	7.95	11.29	14.31	10.39	10	24.49	15.53	415	554	404	342	916	534	8.96333	7.10333	16.6733	11.9967	597.333	457.667	0.404103	0.580433	0.204593	Micall2	A930021H16Rik+++JRAB+++MICAL-L2+++mFLJ00139	mRNA	2	NM_174850+++XM_011240974	coding	known	NC_000071.6	139706692	139736333	-	5|5 G2	231830	NO_INFO	NO_INFO	231830	NA	K21068	NA	NA
65945	65945	Clstn1	9.17	11.07	9.55	12.89	9	16.54	16.31	18.47	15.55	25.57	15.86	32.32	839	1017	865	1173	825	1519	12.81	9.93	24.5833	16.7767	1172.33	907	0.367626	0.336205	0.0773947	Clstn1	1810034E21Rik+++Cst-1+++Cstn1	mRNA	10	URS00009B62DA+++URS00009C1246+++NM_001290989+++NM_023051+++XM_006539093+++XM_006539094+++XM_030253692+++XM_030253693+++rna-NM_001290989.1-2+++rna-NM_023051.5-2	coding	known	NT_166299.2	3001712	149648899	+	4|4 E2	65945	NO_INFO	NO_INFO	65945	NA	NO_INFO	NA	NA
75011	75011	4930488N24Rik	0.02	0	0	0	0.04	0.04	0.04	0	0	0	0.07	0.08	1	0	0	0	2	2	0.0266667	0.00666667	0.05	0.0133333	1.33333	0.333333	1.92101	0.862375	0.486886	4930488N24Rik	NA	mRNA	5	URS00009C4FD4+++XM_011246736+++XM_011246737+++XM_011246738+++XM_011246739	coding	known	NC_000083.6	14101817	14109145	-	17|17 A2	75011	NO_INFO	NO_INFO	75011	NA	NO_INFO	NA	NA
14725	14725	Lrp2	5.27	4.06	4.03	4.68	4.63	4.93	9.37	6.77	6.57	9.27	8.17	9.64	1680	1300	1274	1481	1479	1577	4.74667	4.45333	9.02667	7.57	1512.33	1418	0.0987641	0.857399	0.479028	Lrp2	AI315343+++AW536255+++D230004K18Rik+++Gp330+++Megalin+++b2b1625.2Clo	mRNA	1	NM_001081088	coding	known	NC_000068.7	69424335	69586029	-	2 C2|2 40.74 cM	14725	NO_INFO	NO_INFO	14725	NA	K06233	Lrp2	NA
21367	21367	Cntn2	0.14	0.05	0.07	0.13	0.04	0.05	0.25	0.08	0.11	0.27	0.07	0.1	27.83	9.23	12.73	26.2	8.33	9.87	0.0733333	0.0866667	0.146667	0.146667	14.8	16.5967	-0.165597	0.954265	0.819178	Cntn2	D130012K04Rik+++TAG-1+++TAG1+++Tax	mRNA	4	URS00009B6D89+++XR_878318+++NM_177129+++XM_006529362	coding	known	NC_000067.6	132509425	132543251	-	1|1 E4	21367	NO_INFO	NO_INFO	21367	NA	K06760	Cntn2	NA
263764	263764	Creg2	0.05	0.05	0.06	0.09	0.08	0.03	0.09	0.09	0.1	0.19	0.14	0.05	6.35	6.92	7.95	12.17	10.13	3.03	0.0666667	0.0533333	0.126667	0.0933333	8.44333	7.07333	0.395346	0.932784	0.646928	Creg2	A830098L22Rik	mRNA	2	NM_170597+++XM_006496005	coding	known	NC_000067.6	39618406	39652052	-	1|1 B	263764	NO_INFO	NO_INFO	263764	NA	NO_INFO	Creg2	NA
217214	217214	Nags	0	0.02	0	0	0.02	0.02	0	0.04	0	0	0.04	0.05	0	1	0	0	1	1	0.0133333	0.00666667	0.03	0.0133333	0.666667	0.333333	0.919827	0.953567	0.779656	Nags	1700120E20Rik+++argA	mRNA	1	NM_145829	coding	known	NC_000077.6	102145513	102149528	+	11|11 D	217214	NO_INFO	NO_INFO	217214	NA	K11067	NA	NA
93707	93707	Pcdhgc4	0.33	0.19	0.44	0.29	0.3	0.17	0.59	0.31	0.72	0.57	0.52	0.33	34.14	19.55	44.85	29.63	30.74	17.59	0.253333	0.32	0.473333	0.54	25.9867	32.8467	-0.349965	0.859528	0.482145	Pcdhgc4	NA	mRNA	1	NM_033582	coding	known	NC_000084.6	37815079	37841873	+	18|18 B3	93707	NO_INFO	NO_INFO	93707	NA	NO_INFO	NA	NA
102634429	102634429	Gm6569	0.07	0.14	0.29	0.07	0.07	0.07	0.13	0.23	0.46	0.14	0.12	0.14	1	2	4	1	2	1	0.07	0.166667	0.133333	0.273333	1.33333	2.33333	-0.804819	0.9304	0.609948	Gm6569	EG625276+++Gm1598	mRNA	8	URS00009AD02F+++XR_001781677+++XR_384169+++XM_006521612+++XM_006521613+++XM_030248858+++XM_030248859+++XM_030248860	coding	known	NC_000081.6	73830052	73839908	+	15|15 D3	102634429	NO_INFO	NO_INFO	102634429	NA	NO_INFO	NA	NA
242406	242406	Rgp1	7.5	6.24	7.63	7.64	7.98	8.48	13.33	10.42	12.44	15.16	14.07	16.56	877.5	738.1	885	897.63	937.06	1003.91	8.03333	7.12333	15.2633	12.0633	946.2	833.533	0.186364	0.540019	0.179055	Rgp1	1110029E03Rik+++AI527196+++F730001J03+++mKIAA0258	mRNA	4	URS00009BA692+++URS00009BEAD1+++NM_172866+++XM_006537909	coding	known	NC_000070.6	43578735	43590068	+	4|4 A5	242406	NO_INFO	NO_INFO	242406	NA	NO_INFO	NA	NA
14645	14645	Glul	73.49	90.6	76.34	63.24	83.37	73.45	130.65	151.11	124.34	125.43	146.92	143.51	4200	5201	4323	3592	4771	4212	73.3533	80.1433	138.62	135.367	4191.67	4574.67	-0.118371	0.846072	0.464963	Glul	GS+++Glns	mRNA	1	NM_008131	coding	known	NC_000067.6	153899929	153909723	+	1|1 G3	14645	NO_INFO	NO_INFO	14645	NA	K01915	Glul	COG0174///NA
14672	14672	Gna11	39.31	36.83	39.16	40.61	35.56	40.11	69.88	61.43	63.78	80.55	62.66	78.37	2718	2558	2683.02	2791	2462	2783.01	38.76	38.4333	73.86	65.03	2678.67	2653.01	0.0152185	0.971033	0.879439	Gna11	Dsk7+++E430025L19+++Hg1k+++g alpha-11	mRNA	1	NM_010301	coding	known	NC_000076.6	81528724	81545162	-	10 C1|10 39.72 cM	14672	NO_INFO	NO_INFO	14672	NA	K04635	Gna11	NA
28077	28077	Med10	98.38	117.18	132.11	81.37	104.05	83.76	174.89	195.45	215.18	161.39	183.37	163.68	1724	2041	2271	1458	1812	1485	89.7267	115.89	169.48	195.173	1585	2012	-0.339457	0.240054	0.0441175	Med10	AA959813+++AI385605+++C78613+++D13Wsu50e	mRNA	6	URS00009B92A6+++URS00009C4AD5+++URS00009C4C3B+++NM_138596+++XM_006517275+++XM_011244527	coding	known	NC_000079.6	69802347	69816102	+	13 C1|13 35.55 cM	28077	NO_INFO	NO_INFO	28077	NA	NO_INFO	NA	NA
18538	18538	Pcna	322.2	353	348.35	277.91	273.33	283.36	572.79	588.78	567.41	551.21	481.68	553.67	8085	8898	8662	6931	6868	7135	278.2	341.183	528.853	576.327	6978	8548.33	-0.290386	0.0611435	0.00450486	Pcna	NA	mRNA	1	NM_011045	coding	known	NC_000068.7	132249286	132253180	-	2 F2|2 64.15 cM	18538	NO_INFO	NO_INFO	18538	NA	K04802	Pcna	COG0592///NA
544717	544717	1190007I07Rik	9.89	12.04	13.88	8.05	9.06	9.64	17.59	20.08	22.61	15.98	15.96	18.84	127.85	145.82	167.89	101.49	111.63	118.46	8.91667	11.9367	16.9267	20.0933	110.527	147.187	-0.409565	0.345617	0.0812664	1190007I07Rik	Brawnin	mRNA	3	NM_001135567+++NM_001135568+++NM_001135569	coding	known	NC_000076.6	82619851	82623228	-	10|10 C1	544717	NO_INFO	NO_INFO	544717	NA	NO_INFO	NA	NA
71116	71116	Stx18	25.81	29.75	31.27	19.14	26.54	20.31	45.89	49.63	50.93	37.97	46.76	39.69	852.1	934.38	939.43	646.42	860.44	688.61	21.9967	28.9433	41.4733	48.8167	731.823	908.637	-0.305438	0.314322	0.0692864	Stx18	1810035L21Rik+++4933425D03Rik+++AU041562	mRNA	8	URS00009B05C5+++URS00009B375E+++NM_001289535+++NM_001289536+++NM_001359398+++NM_026959+++XM_006504112+++XM_030254807	coding	known	NC_000071.6	38036729	38137770	+	5|5 B3	71116	NO_INFO	NO_INFO	71116	NA	K08492	NA	NA
330267	330267	Thsd7a	0.12	0.05	0.12	0.12	0.12	0.07	0.21	0.08	0.2	0.25	0.22	0.13	27	11	27	28	28	15	0.103333	0.0966667	0.2	0.163333	23.6667	21.6667	0.131388	0.953567	0.813185	Thsd7a	Gm837	mRNA	6	URS00008C41D4+++URS00009B03CF+++URS00009B76E2+++URS00009BDC70+++URS00009C3A84+++NM_001164805	coding	known	NC_000072.6	12310787	12749253	+	6|6 A1	330267	NO_INFO	NO_INFO	330267	NA	NO_INFO	Thsd7a	NA
110323	110323	Cox6b1	509.48	614.88	712.64	367.4	544.53	357.05	905.72	1025.56	1160.78	728.71	959.61	697.67	4455	5401	6175	3193	4768	3133	422.993	612.333	795.33	1030.69	3698	5343.67	-0.523144	0.111644	0.0123232	Cox6b1	2010000G05Rik+++COX VIb-1+++Cox6b	mRNA	3	NR_157092+++URS00009B42CD+++NM_025628	coding	known	NC_000073.6	30616971	30626114	-	7 B1|7 18.84 cM	110323	NO_INFO	NO_INFO	110323	NA	K02267	Cox6b1	NA
16534	16534	Kcnn4	0.56	1.01	0.72	0.33	1.72	0.43	0.99	1.68	1.17	0.66	3.03	0.84	23	40	28	14	70	17	0.826667	0.763333	1.51	1.28	33.6667	30.3333	0.178728	0.953567	0.783328	Kcnn4	IK1+++IKCA1+++KCA4+++KCa3.1+++SK4+++SKCas+++mIKCa1	mRNA	6	URS00009B3426+++XR_003946402+++XR_391046+++NM_001163510+++NM_008433+++XM_006539563	coding	known	NC_000073.6	24369826	24386690	+	7|7 A3	16534	NO_INFO	NO_INFO	16534	NA	K04945	Kcnn4	NA
233057	233057	Zfp940	2.98	3.83	3.29	4.02	3.41	4.07	5.3	6.39	5.35	7.97	6.02	7.95	178.41	231.03	196.03	245.54	207.75	246.05	3.83333	3.36667	7.31333	5.68	233.113	201.823	0.206157	0.680964	0.284506	Zfp940	NA	mRNA	6	URS00009B55A1+++URS00009B9779+++URS0000A9289E+++NM_173738+++XM_011250535+++XM_030242453	coding	known	NC_000073.6	29832361	29859026	+	7|7 B1	233057	NO_INFO	NO_INFO	233057	NA	K09228	NA	NA
60361	60361	Ms4a4b	0	0.24	0.24	0.2	0.16	0.2	0	0.4	0.39	0.4	0.28	0.39	0	6	6	5	4	5	0.186667	0.16	0.356667	0.263333	4.66667	4	0.211192	0.965049	0.862102	Ms4a4b	AI463180+++Chandra+++Ly116	mRNA	5	URS0000811F5D+++URS00009C19DE+++NM_021718+++XM_030251018+++XM_030251019	coding	known	NC_000085.6	11443558	11467055	+	19|19 A	60361	NO_INFO	NO_INFO	60361	NA	NO_INFO	NA	NA
56846	56846	Necab3	1.48	0.98	1.13	1.03	0.79	1.15	2.64	1.64	1.85	2.04	1.4	2.25	55	37	41	40	29	44	0.99	1.19667	1.89667	2.04333	37.6667	44.3333	-0.233558	0.889261	0.534312	Necab3	2900010M17Rik+++AI853434+++Apba2bp+++Nip1+++XB51	mRNA	8	XR_001783155+++XR_001783156+++XR_001783157+++NM_021546+++XM_011239712+++XM_011239713+++XM_030251901+++XM_030251902	coding	known	NC_000068.7	154544391	154559406	-	2|2 H1	56846	NO_INFO	NO_INFO	56846	NA	NO_INFO	NA	NA
13864	13864	Nr2f6	31.54	32.43	34.89	30.01	25.73	33.12	56.06	54.1	56.83	59.52	45.34	64.71	1428	1406	1351	1383	1163	1527	29.62	32.9533	56.5233	55.6633	1357.67	1395	-0.0382323	0.953567	0.766829	Nr2f6	AV090102+++COUP-TF3+++EAR2+++Erbal2	mRNA	4	NM_010150+++XM_006509553+++XM_011242264+++XM_011242265	coding	known	NC_000074.6	71374118	71381967	-	8 B3.3|8 34.43 cM	13864	NO_INFO	NO_INFO	13864	NA	NO_INFO	Nr2f6	NA
619883	619883	Gm6109	0.67	0.2	0.92	0.42	0.5	0.67	1.2	0.34	1.49	0.84	0.88	1.31	5.87	1.77	7.92	3.66	4.35	5.88	0.53	0.596667	1.01	1.01	4.63	5.18667	-0.111839	0.986615	0.920909	Gm6109	EG619883	mRNA	1	XM_884704	coding	known	NC_000079.6	93448421	93448890	+	13|13 C3	619883	NO_INFO	NO_INFO	619883	NA	K02908	NA	COG1911///NA
16956	16956	Lpl	16.63	12.45	15.82	19.02	11.72	15.41	29.56	20.76	25.77	37.73	20.65	30.1	1378	1036.35	1299.18	1567.11	972.61	1281.38	15.3833	14.9667	29.4933	25.3633	1273.7	1237.84	0.0370512	0.958173	0.838812	Lpl	NA	mRNA	3	URS00009B89DC+++URS00009BCFA5+++NM_008509	coding	known	NC_000074.6	68880555	68906932	+	8 B3.3|8 33.88 cM	16956	NO_INFO	NO_INFO	16956	NA	K01059	Lpl	NA
494448	494448	Cbx6	3.08	2.66	3.28	4.17	2.23	4.39	5.47	4.44	5.34	8.26	3.93	8.58	344.4	299.06	363.34	463.3	250.04	493.2	3.59667	3.00667	6.92333	5.08333	402.18	335.6	0.255413	0.693883	0.294324	Cbx6	NA	mRNA	1	NM_028763	coding	known	NC_000081.6	79823898	79834333	-	15|15 E1	494448	NO_INFO	NO_INFO	494448	NA	NO_INFO	Cbx6	NA
19821	19821	Rnf2	39.16	34.05	32.46	39.69	36.2	41.15	69.62	56.79	52.88	78.72	63.79	80.4	2562	2238	2105	2583	2374	2701	39.0133	35.2233	74.3033	59.7633	2552.67	2301.67	0.152956	0.548531	0.184596	Rnf2	AI326319+++AI450156+++AU019207+++Ring1B+++dinG	mRNA	6	URS00009AF378+++NM_001360844+++NM_001360845+++NM_001360847+++NM_011277+++XM_006529269	coding	known	NC_000067.6	151469398	151500991	-	1|1 G1	19821	NO_INFO	NO_INFO	19821	NA	NO_INFO	NA	NA
75540	75540	Fpgt	5.75	4.07	4.97	5.46	4.42	4.89	10.22	6.79	8.09	10.84	7.79	9.56	414	293	354	399	321	363.03	4.92333	4.93	9.39667	8.36667	361.01	353.667	0.0310411	0.965003	0.861851	Fpgt	1700016E03Rik	mRNA	3	NM_029330+++XM_006502233+++XM_011240268	coding	known	NC_000069.6	155084915	155093387	-	3|3 H4	75540	NO_INFO	NO_INFO	75540	NA	K00976	Fpgt	NA
18472	18472	Pafah1b1	46.73	41.46	42.23	46.94	41.82	44.23	83.08	69.15	68.78	93.1	73.7	86.43	5295	4719	4741	5286	4745	5029	44.33	43.4733	84.41	73.67	5020	4918.33	0.0320306	0.953567	0.738656	Pafah1b1	LIS-1+++Lis1+++MMS10-U+++Mdsh+++Ms10u+++Pafaha	mRNA	5	NR_037610+++URS00009ADB1C+++URS00009AF871+++URS00009BEB53+++NM_013625	coding	known	NC_000077.6	74673949	74724384	-	11 B5|11 45.76 cM	18472	NO_INFO	NO_INFO	18472	NA	K16794	Pafah1b1	NA
215632	215632	Psd4	5.81	5.34	5.17	7.58	7.34	7.67	10.33	8.9	8.43	15.04	12.93	14.98	605	555	533	780	767	803	7.53	5.44	14.3167	9.22	783.333	564.333	0.477039	0.00691228	0.000117062	Psd4	BC046518+++EFA6B	mRNA	13	XR_003951947+++XR_003951948+++XR_003951949+++NM_001355231+++NM_001355232+++NM_177611+++XM_006497832+++XM_006497834+++XM_006497835+++XM_006497836+++XM_017317067+++XM_030249382+++XM_030249383	coding	known	NC_000068.7	24367558	24409870	+	2|2 A3	215632	NO_INFO	NO_INFO	215632	NA	K12494	NA	NA
66373	66373	Lsm5	206.07	198.65	265.28	152.22	174.76	164.28	366.33	331.34	432.09	301.92	307.97	321	1930	1869	2462	1417	1639	1544	163.753	223.333	310.297	376.587	1533.33	2087	-0.441204	0.0701011	0.00580744	Lsm5	2010208O10Rik+++2310034K10Rik	mRNA	1	NM_025520	coding	known	NC_000072.6	56701063	56704699	-	6|6 B3	66373	NO_INFO	NO_INFO	66373	NA	K12624	Lsm5	COG1958///NA
72397	72397	Rbm12b1	4.31	3.27	3.01	6.11	4.31	5.1	7.66	5.45	4.9	12.12	7.6	9.97	354.2	268.33	249.68	450.04	334.62	395.38	5.17333	3.53	9.89667	6.00333	393.347	290.737	0.438379	0.150854	0.0203063	Rbm12b1	3000004N20Rik+++Rbm12b+++Rbm12ba	mRNA	6	NM_028226+++XM_006538271+++XM_006538272+++XM_006538273+++XM_006538274+++XM_030253810	coding	known	NC_000070.6	12138957	12148922	+	4|4 A1	72397	NO_INFO	NO_INFO	72397	NA	NO_INFO	NA	NA
53978	53978	Lpar2	8.26	6.69	7.77	7.36	9.23	9.67	14.68	11.16	12.66	14.6	16.27	18.89	967	787	902	857	1082.82	1136	8.75333	7.57333	16.5867	12.8333	1025.27	885.333	0.218943	0.555228	0.188452	Lpar2	Edg4+++IPA2+++LPA2	mRNA	1	NM_020028	coding	known	NC_000074.6	69822565	69831102	+	8 B3.3|8 33.91 cM	53978	NO_INFO	NO_INFO	53978	NA	K04291	NA	NA
18985	18985	Pou2af1	0	0.06	0.04	0.02	0.02	0.08	0	0.1	0.06	0.04	0.03	0.15	0	3	2	1	1	4	0.04	0.0333333	0.0733333	0.0533333	2	1.66667	0.256362	0.972038	0.882118	Pou2af1	BOB.1+++Bob-1+++Bob1+++OBF-1+++OBF.1+++OCA-B+++OCAB	mRNA	3	URS00009C2529+++URS0000A9D376+++NM_011136	coding	known	NC_000075.6	51213690	51240079	+	9|9 A5.3	18985	NO_INFO	NO_INFO	18985	NA	NO_INFO	Pou2af1	NA
70081	70081	Zfp995	2.36	2.51	2.26	2.6	2.48	3.05	4.19	4.19	3.68	5.16	4.36	5.95	165.01	155.68	141.77	173.92	157.81	191.1	2.71	2.37667	5.15667	4.02	174.277	154.153	0.179386	0.765709	0.363966	Zfp995	2210404O09Rik	mRNA	7	URS00009B2029+++NM_001256493+++XM_030250038+++XM_030250039+++XM_030250040+++XM_030250041+++XM_030250042	coding	known	NC_000083.6	21878907	21910085	-	17|17 A3.3	70081	NO_INFO	NO_INFO	70081	NA	NO_INFO	NA	NA
217648	217648	Gm527	1.6	1.6	1.48	1.37	1.16	1.29	2.85	2.66	2.41	2.72	2.04	2.52	46.9	47	43	39.98	34	37.95	1.27333	1.56	2.42667	2.64	37.31	45.6333	-0.304342	0.780995	0.378207	Gm527	NA	mRNA	1	NM_001025605	coding	known	NC_000078.6	64917911	64924591	+	12|12 C1	217648	NO_INFO	NO_INFO	217648	NA	NO_INFO	NA	NA
17199	17199	Mc1r	0.19	0.13	0.28	0.15	0.18	0.12	0.33	0.22	0.46	0.3	0.31	0.23	13.97	9.85	21.1	11.24	13.26	8.79	0.15	0.2	0.28	0.336667	11.0967	14.9733	-0.4243	0.883556	0.524922	Mc1r	Mcr1+++Mshra+++Tob+++e	mRNA	1	NM_008559	coding	known	NC_000074.6	123407082	123410744	+	8 E1|8 72.1 cM	17199	NO_INFO	NO_INFO	17199	NA	K04199	NA	NA
72886	72886	Yju2	12.14	12.88	11.14	13.87	10.83	11.83	21.58	21.49	18.14	27.51	19.08	23.12	318	339	289	361	284	311	12.1767	12.0533	23.2367	20.4033	318.667	315.333	0.0154275	0.988135	0.924402	Yju2	2900016D05Rik+++AI413813+++Ccdc94	mRNA	2	URS00009BF634+++NM_028381	coding	known	NC_000083.6	55959172	55967951	+	17|17 D	72886	NO_INFO	NO_INFO	72886	NA	NO_INFO	NA	NA
103655	103655	Sec14l4	0.34	0.37	0.44	0.78	0.49	0.91	0.61	0.62	0.72	1.54	0.86	1.78	23	25	29	50	32	61	0.726667	0.383333	1.39333	0.65	47.6667	25.6667	0.88904	0.197548	0.0318235	Sec14l4	AI256582+++AW536553+++SPF+++TAP	mRNA	5	URS00009B7F23+++NM_146013+++XM_006514437+++XM_006514438+++XM_006514439	coding	known	NC_000077.6	4031378	4049265	+	11|11 A1	103655	NO_INFO	NO_INFO	103655	NA	NO_INFO	Sec14l4	NA
66353	66353	Riiad1	0.4	0.17	0.34	0.48	0.08	0.08	0.7	0.28	0.55	0.95	0.15	0.16	5	2	4	6	1	1	0.213333	0.303333	0.42	0.51	2.66667	3.66667	-0.477048	0.953567	0.716456	Riiad1	2310007A19Rik+++Ncrna00166	mRNA	4	URS00009AED87+++URS00009B982F+++NM_025506+++XM_011240190	coding	known	NC_000069.6	94464984	94480326	+	3 F2.1|3	66353	NO_INFO	NO_INFO	66353	NA	NO_INFO	Riiad1	NA
27369	27369	Dguok	15.27	17.13	20.51	11.5	13.88	11.72	27.15	28.58	33.4	22.81	24.47	22.91	317	358	419	239	294	238	12.3667	17.6367	23.3967	29.71	257	364.667	-0.50061	0.111151	0.0122203	Dguok	dGK+++dGK1+++dGK2+++dGK3	mRNA	7	NR_149734+++URS00009BE42B+++XR_377462+++NM_001162521+++NM_013764+++XM_011241370+++XM_017321604	coding	known	NC_000072.6	83480214	83506969	-	6 C3|6 35.94 cM	27369	NO_INFO	NO_INFO	27369	NA	K00904	NA	NA
30046	30046	Zfp292	2.21	1.49	1.77	3.97	2.15	3.73	3.92	2.49	2.88	7.87	3.79	7.29	454	308	360	811	443	770	3.28333	1.82333	6.31667	3.09667	674.667	374	0.847375	0.0123955	0.000303597	Zfp292	5730450D02Rik+++5830493J20Rik+++9430062L07Rik+++AI449016+++Krox-10+++Zfp-15+++Zfp15+++Zn-15+++Zn-16+++mKIAA0530	mRNA	8	URS00009AFA8A+++URS00009B20D4+++URS00009B2EEF+++URS00009B4CC1+++URS00009BD578+++URS00009C05BF+++NM_013889+++XM_006537978	coding	known	NC_000070.6	34803110	34882983	+	4 A5|4 16.86 cM	30046	NO_INFO	NO_INFO	30046	NA	NO_INFO	Zfp292	NA
73825	73825	Ppp1r21	10.2	10.43	10.75	10.18	8.89	9.44	18.13	17.4	17.51	20.19	15.67	18.45	638	602	556	647	556	606	9.50333	10.46	18.1033	17.68	603	598.667	0.0123886	0.987419	0.922963	Ppp1r21	1110018J12Rik+++AI426045+++AW550781+++Ccdc128+++Klraq1	mRNA	4	URS00009B0174+++URS00009B6CDD+++NM_028658+++XM_017317677	coding	known	NC_000083.6	88530124	88588367	+	17|17 E4	73825	NO_INFO	NO_INFO	73825	NA	NO_INFO	NA	NA
12349	12349	Car2	500.6	587.42	684.59	446.96	566.98	500.63	889.93	979.77	1115.08	886.51	999.18	978.23	17233	20313	23351	15292	19541	17302	504.857	590.87	954.64	994.927	17378.3	20299	-0.219303	0.556632	0.189202	Car2	AI131712+++CAII+++Ca2+++Car-2+++Ltw-5+++Lvtw-5	mRNA	2	NM_001357334+++NM_009801	coding	known	NC_000069.6	14886269	14900770	+	3 A1|3 3.23 cM	12349	NO_INFO	NO_INFO	12349	NA	K18245	Car2	NA
641361	641361	Pinlyp	0.07	0	0.08	0	0	0	0.13	0	0.14	0	0	0	1	0	2	0	0	0	0	0.05	0	0.09	0	1	-2.44713	0.879543	0.51626	Pinlyp	2310033E01Rik	mRNA	2	NM_001037143+++XM_006540274	coding	known	NC_000073.6	24541654	24546668	-	7|7 A3	641361	NO_INFO	NO_INFO	641361	NA	NO_INFO	NA	NA
13244	13244	Degs1	112.15	115.02	110.37	99.4	116.84	103.81	199.37	191.85	179.78	197.14	205.91	202.85	4088	4163	3910	3690	4282	3869	106.683	112.513	201.967	190.333	3947	4053.67	-0.0322037	0.953567	0.789074	Degs1	AA536663+++Degs+++Des1+++Mdes	mRNA	5	URS00009ADD07+++URS00009AF73B+++NM_001360783+++NM_007853+++XM_030246432	coding	known	NC_000067.6	182272657	182282854	+	1|1 H5	13244	NO_INFO	NO_INFO	13244	NA	K04712	Degs1	NA
20288	20288	Msr1	0.03	0.01	0.07	0.03	0.17	0.01	0.06	0.02	0.11	0.07	0.3	0.03	1	1	2	2	5	1	0.07	0.0366667	0.133333	0.0633333	2.66667	1.33333	1.01463	0.879537	0.513415	Msr1	MRS-A+++MSR+++MSR-A+++SR-AI+++SR-AII+++Scara1+++Scvr	mRNA	5	URS00009C3EEC+++NM_001113326+++NM_031195+++XM_006509311+++XM_006509312	coding	known	NC_000074.6	39543232	39642750	-	8 A4|8 23.89 cM	20288	NO_INFO	NO_INFO	20288	NA	K06558	Msr1	NA
11303	11303	Abca1	1.17	1.02	0.82	1.23	1.32	1.4	2.08	1.7	1.34	2.43	2.33	2.74	245	215	170	258	276	297	1.31667	1.00333	2.5	1.70667	277	210	0.406375	0.222639	0.038626	Abca1	ABC-1+++Abc1	mRNA	6	URS00009B572B+++URS00009C4B3B+++NM_013454+++XM_006537554+++XM_006537555+++XM_006537556	coding	known	NC_000070.6	53030789	53159988	-	4 B2|4 28.57 cM	11303	NO_INFO	NO_INFO	11303	NA	K05641	NA	NA
57783	57783	Tnip1	15.99	14.13	12.16	18.19	14.53	20.27	28.43	23.57	19.81	36.08	25.6	39.61	872	769	653	1006	788	1111	17.6633	14.0933	33.7633	23.9367	968.333	764.667	0.342496	0.22384	0.0390473	Tnip1	ABIN+++ABIN-1+++ABIN1+++AU018810+++Naf1+++Nef+++VAN	mRNA	16	URS00009BEC79+++NM_001199275+++NM_001199276+++NM_001271455+++NM_001271456+++NM_021327+++XM_006533846+++XM_006533847+++XM_006533848+++XM_011249162+++XM_011249163+++XM_011249164+++XM_030246196+++XM_030246197+++XM_030246198+++XM_030246199	coding	known	NC_000077.6	54910787	54962956	-	11|11 B1.3	57783	NO_INFO	NO_INFO	57783	NA	K23829	NA	NA
66468	66468	Ska1	11.48	13.31	12.59	10.66	9.62	8.75	20.41	22.21	20.51	21.15	16.96	17.1	615.07	718.1	669	567	516	472	9.67667	12.46	18.4033	21.0433	518.333	667.39	-0.363529	0.109645	0.0119293	Ska1	2810433K01Rik+++AV117428	mRNA	2	NM_001164355+++NM_025581	coding	known	NC_000084.6	74195299	74207818	-	18|18 E2	66468	NO_INFO	NO_INFO	66468	NA	NO_INFO	NA	NA
14312	14312	Brd2	63.92	60.51	53.51	70.43	62.12	66.51	113.63	100.92	87.16	139.69	109.47	129.96	4169	3850.78	3272.73	4875.78	4089.67	4626.95	66.3533	59.3133	126.373	100.57	4530.8	3764.17	0.269785	0.174119	0.0257419	Brd2	AW228947+++D17H6S113E+++Frg-1+++Fsrg-1+++Fsrg1+++Nat+++Ring3+++Rnf3+++mKIAA4005	mRNA	19	NR_037970+++URS00009B1897+++URS0000E77F0D+++XR_003952088+++rna-NR_037970.1-2+++rna-NR_037970.1-3+++rna-NR_037970.1-4+++NM_001204973+++NM_010238+++XM_017317255+++XM_030249499+++XM_030249500+++XM_030249501+++rna-NM_001204973.1-2+++rna-NM_001204973.1-3+++rna-NM_001204973.1-4+++rna-NM_010238.3-2+++rna-NM_010238.3-3+++rna-NM_010238.3-4	coding	known	NT_187004.1	360954	34122814	+	17 B1|17 17.98 cM	14312	NO_INFO	NO_INFO	14312	NA	NO_INFO	NA	NA
13586	13586	Ear1	0.28	0	0.45	0.35	0.07	0.26	0.49	0	0.73	0.69	0.13	0.51	3.8	0	6.13	4.75	1.03	3.6	0.226667	0.243333	0.443333	0.406667	3.12667	3.31	-0.188519	0.978419	0.89914	Ear1	EAR-1+++ECP 1+++Raf1	mRNA	1	NM_007894	coding	known	NC_000080.6	43818765	43819639	-	14|14 C1	13586	NO_INFO	NO_INFO	13586	NA	NO_INFO	Ear1	NA
54387	54387	Mcm3ap	11.41	12.52	10.37	14.18	11.54	14.62	20.28	20.87	16.89	28.12	20.33	28.57	1152.83	1215	981	1728.84	1179.55	1717.48	13.4467	11.4333	25.6733	19.3467	1541.96	1116.28	0.464159	0.0654273	0.00509932	Mcm3ap	GANP	mRNA	2	NM_019434+++XM_006513894	coding	known	NC_000076.6	76468902	76515859	+	10|10 C1	54387	NO_INFO	NO_INFO	54387	NA	NO_INFO	NA	NA
80985	80985	Trim44	11.53	9.37	10.16	12.73	10.09	9.66	20.5	15.63	16.55	25.25	17.77	18.88	1329.38	1085.31	1160.94	1458.71	1164.24	1117.67	10.8267	10.3533	20.6333	17.56	1246.87	1191.88	0.0659218	0.932784	0.643421	Trim44	Dipb+++Mc7	mRNA	5	URS00009AEB29+++URS00009B11A0+++URS00009B4C73+++URS00009B8067+++NM_020267	coding	known	NC_000068.7	102300119	102400900	-	2|2 E2	80985	NO_INFO	NO_INFO	80985	NA	NO_INFO	NA	NA
109663	109663	Hoxc11	0.5	0.11	0.11	0.56	0	0.22	0.89	0.19	0.18	1.11	0	0.43	9	2	2	10	0	4	0.26	0.24	0.513333	0.42	4.66667	4.33333	0.0914342	0.996784	0.946215	Hoxc11	Hox-3.7	mRNA	1	NM_001024842	coding	known	NC_000081.6	102954526	102956701	+	15 F3|15 58.02 cM	109663	NO_INFO	NO_INFO	109663	NA	NO_INFO	NA	NA
208213	208213	Tmem132c	0.82	1.25	0.56	1.13	0.51	1.1	1.46	2.09	0.91	2.25	0.91	2.15	86	132	58	118.24	54	116	0.913333	0.876667	1.77	1.48667	96.08	92	0.0557785	0.973397	0.885625	Tmem132c	2810482M11Rik+++3230401P16+++4632425D07Rik	mRNA	2	URS00009B47A4+++NM_175432	coding	known	NC_000071.6	127241826	127565790	+	5|5 G1.2	208213	NO_INFO	NO_INFO	208213	NA	NO_INFO	Tmem132c	NA
80913	80913	Pum2	30.93	25.77	25.25	34.55	26.33	33.16	54.98	42.98	41.12	68.53	46.4	64.8	3865	3233	3117	4340	3311	4201	31.3467	27.3167	59.91	46.36	3950.67	3405	0.215218	0.409596	0.109804	Pum2	5730503J23Rik+++Pumm2	mRNA	33	NR_027670+++URS00009B3274+++NM_001160219+++NM_001160220+++NM_001160221+++NM_001160222+++NM_001310519+++NM_030723+++XM_006515277+++XM_006515278+++XM_006515279+++XM_006515280+++XM_006515282+++XM_006515283+++XM_006515284+++XM_006515285+++XM_017315254+++XM_017315255+++XM_017315256+++XM_017315257+++XM_017315258+++XM_017315259+++XM_030246993+++XM_030246994+++XM_030246995+++XM_030246996+++XM_030246997++…	coding	known	NC_000078.6	8674092	8752583	+	12|12 A1.1	80913	NO_INFO	NO_INFO	80913	NA	K17943	NA	COG5099///NA
78478	78478	Tmsb15a	0.1	0.58	0.19	0.58	0	0	0.17	0.96	0.32	1.16	0	0	1	3	1	3	0	0	0.193333	0.29	0.386667	0.483333	1	1.66667	-0.772141	0.953567	0.71967	Tmsb15a	1700129I15Rik+++Tb15a+++Tmsbl1+++Tmsl8	mRNA	3	NM_030106+++XM_006528628+++XM_006528629	coding	known	NC_000086.7	135718667	135725261	-	X|X F1	78478	NO_INFO	NO_INFO	78478	NA	NO_INFO	NA	NA
110959	110959	Nudt19	17.32	18.98	20.02	16.67	16.21	18.51	30.78	31.66	32.61	33.06	28.57	36.17	672	740	770	643	630	721	17.13	18.7733	32.6	31.6833	664.667	727.333	-0.128323	0.759544	0.357727	Nudt19	D7Rp2+++D7Rp2-r+++D7Rp2-s+++D7Rp2e+++RP2-r+++RP2-s	mRNA	3	URS000076902D+++XR_391037+++NM_033080	coding	known	NC_000073.6	35547185	35558643	+	7 B2|7 21.37 cM	110959	NO_INFO	NO_INFO	110959	NA	K13355	Nudt19	NA
368204	368204	Khdc1a	0.08	0.03	0.05	0.04	0	0	0.14	0.04	0.08	0.09	0	0	3	1	2	1.72	0	0	0.0133333	0.0533333	0.03	0.0866667	0.573333	2	-2.47376	0.659985	0.266635	Khdc1a	AU014713+++C88118+++Ndg1	mRNA	2	URS00009B0178+++NM_183322	coding	known	NC_000067.6	21349677	21352199	+	1|1 A4	368204	NO_INFO	NO_INFO	368204	NA	NO_INFO	NA	NA
71648	71648	Optn	12.4	11.8	11.05	12.3	10.29	11.05	22.05	19.68	18	24.39	18.14	21.59	568	514	462	654	486	564	11.2133	11.75	21.3733	19.91	568	514.667	0.142509	0.754008	0.352495	Optn	4930441O07Rik+++FIP2+++HYPL+++NRP	mRNA	12	URS000075FF18+++URS00009B5B5C+++URS00009B8DE3+++URS00009BEA5C+++URS00009C3640+++NM_001356487+++NM_181848+++XM_006497547+++XM_006497548+++XM_011238987+++XM_011238988+++XM_030252089	coding	known	NC_000068.7	5019093	5064399	+	2 A1|2 3.15 cM	71648	NO_INFO	NO_INFO	71648	NA	K19946	Optn	NA
76846	76846	Rps9	1537.4	1771.56	1826.33	1323.43	1608.54	1376.68	2733.07	2954.8	2974.8	2624.94	2834.71	2690.01	20834	24116	24525	17825	21828	18721	1436.22	1711.76	2716.55	2887.56	19458	23158.3	-0.245725	0.360204	0.0871128	Rps9	3010033P07Rik+++AL022771+++AL022885	mRNA	2	XR_391108+++NM_029767	coding	known	NC_000073.6	3703954	3706897	+	7|7 A1	76846	NO_INFO	NO_INFO	76846	NA	K02997	Rps9	COG0522///NA
17155	17155	Man1a	14.75	15.63	14.1	12.31	16.55	13.5	26.22	26.06	22.96	24.42	29.16	26.38	1343	1375	1198	1202	1494	1304	14.12	14.8267	26.6533	25.08	1333.33	1305.33	0.0385086	0.953567	0.791271	Man1a	Man1a1+++PCR1	mRNA	13	URS00009AF49D+++URS00009B2310+++URS00009B26A3+++URS00009B4D37+++URS00009C2D0D+++URS0000AA0C86+++XR_001779471+++XR_003948601+++NM_008548+++XM_006512568+++XM_006512569+++XM_011243136+++XM_030244925	coding	known	NC_000076.6	53904785	54076616	+	10|10 B3	17155	NO_INFO	NO_INFO	17155	NA	K01230	Man1a	NA
14237	14237	Foxd4	0.02	0	0.04	0.04	0	0	0.04	0	0.07	0.08	0	0	1	0	2	2	0	0	0.0133333	0.02	0.0266667	0.0366667	0.666667	1	-0.627378	0.95478	0.823293	Foxd4	FREAC5+++Fkh2	mRNA	1	NM_008022	coding	known	NC_000085.6	24898965	24901309	-	19 B|19 19.86 cM	14237	NO_INFO	NO_INFO	14237	NA	NO_INFO	NA	NA
17380	17380	Mme	1.56	1.35	1.25	2.03	0.85	1.48	2.77	2.26	2.04	4.02	1.5	2.89	191	162	146	227	104	168	1.45333	1.38667	2.80333	2.35667	166.333	166.333	-0.006203	0.999898	0.982318	Mme	6030454K05Rik+++C85356+++CALLA+++CD10+++NEP+++SFE	mRNA	5	NM_001289462+++NM_001289463+++NM_001357335+++NM_008604+++XM_006501098	coding	known	NC_000069.6	63295211	63383713	+	3 E1|3 29.97 cM	17380	NO_INFO	NO_INFO	17380	NA	K01389	Mme	NA
83961	83961	Nrg4	1.6	1.28	1.38	1.87	2.15	1.85	2.84	2.13	2.25	3.71	3.78	3.62	60.86	50.07	53.54	69.86	82.49	69.88	1.95667	1.42	3.70333	2.40667	74.0767	54.8233	0.439176	0.462846	0.136999	Nrg4	AI552600	mRNA	4	NM_032002+++XM_017313704+++XM_017313705+++XM_017313706	coding	known	NC_000075.6	55220222	55283654	-	9|9 B	83961	NO_INFO	NO_INFO	83961	NA	K05458	NA	NA
223648	223648	Ccdc166	0.56	0.41	0.67	0.41	0.36	0.43	0.99	0.68	1.09	0.81	0.64	0.83	27	19	31	20	17	20	0.4	0.546667	0.76	0.92	19	25.6667	-0.433705	0.769375	0.36839	Ccdc166	2410075B13Rik	mRNA	2	NM_001163518+++NM_146059	coding	known	NC_000081.6	75979872	75982285	-	15|15 D3	223648	NO_INFO	NO_INFO	223648	NA	NO_INFO	NA	NA
634882	634882	Itih5l-ps	0.04	0.02	0.03	0	0.07	0	0.08	0.04	0.06	0	0.12	0	3	2	3	0	6	0	0.0233333	0.03	0.04	0.06	2	2.66667	-0.369378	0.95738	0.835866	Itih5l-ps	Gm386+++Itih5l	mRNA	5	URS0000787DAC+++URS00009AFDD2+++NM_001289875+++XM_017318592+++XM_017318593	coding	known	NC_000086.7	150826917	150857407	+	X|X F3	634882	NO_INFO	NO_INFO	634882	NA	NO_INFO	NA	NA
106757	106757	Catsperd	0.22	0.3	0.29	0.15	0.19	0.16	0.39	0.5	0.48	0.3	0.33	0.32	9	12	12	7	9	6	0.166667	0.27	0.316667	0.456667	7.33333	11	-0.580681	0.814564	0.421299	Catsperd	4921529N20Rik+++4933402B14Rik+++619718+++AW045609+++Gm6095+++Tmem146	mRNA	19	NM_001357897+++NM_175350+++XM_006523424+++XM_006523428+++XM_006523430+++XM_006523433+++XM_006523434+++XM_006523436+++XM_006523437+++XM_011246244+++XM_030249423+++XM_030249424+++XM_030249425+++XM_030249426+++XM_030249427+++XM_030249428+++XM_030249429+++XM_030249430+++XM_030249431	coding	known	NC_000083.6	56626911	56664456	+	17|17 D	106757	NO_INFO	NO_INFO	106757	NA	NO_INFO	NA	NA
330428	330428	Tmem52b	0.09	0.13	0.09	0.15	0.06	0.06	0.15	0.21	0.14	0.3	0.11	0.12	4	6	4	7.82	3	3	0.09	0.103333	0.176667	0.166667	4.60667	4.66667	-0.115323	0.982333	0.910493	Tmem52b	D630042F21Rik	mRNA	2	NM_001081186+++XM_006506325	coding	known	NC_000072.6	129512549	129519227	+	6|6 F3	330428	NO_INFO	NO_INFO	330428	NA	NO_INFO	NA	NA
115487184	115487184	LOC115487184	159.43	167.06	190.79	153.17	148.52	128.17	283.42	278.65	310.76	303.8	261.73	250.44	1390.77	1463.98	1649.25	1328.01	1297.38	1121.99	143.287	172.427	271.99	290.943	1249.13	1501.33	-0.263747	0.280321	0.0570595	LOC115487184	Gm15431	mRNA	1	XM_030244766	coding	known	NC_000067.6	171711042	171711511	+	1|1 H3	115487184	NO_INFO	NO_INFO	115487184	NA	NO_INFO	NA	NA
75560	75560	Ep400	8.08	7.47	7.05	11.77	7.71	11.09	14.36	12.46	11.49	23.34	13.59	21.66	1788	1664	1552	2620	1708	2485	10.19	7.53333	19.53	12.77	2271	1668	0.442738	0.069039	0.00564737	Ep400	1700020J09Rik+++AU023439+++mDomino+++mKIAA1498+++p400	mRNA	22	URS00009B11FB+++URS00009BBBD1+++URS00009C4C0C+++NM_029337+++NM_173066+++XM_006535265+++XM_006535269+++XM_006535270+++XM_006535271+++XM_006535276+++XM_006535277+++XM_017321129+++XM_017321130+++XM_017321131+++XM_017321132+++XM_017321133+++XM_017321134+++XM_017321135+++XM_030254869+++XM_030254870+++XM_030254871+++XM_030254872	coding	known	NC_000071.6	110664373	110770927	-	5|5 F	75560	NO_INFO	NO_INFO	75560	NA	NO_INFO	NA	NA
117066	117066	Cts3	0.13	0.11	0.08	0.14	0.17	0.04	0.23	0.18	0.13	0.27	0.31	0.08	3.59	2.76	2	3.69	4.74	1	0.116667	0.106667	0.22	0.18	3.14333	2.78333	0.203708	0.971033	0.879768	Cts3	1600000I23Rik	mRNA	4	NM_026906+++NM_054092+++XM_006517052+++XM_011244465	coding	known	NC_000079.6	61564630	61570170	-	13|13 B2	117066	NO_INFO	NO_INFO	117066	NA	NO_INFO	NA	NA
100310872	100310872	Dynlt1a	3.35	2.81	3.51	3.02	2.7	3.19	5.95	4.69	5.72	6	4.77	6.24	339.57	286.59	353.17	304.99	274.7	324.93	2.97	3.22333	5.67	5.45333	301.54	326.443	-0.1153	0.86647	0.494809	Dynlt1a	AGS2+++Dynlt1+++Tctel1+++Tctex-1+++Tctex1	mRNA	2	XR_003952069+++NM_001166629	coding	known	NC_000083.6	6306344	6317520	-	17 A1|17	100310872	NO_INFO	NO_INFO	100310872	NA	K10420	NA	NA
347708	347708	Dppa1	0.06	0	0.06	0	0.07	0	0.1	0	0.09	0	0.12	0	1	0	1	0	3	0	0.0233333	0.04	0.04	0.0633333	1	0.666667	0.633006	0.95478	0.822665	Dppa1	C77727	mRNA	4	URS00009C36D1+++NM_001163358+++NM_178247+++XM_017314620	coding	known	NC_000077.6	46607010	46629274	+	11|11 B1.1	347708	NO_INFO	NO_INFO	347708	NA	NO_INFO	NA	NA
330502	330502	Zfp82	3.51	3.98	3.48	3.89	2.98	3.66	6.23	6.63	5.67	7.72	5.26	7.15	149	167	143	164	127	156	3.51	3.65667	6.71	6.17667	149	153	-0.0383943	0.962728	0.85337	Zfp82	A030010D05+++Krab16+++Mszf3+++Zfp-82	mRNA	3	NM_001252519+++NM_001253385+++NM_177889	coding	known	NC_000073.6	30056034	30072823	-	7|7 B1	330502	NO_INFO	NO_INFO	330502	NA	K09228	NA	NA
269254	269254	Setx	4.98	4.4	3.59	8.89	4.75	8.73	8.85	7.34	5.85	17.63	8.36	17.06	1124	1002	805	1981	1072	1964	7.45667	4.32333	14.35	7.34667	1672.33	977	0.771989	0.0159468	0.000477606	Setx	A130090N03+++A930037J23Rik+++AOA2+++AW060766+++Als4+++SCAR1+++Sen1+++mKIAA0625	mRNA	9	URS00009B5911+++URS00009B8730+++URS00009C297D+++XR_001782867+++NM_198033+++XM_006498079+++XM_006498080+++XM_006498082+++XM_030251650	coding	known	NC_000068.7	29122735	29182471	+	2|2 A3- B	269254	NO_INFO	NO_INFO	269254	NA	K10706	Setx	NA
104910	104910	Slc25a47	0.98	1.19	1.75	0.79	1.1	1.08	1.74	1.99	2.85	1.57	1.94	2.1	31	38	55	25	35	35	0.99	1.30667	1.87	2.19333	31.6667	41.3333	-0.381391	0.766368	0.365807	Slc25a47	AI132487+++AI876593+++HDMCP	mRNA	2	NM_001012310+++XM_011243981	coding	known	NC_000078.6	108849833	108856815	+	12|12 F1	104910	NO_INFO	NO_INFO	104910	NA	NO_INFO	NA	NA
238693	238693	Zfp58	2.6	2.35	2.2	3.18	1.94	2.86	4.63	3.92	3.58	6.3	3.42	5.58	124.67	112.99	104.31	151.12	93	137.24	2.66	2.38333	5.1	4.04333	127.12	113.99	0.162032	0.880085	0.51753	Zfp58	A530094I17Rik+++Mfg-1+++Mfg1+++Rslcan5+++Zfp817	mRNA	1	NM_001007575	coding	known	NC_000079.6	67490167	67500522	-	13|13 B3	238693	NO_INFO	NO_INFO	238693	NA	K09228	NA	NA
94091	94091	Trim11	8.99	8.41	9.32	8.99	9.06	8.31	15.99	14.03	15.18	17.82	15.96	16.24	363	349	358	409	377	380	8.78667	8.90667	16.6733	15.0667	388.667	356.667	0.126071	0.77048	0.369339	Trim11	NA	mRNA	8	URS00009AD7B5+++URS00009B42C2+++NM_001290988+++NM_053168+++XM_006534579+++XM_011249334+++XM_011249335+++XM_030246446	coding	known	NC_000077.6	58973726	58991462	+	11|11 B1.3	94091	NO_INFO	NO_INFO	94091	NA	NO_INFO	NA	NA
56314	56314	Zfp113	1.47	1.64	1.9	1.56	1.31	1.1	2.61	2.73	3.09	3.09	2.3	2.15	195.32	219.06	250.19	206.06	173.92	146.81	1.32333	1.67	2.51333	2.81	175.597	221.523	-0.340308	0.417051	0.11312	Zfp113	4732456B05Rik+++mKIAA4229	mRNA	2	URS00009B69FF+++NM_019747	coding	known	NC_000071.6	138139702	138155744	-	5|5 G2	56314	NO_INFO	NO_INFO	56314	NA	K09228	Zfp113	NA
56459	56459	Sae1	121.92	126.6	108.53	142.73	120.94	133.97	216.74	211.16	176.78	283.1	213.12	261.77	4885.66	5093.06	4306.02	5643.12	4847.82	5385.1	132.547	119.017	252.663	201.56	5292.01	4761.58	0.154054	0.497309	0.154143	Sae1	2400010M20Rik+++2610044L12Rik+++AL033372+++AOS1+++AW743391+++D7Ertd177e+++HSPC140+++Sua1+++Uble1a	mRNA	5	URS00009BBB83+++NM_001285891+++NM_001285892+++NM_019748+++XM_011250653	coding	known	NC_000073.6	16320236	16387896	-	7 A2|7 8.88 cM	56459	NO_INFO	NO_INFO	56459	NA	K10684	Sae1	NA
70810	70810	Krt25	0.15	0.15	0.27	0.14	0.11	0.11	0.26	0.25	0.44	0.27	0.2	0.22	4	4	7.17	3.64	3	3	0.12	0.19	0.23	0.316667	3.21333	5.05667	-0.737956	0.864103	0.490164	Krt25	4631426H08Rik+++CK-25+++K25+++Ka38+++Krt25a+++mIRSa1	mRNA	2	NM_133730+++XM_017314757	coding	known	NC_000077.6	99315516	99322951	-	11|11 D	70810	NO_INFO	NO_INFO	70810	NA	K07604	NA	NA
56069	56069	Il17b	0.15	0.38	0.31	0.15	0.15	0.23	0.27	0.64	0.5	0.31	0.27	0.45	2	5	4	2	2	3	0.176667	0.28	0.343333	0.47	2.33333	3.66667	-0.653402	0.921903	0.595944	Il17b	1110006O16Rik+++1700006N07Rik+++Zcyto7	mRNA	4	NM_019508+++XM_006526106+++XM_006526108+++XM_030250543	coding	known	NC_000084.6	61687935	61692538	+	18|18 E1	56069	NO_INFO	NO_INFO	56069	NA	K05490	NA	NA
57912	57912	Cdc42se1	52.5	56.57	54.33	46	66.29	52.8	93.33	94.36	88.49	91.25	116.82	103.17	3045.42	3278.85	3074.87	2692.57	3825.61	3135.57	55.03	54.4667	103.747	92.06	3217.92	3133.05	0.0479234	0.953567	0.770343	Cdc42se1	1300002M12Rik+++AW558204+++Cdcse1+++SCIP1+++Spec1	mRNA	2	NM_001038708+++NM_172395	coding	known	NC_000069.6	95228424	95236424	+	3|3 F2.1	57912	NO_INFO	NO_INFO	57912	NA	NO_INFO	NA	NA
666504	666504	Tmem249	0	0.05	0.05	0	0.05	0	0	0.08	0.08	0	0.09	0	0	1	1	0	1	0	0.0166667	0.0333333	0.03	0.0533333	0.333333	0.666667	-0.904896	0.953567	0.782705	Tmem249	EG666504+++Gm8140	mRNA	1	XM_030248877	coding	known	NC_000081.6	76533208	76535299	-	15|15 D3	666504	NO_INFO	NO_INFO	666504	NA	NO_INFO	NA	NA
214384	214384	Myocd	0.27	0.14	0.16	0.21	0.04	0.12	0.48	0.24	0.26	0.42	0.08	0.23	43	23	25	34	7	19	0.123333	0.19	0.243333	0.326667	20	30.3333	-0.612099	0.709497	0.307845	Myocd	BSAC2A+++Srfcp	mRNA	9	URS00009AD68E+++URS00009BF13A+++URS00009C570B+++URS00009C5EA2+++NM_145136+++NM_146386+++XM_006532816+++XM_011248893+++XM_011248895	coding	known	NC_000077.6	65170688	65269989	-	11|11 B3	214384	NO_INFO	NO_INFO	214384	NA	NO_INFO	Myocd	NA
320214	320214	Maats1	0.17	0.21	0.12	0.02	0.26	0.14	0.31	0.35	0.19	0.04	0.46	0.26	9	11	6	1	14	7	0.14	0.166667	0.253333	0.283333	7.33333	8.66667	-0.210679	0.954884	0.82566	Maats1	4932425I24Rik+++Aat1+++Maats1+++Spata26	mRNA	4	URS0000766ADD+++URS00009C3527+++NM_001081025+++XM_006522245	coding	known	NC_000082.6	38297754	38341860	+	16|16 B3	320214	NO_INFO	NO_INFO	320214	NA	NO_INFO	Cfap91	NA
381738	381738	Drc1	0.07	0.22	0.02	0.04	0.05	0.1	0.13	0.37	0.04	0.08	0.08	0.2	3	9	1	2	2	5	0.0633333	0.103333	0.12	0.18	3	4.33333	-0.525739	0.941558	0.676687	Drc1	Ccdc164+++Gm1060+++b2b1654Clo	mRNA	6	URS000081170D+++NM_001033460+++XM_017320953+++XM_017320954+++XM_017320955+++XM_030254633	coding	known	NC_000071.6	30281335	30366695	+	5|5 B1	381738	NO_INFO	NO_INFO	381738	NA	NO_INFO	Drc1	NA
78004	78004	Prr15	0.1	0.13	0.14	0.07	0.03	0.02	0.18	0.22	0.22	0.13	0.06	0.04	3	4	4	2	1	1	0.04	0.123333	0.0766667	0.206667	1.33333	3.66667	-1.46558	0.685752	0.288094	Prr15	E130201N16Rik+++G90	mRNA	2	NM_030024+++XM_030255675	coding	known	NC_000072.6	54326756	54343436	+	6|6 B3	78004	NO_INFO	NO_INFO	78004	NA	NO_INFO	Prr15	NA
73614	73614	Rhox13	0.04	0	0.12	0	0	0	0.07	0	0.2	0	0	0	1	0	3	0	0	0	0	0.0533333	0	0.09	0	1.33333	-2.86641	0.799763	0.400391	Rhox13	1700123J19Rik	mRNA	1	NM_001185002	coding	known	NC_000086.7	38120840	38129966	+	X|X A3.3	73614	NO_INFO	NO_INFO	73614	NA	NO_INFO	NA	NA
57869	57869	Adck2	2.82	2.79	2.89	2.87	3.1	3.14	5.01	4.66	4.71	5.7	5.47	6.14	188	203	207	188.81	204	171.6	3.03667	2.83333	5.77	4.79333	188.137	199.333	-0.0833344	0.938819	0.664666	Adck2	AA408112+++BB006057	mRNA	3	URS00007612A0+++NM_178873+++XM_006506425	coding	known	NC_000072.6	39573844	39592784	+	6|6 B1	57869	NO_INFO	NO_INFO	57869	NA	NO_INFO	Adck2	NA
230594	230594	Tut4	9.52	6.33	6.45	12.86	7.55	12.77	16.93	10.55	10.51	25.52	13.31	24.96	1143	764	765	1520	905	1527	11.06	7.43333	21.2633	12.6633	1317.33	890.667	0.563702	0.103961	0.0109572	Tut4	6030404K05Rik+++9230115F04Rik+++PPAPD3+++Tent3a+++Zcchc11+++mKIAA0191	mRNA	17	URS0000784B99+++URS00009B3093+++URS00009B69AA+++URS00009B7259+++URS00009BEA44+++URS00009C3D7A+++URS00009C51C0+++NM_175472+++XM_006502978+++XM_006502980+++XM_006502983+++XM_006502984+++XM_017320138+++XM_017320139+++XM_017320140+++XM_017320141+++XM_030253437	coding	known	NC_000070.6	108459426	108559415	+	4|4 C7	230594	NO_INFO	NO_INFO	230594	NA	NO_INFO	NA	NA
54188	54188	Cpsf4	38.12	38.69	44.27	35.59	34.86	34.39	67.77	64.54	72.11	70.6	61.43	67.21	1321	1346	1494	1232	1212	1196	34.9467	40.36	66.4133	68.14	1213.33	1387	-0.191048	0.412272	0.111058	Cpsf4	30kDa+++C79664	mRNA	4	NM_001291248+++NM_001291249+++NM_178576+++XM_006504845	coding	known	NC_000071.6	145167072	145182041	+	5|5 G2	54188	NO_INFO	NO_INFO	54188	NA	K14404	NA	NA
100041702	100041702	Gm3476	0	0.19	0.12	0.16	0.21	0.5	0	0.32	0.19	0.32	0.37	0.97	0	2.89	1.73	2.4	3.2	7.52	0.29	0.103333	0.553333	0.17	4.37333	1.54	2.00042	0.577432	0.2027	Gm3476	NA	mRNA	1	XM_011244837	coding	known	NC_000080.6	6117611	6125827	-	14 A2|14	100041702	NO_INFO	NO_INFO	100041702	NA	NO_INFO	NA	NA
74132	74132	Rnf6	20.51	15.34	15.69	24	22.41	23.16	36.46	25.58	25.56	47.6	39.49	45.25	1332	1001	1001	1578	1467	1524	23.19	17.18	44.1133	29.2	1523	1111.33	0.459408	0.0271786	0.00115079	Rnf6	1200013I08Rik+++5730419H05Rik+++AA537053	mRNA	6	URS00009B2DA1+++URS00009B8D4F+++NM_001256085+++NM_001256086+++NM_001256087+++NM_028774	coding	known	NC_000071.6	146207708	146221457	+	5|5 G3	74132	NO_INFO	NO_INFO	74132	NA	NO_INFO	Rnf6	NA
226154	226154	Lzts2	25.89	24.24	28.83	27.42	27.83	27.5	46.02	40.42	46.96	54.39	49.04	53.73	1472.13	1364.77	1593.7	1562.77	1577.17	1579.09	27.5833	26.32	52.3867	44.4667	1573.01	1476.87	0.0939889	0.825369	0.434358	Lzts2	BC014695+++LAPSER1+++mKIAA1813	mRNA	8	NM_001130525+++NM_001130526+++NM_145503+++XM_006527004+++XM_006527005+++XM_030250898+++XM_030250899+++XM_030250900	coding	known	NC_000085.6	45015176	45027115	+	19|19 C3	226154	NO_INFO	NO_INFO	226154	NA	NO_INFO	Lzts2	NA
77767	77767	Ermn	0	0	0	0.01	0	0	0	0	0	0.03	0	0	0	0	0	1.03	0	0	0.00333333	0	0.01	0	0.343333	0	0.964613	0.953567	0.813124	Ermn	A330104H05Rik+++AI854460+++ermin+++mKIAA1189	mRNA	1	NM_029972	coding	known	NC_000068.7	58045115	58052864	-	2 C1.1|2	77767	NO_INFO	NO_INFO	77767	NA	NO_INFO	Ermn	NA
432530	432530	Adcy1	0.29	0.2	0.18	0.23	0.18	0.33	0.51	0.33	0.29	0.46	0.31	0.64	73	51	45	58	45	83	0.246667	0.223333	0.47	0.376667	62	56.3333	0.141928	0.949072	0.694109	Adcy1	AC1+++D11Bwg1392e+++I-AC+++brl	mRNA	2	URS00009B16C3+++NM_009622	coding	known	NC_000077.6	7063433	7178506	+	11 A1|11 4.72 cM	432530	NO_INFO	NO_INFO	432530	NA	K08041	Adcy1	NA
71151	71151	Eri2	9.13	8.83	7.41	9.43	6.95	8.31	16.24	14.74	12.07	18.71	12.25	16.24	669.15	620.86	501.22	707.03	508.78	642.2	8.23	8.45667	15.7333	14.35	619.337	597.077	0.0533533	0.953567	0.750054	Eri2	4933424N09Rik+++Exod1+++mKIAA1504	mRNA	7	NM_001355104+++NM_027698+++XM_006508207+++XM_006508210+++XM_017312302+++XM_030242988+++XM_030242989	coding	known	NC_000073.6	119783826	119794058	-	7 F2|7	71151	NO_INFO	NO_INFO	71151	NA	NO_INFO	NA	NA
215890	215890	Clvs2	0.06	0	0.02	0.08	0.07	0.07	0.11	0	0.04	0.16	0.13	0.14	3.16	0	1.2	3.83	3.62	3	0.0733333	0.0266667	0.143333	0.05	3.48333	1.45333	1.18267	0.837349	0.45155	Clvs2	A330019N05Rik+++Rlbp1l2	mRNA	5	URS00009B9D1E+++URS00009C1909+++NM_001359139+++NM_175448+++XM_030245010	coding	known	NC_000076.6	33512286	33624684	-	10|10 A4- B1	215890	NO_INFO	NO_INFO	215890	NA	NO_INFO	NA	NA
12455	12455	Ccnt1	10.79	9.89	9.75	16.22	10.7	13.53	19.18	16.49	15.88	32.18	18.86	26.43	1477	1311	1297	2216	1478	1875	13.4833	10.1433	25.8233	17.1833	1856.33	1361.67	0.444788	0.0486193	0.00307398	Ccnt1	2810478G24Rik+++AI115585+++CycT1	mRNA	4	NR_160872+++URS00009BBF51+++NM_001368702+++NM_009833	coding	known	NC_000081.6	98538690	98567736	-	15|15 F1	12455	NO_INFO	NO_INFO	12455	NA	K15188	NA	NA
17192	17192	Mbd3	118.32	138.74	131.82	114.8	114.05	123.1	210.35	231.4	214.71	227.69	200.98	240.53	3716	4371	4100	3595	3598	3886	117.317	129.627	223.067	218.82	3693	4062.33	-0.135229	0.646038	0.254574	Mbd3	AI181826+++AU019209	mRNA	2	NM_001306143+++NM_013595	coding	known	NC_000076.6	80392539	80399531	-	10 C1|10 39.72 cM	17192	NO_INFO	NO_INFO	17192	NA	NO_INFO	NA	NA
115486031	115486031	LOC115486031	3.05	2.13	2.63	3.07	2.89	3.59	5.42	3.56	4.28	6.1	5.1	7.01	184.53	129.66	157.36	184.75	175.28	217.74	3.18333	2.60333	6.07	4.42	192.59	157.183	0.297268	0.527138	0.171742	LOC115486031	NA	mRNA	1	XM_030250171	coding	known	NC_000083.6	17005056	17041555	+	17 A3.1|17	115486031	NO_INFO	NO_INFO	115486031	NA	NO_INFO	NA	NA
230883	230883	Aadacl3	0.05	0	0.02	0.02	0	0	0.08	0	0.03	0.03	0	0	3	0	1	1	0	0	0.00666667	0.0233333	0.01	0.0366667	0.333333	1.33333	-1.88009	0.873822	0.504683	Aadacl3	Gm435	mRNA	3	URS0000EF041E+++URS0000EF3E98+++NM_001085503	coding	known	NC_000070.6	144451220	144463756	-	4|4 E1	230883	NO_INFO	NO_INFO	230883	NA	NO_INFO	NA	NA
67894	67894	Fam45a	16.65	15.43	16.33	14.64	16.56	14.97	29.6	25.74	26.59	29.04	29.19	29.26	802	743	773	701	798	723	15.39	16.1367	29.1633	27.31	740.667	772.667	-0.0553398	0.944799	0.681772	Fam45a	1810055E12Rik+++Fam45a	mRNA	6	URS00009B398E+++NM_001167829+++NM_001347464+++NM_001360619+++NM_001360620+++NM_026437	coding	known	NC_000085.6	60811555	60836235	+	19|19 D3	67894	NO_INFO	NO_INFO	67894	NA	NO_INFO	NA	NA
13661	13661	Ehf	0.01	0.05	0.02	0.01	0.01	0.04	0.02	0.08	0.04	0.02	0.02	0.08	1	4.18	2	1.01	1.11	3.63	0.02	0.0266667	0.04	0.0466667	1.91667	2.39333	-0.486641	0.953567	0.750595	Ehf	9030625L19Rik+++AU019492	mRNA	11	URS00009BAD32+++NM_007914+++XM_006498695+++XM_006498697+++XM_006498698+++XM_006498699+++XM_006498700+++XM_006498701+++XM_006498702+++XM_006498703+++rna-NM_007914.3-2	coding	known	NT_039223.3	285339	103303275	-	2|2 E2	13661	NO_INFO	NO_INFO	13661	NA	NO_INFO	Ehf	NA
107508	107508	Eprs	78.69	72.98	78.19	100.04	80.07	93.44	139.9	121.72	127.36	198.43	141.11	182.58	7294.05	6376.67	6600.99	9951.55	7582.88	9397.66	91.1833	76.62	174.04	129.66	8977.36	6757.24	0.40952	0.01998	0.000700671	Eprs	2410081F06Rik+++3010002K18Rik+++C79379+++Eprs1+++Qprs	mRNA	9	URS0000811FD3+++URS0000811FE2+++URS00009BB395+++URS00009BC2E2+++NM_001357474+++NM_029735+++XM_011238908+++XM_017320653+++XM_030254860	coding	known	NC_000067.6	185359461	185428360	+	1|1 H5	107508	NO_INFO	NO_INFO	107508	NA	K14163	Eprs	NA
66446	66446	Exosc7	61.43	77.72	79.18	63.6	67.87	61.58	109.2	129.63	128.97	126.15	119.61	120.33	1270	1588	1476	1317	1403	1278	64.35	72.7767	122.03	122.6	1332.67	1444.67	-0.113413	0.814771	0.421494	Exosc7	2610002K22Rik+++AV212732+++mKIAA0116	mRNA	3	NM_001081188+++XM_006512207+++XM_006512208	coding	known	NC_000075.6	123113231	123136129	+	9|9 F4	66446	NO_INFO	NO_INFO	66446	NA	K12589	NA	NA
75210	75210	Prr3	11.57	12.75	12.4	10.96	13.16	11.21	20.58	21.26	20.2	21.75	23.19	21.91	449.17	476	468	395.87	473	416.49	11.7767	12.24	22.2833	20.68	428.453	464.39	-0.111894	0.856152	0.47774	Prr3	4930540G07Rik+++Cat56	mRNA	23	XR_001782124+++NM_001165892+++NM_001282012+++NM_001282013+++NM_001282024+++NM_001282025+++NM_145487+++XM_006525060+++XM_006525062+++XM_006525063+++XM_030250122+++rna-NM_001165892.1-2+++rna-NM_001165892.1-3+++rna-NM_001282012.1-2+++rna-NM_001282012.1-3+++rna-NM_001282013.1-2+++rna-NM_001282013.1-3+++rna-NM_001282024.1-2+++rna-NM_001282024.1-3+++rna-NM_001282025.1-2+++rna-NM_001282025.1-3+++rna-NM_…	coding	known	NT_187004.1	2282283	35980063	-	17|17 B1	75210	NO_INFO	NO_INFO	75210	NA	NO_INFO	Prr3	NA
105245389	105245389	Gm40853	2.23	1.56	2.1	1.4	0.94	1.45	3.96	2.61	3.43	2.78	1.65	2.82	55.17	38.89	51.6	34.47	23.25	35.92	1.26333	1.96333	2.41667	3.33333	31.2133	48.5533	-0.647111	0.371361	0.0920111	Gm40853	NA	mRNA	2	URS00009B3E22+++XM_017315275	coding	known	NC_000078.6	19973726	20009131	+	12 A1.2|12	105245389	NO_INFO	NO_INFO	105245389	NA	NO_INFO	NA	NA
66371	66371	Chmp4c	2.94	2.54	3.08	3.32	1.83	2.18	5.22	4.23	5.01	6.58	3.22	4.26	106	92	110	119	66	79	2.44333	2.85333	4.68667	4.82	88	102.667	-0.227981	0.818482	0.426145	Chmp4c	2010012P02Rik+++2210015K02Rik+++2310010I16Rik+++Shax3+++Snf7-3	mRNA	6	URS00009ADE6D+++URS00009B4F9B+++URS00009B7FAC+++URS00009B98B8+++URS00009BB1F3+++NM_025519	coding	known	NC_000069.6	10353510	10393216	+	3|3 A1	66371	NO_INFO	NO_INFO	66371	NA	K24782	NA	NA
319322	319322	Sf3b2	88.73	89.97	80.43	115.19	90.47	117.41	157.74	150.07	131	228.46	159.44	229.42	5854	5963	5258	7553	5977	7773	107.69	86.3767	205.773	146.27	7101	5691.67	0.319388	0.0971415	0.00980778	Sf3b2	145kDa+++2610311M13Rik+++2810441F20Rik+++B230398H18Rik+++SAP145+++SF3b1+++SF3b145+++SF3b150	mRNA	4	URS00009AD99C+++URS0000E6D476+++NM_001362454+++NM_030109	coding	known	NC_000085.6	5273921	5296028	+	19|19 A	319322	NO_INFO	NO_INFO	319322	NA	K12829	NA	NA
24053	24053	Sgcg	0.01	0.03	0	0	0	0	0.02	0.05	0	0	0	0	1	2	0	0	0	0	0	0.0133333	0	0.0233333	0	1	-2.43274	0.880529	0.520237	Sgcg	35kDa+++5430420E18Rik+++AI642964+++gamma-SG	mRNA	4	URS00009BDC14+++URS00009C0F87+++NM_011892+++XM_006519012	coding	known	NC_000080.6	61219106	61275067	-	14|14 D1	24053	NO_INFO	NO_INFO	24053	NA	K12564	NA	NA
72640	72640	Mex3a	4.24	3.17	3.57	3.93	1.79	3.18	7.53	5.29	5.82	7.79	3.16	6.21	542.33	408.01	452.77	499.75	229.63	408.19	2.96667	3.66	5.72	6.21333	379.19	467.703	-0.310385	0.596817	0.216756	Mex3a	2700083E18Rik+++Gm411+++Rkhd4	mRNA	3	URS00009B17DF+++URS00009C3460+++NM_001029890	coding	known	NC_000069.6	88531946	88541394	+	3|3 F1	72640	NO_INFO	NO_INFO	72640	NA	NO_INFO	NA	NA
209586	209586	Nudcd3	35.63	36.23	31.3	41.18	32.92	41.68	63.33	60.43	50.98	81.67	58.01	81.45	2841.07	2908	2454	3316.18	2652	3377	38.5933	34.3867	73.71	58.2467	3115.06	2734.36	0.18877	0.467772	0.139995	Nudcd3	AI427847+++BC024322+++mKIAA1068	mRNA	7	URS00009AE538+++URS00009B38AA+++URS00009B7D69+++URS00009C47A3+++XR_001779940+++NM_001363446+++NM_173748	coding	known	NC_000077.6	6105691	6201619	-	11|11 A1	209586	NO_INFO	NO_INFO	209586	NA	NO_INFO	NA	NA
71670	71670	Acy3	1.89	2.36	2.02	0.83	1.37	1.2	3.36	3.94	3.29	1.65	2.41	2.34	45	55	46	20	34	29	1.13333	2.09	2.13333	3.53	27.6667	48.6667	-0.80584	0.234466	0.0425144	Acy3	0610006H10Rik+++AA3+++AAIII+++AW107362+++Acy-3+++HCBP1	mRNA	4	NM_001302479+++NM_001302480+++NM_001302481+++NM_001302482	coding	known	NC_000085.6	3986570	3990007	+	19|19 A	71670	NO_INFO	NO_INFO	71670	NA	NO_INFO	Acy3	NA
238663	238663	Spata31d1d	0	0	0	0.01	0	0	0	0	0	0.03	0	0	0	0	0	1	0	0	0.00333333	0	0.01	0	0.333333	0	0.964613	0.953567	0.813124	Spata31d1d	4932411G14Rik+++Fam75d1d	mRNA	1	NM_177711	coding	known	NC_000079.6	59725925	59731752	-	13|13 B2	238663	NO_INFO	NO_INFO	238663	NA	NO_INFO	NA	NA
85305	85305	Kars	188.99	207.62	159.47	213.63	199.08	213.42	335.98	346.29	259.75	423.71	350.84	417.01	7923	8723	6587	8940	8353	9029	208.71	185.36	397.187	314.007	8774	7744.33	0.183627	0.479421	0.145074	Kars	AA589550+++AL024334+++AL033315+++AL033367+++D8Ertd698e+++D8Wsu108e+++Kars1+++LysRS+++mKIAA0070	mRNA	5	NM_001130868+++NM_001286384+++NM_001363429+++NM_001363430+++NM_053092	coding	known	NC_000074.6	111993439	112011354	-	8 E1|8 58.27 cM	85305	NO_INFO	NO_INFO	85305	NA	K04567	NA	COG1190///NA
66603	66603	Gemin2	17.04	19.39	18.11	19.96	16.91	19.54	30.29	32.33	29.5	39.59	29.8	38.19	544.12	621.8	573.05	633.42	540.63	626.2	18.8033	18.18	35.86	30.7067	600.083	579.657	0.0500349	0.953567	0.714894	Gemin2	Sip1+++gemin-2	mRNA	1	NM_025656	coding	known	NC_000078.6	59013391	59028470	+	12|12 C1	66603	NO_INFO	NO_INFO	66603	NA	NO_INFO	NA	NA
330228	330228	Spdye4b	0	0.02	0	0	0.02	0	0	0.04	0	0	0.04	0	0	1	0	0	1	0	0.00666667	0.00666667	0.0133333	0.0133333	0.333333	0.333333	0.00284052	0.999898	0.999445	Spdye4b	4933411G11Rik	mRNA	3	NM_177880+++XM_006504713+++XM_006504715	coding	known	NC_000071.6	143180924	143205077	+	5|5 G2	330228	NO_INFO	NO_INFO	330228	NA	K08694	NA	NA
15430	15430	Hoxd10	1.1	1.09	0.7	0.75	0.72	0.69	1.95	1.82	1.15	1.5	1.27	1.36	41	42	27.4	30.63	28	27	0.72	0.963333	1.37667	1.64	28.5433	36.8	-0.367218	0.766305	0.36541	Hoxd10	AI385591+++AI874987+++Hox-4.5+++Hox-5.3	mRNA	3	URS00009C57F1+++NM_013554+++XM_006498789	coding	known	NC_000068.7	74683446	74695106	+	2 C3|2 44.13 cM	15430	NO_INFO	NO_INFO	15430	NA	K09295	Hoxd10	NA
20743	20743	Sptbn2	6.79	7.6	6.11	13.12	6.49	14.58	12.07	12.67	9.95	26.03	11.44	28.5	1114	1262	999	2139	1061	2388	11.3967	6.83333	21.99	11.5633	1862.67	1125	0.721054	0.0519123	0.0034627	Sptbn2	Spnb3	mRNA	4	NM_021287+++XM_006531703+++XM_006531704+++XM_006531705	coding	known	NC_000085.6	4711208	4753978	+	19 A|19 4.1 cM	20743	NO_INFO	NO_INFO	20743	NA	K23932	Sptbn2	NA
215113	215113	Slc43a2	8.97	9.69	9.05	8.59	10.46	9.27	15.95	16.17	14.75	17.04	18.43	18.12	701.57	717.85	692.84	677.64	791.23	705.25	9.44	9.23667	17.8633	15.6233	724.707	704.087	0.0482911	0.953567	0.72991	Slc43a2	7630402D21Rik+++BC042513+++Lat4	mRNA	17	URS00009B090D+++URS00009BE3AD+++URS00009BFE7D+++XR_003949380+++NM_001199283+++NM_001199284+++NM_173388+++XM_006532819+++XM_006532820+++XM_006532821+++XM_006532822+++XM_006532823+++XM_006532824+++XM_006532825+++XM_006532826+++XM_006532827+++XM_030245780	coding	known	NC_000077.6	75529915	75577575	+	11|11 B5	215113	NO_INFO	NO_INFO	215113	NA	NO_INFO	Slc43a2	NA
223267	223267	Ggact	1.82	2.27	2.27	1.46	2.22	1.45	3.23	3.79	3.7	2.9	3.91	2.83	39	49	48	31	44	31	1.71	2.12	3.21333	3.57333	35.3333	45.3333	-0.35315	0.753047	0.351326	Ggact	A2ld1	mRNA	4	URS00009BE805+++NM_145466+++XM_006518920+++XM_017315990	coding	known	NC_000080.6	122890860	122913413	-	14|14 E5	223267	NO_INFO	NO_INFO	223267	NA	NO_INFO	Ggact	NA
277978	277978	Exoc3l	1.52	1.89	1.62	1.44	0.74	0.66	2.7	3.15	2.64	2.86	1.3	1.3	73	90	76	70	35	34	0.946667	1.67667	1.82	2.83	46.3333	79.6667	-0.78948	0.184919	0.0287259	Exoc3l	C730015A04Rik+++Exoc3l1	mRNA	6	URS00009BDDD8+++URS0000AA06F2+++XR_878821+++NM_001357379+++NM_177788+++XM_006531070	coding	known	NC_000074.6	105289678	105296966	+	8|8 D3	277978	NO_INFO	NO_INFO	277978	NA	NO_INFO	NA	NA
67267	67267	Uqcc2	100.62	100.16	92.58	87.79	109.46	80.31	178.87	167.07	150.8	174.13	192.9	156.92	884	884	806	767	963	708	92.52	97.7867	174.65	165.58	812.667	858	-0.0701566	0.94084	0.671593	Uqcc2	2900010M23Rik+++Cbp6+++M19+++Mnf1	mRNA	3	NM_001364944+++NM_026063+++XM_006524821	coding	known	NC_000083.6	27122665	27133891	-	17|17 A3.3	67267	NO_INFO	NO_INFO	67267	NA	NO_INFO	Uqcc2	NA
72514	72514	Fgfbp3	0.34	0.51	0.37	0.11	0.17	0.08	0.6	0.84	0.6	0.23	0.3	0.17	12	18	13	4	6	3	0.12	0.406667	0.233333	0.68	4.33333	14.3333	-1.71917	0.176164	0.0263197	Fgfbp3	2610306H15Rik+++Fgf-bp3	mRNA	2	URS00009C478B+++NM_028263	coding	known	NC_000085.6	36917550	36919599	-	19|19 C2	72514	NO_INFO	NO_INFO	72514	NA	NO_INFO	NA	NA
408066	408066	BC067074	0.13	0.13	0.11	0.23	0.04	0.12	0.23	0.21	0.17	0.46	0.07	0.24	22	22	17.87	40	5	20.87	0.13	0.123333	0.256667	0.203333	21.9567	20.6233	0.072087	0.984341	0.915445	BC067074	NA	mRNA	3	XM_030247483+++XM_030247484+++XM_030247485	coding	known	NC_000079.6	113293052	113370515	+	13|13 D2.2	408066	NO_INFO	NO_INFO	408066	NA	NO_INFO	NA	NA
382639	382639	Zbtb42	0.46	0.57	0.31	0.69	0.58	0.6	0.83	0.95	0.51	1.37	1.02	1.17	33	41	22	49	41	43	0.623333	0.446667	1.18667	0.763333	44.3333	32	0.473042	0.612639	0.227754	Zbtb42	EG382639+++Gm5188+++simiRP58	mRNA	3	URS00009BE055+++NM_001100460+++XM_006516052	coding	known	NC_000078.6	112678648	112682747	+	12|12 F1	382639	NO_INFO	NO_INFO	382639	NA	NO_INFO	NA	NA
69097	69097	Trim15	0.65	0.59	0.51	0.2	0.7	0.73	1.15	0.99	0.83	0.39	1.23	1.42	24	22	18	7	25	27	0.543333	0.583333	1.01333	0.99	19.6667	21.3333	-0.0993958	0.967468	0.869841	Trim15	1810012B10Rik	mRNA	11	URS00009BCACC+++XR_385361+++XR_876527+++NM_001024134+++NM_001177872+++rna-NM_001024134.2-2+++rna-NM_001024134.2-3+++rna-NM_001024134.2-4+++rna-NM_001177872.1-2+++rna-NM_001177872.1-3+++rna-NM_001177872.1-4	coding	known	NT_187004.1	814063	36867367	+	17|17 B1	69097	NO_INFO	NO_INFO	69097	NA	NO_INFO	NA	NA
14113	14113	Fbl	282.28	320.66	283.07	301.05	291.51	310.1	501.81	534.83	461.08	597.12	513.73	605.93	6634.34	7530.68	6561.62	7159.99	6864.03	7374.11	300.887	295.337	572.26	499.24	7132.71	6908.88	0.0485616	0.932784	0.6492	Fbl	AL022665+++FIB+++FLRN+++RNU3IP1	mRNA	3	URS00009C31E2+++NM_007991+++XM_030242131	coding	known	NC_000073.6	28168893	28179269	+	7|7 A3	14113	NO_INFO	NO_INFO	14113	NA	K14563	NA	COG1889///NA
107029	107029	Me2	23.67	23.81	22.23	24.75	22.97	24.82	42.08	39.72	36.2	49.09	40.49	48.5	3697.86	3737.84	3440.06	3842.16	3594.43	3891	24.18	23.2367	46.0267	39.3333	3775.86	3625.25	0.0616101	0.879543	0.516097	Me2	AW120568+++D030040L20Rik+++NAD-ME	mRNA	8	NR_157387+++URS00009AE6BD+++URS00009B34D2+++URS00009B3A32+++URS00009BE3BC+++URS00009C2BC3+++NM_145494+++XM_006525496	coding	known	NC_000084.6	73764954	73815446	+	18|18 E2	107029	NO_INFO	NO_INFO	107029	NA	K00027	Me2	COG0281///NA
101544	101544	Zfp575	0.72	1.24	1.65	0.65	0.75	0.62	1.27	2.07	2.68	1.29	1.32	1.22	40	69.4	91.05	36.16	41.75	34.92	0.673333	1.20333	1.27667	2.00667	37.61	66.8167	-0.850628	0.205966	0.0343539	Zfp575	AI326876+++Znf575	mRNA	2	NM_001033205+++XM_006539446	coding	known	NC_000073.6	24583838	24587840	-	7|7 A3	101544	NO_INFO	NO_INFO	101544	NA	NO_INFO	NA	NA
56546	56546	Sec1	0.58	0.84	0.55	0.61	0.31	0.56	1.02	1.41	0.9	1.21	0.55	1.1	28.57	39.52	23.65	30.72	15.75	29.35	0.493333	0.656667	0.953333	1.11	25.2733	30.58	-0.286716	0.895479	0.549312	Sec1	Fut10+++Fut3	mRNA	4	NM_001271578+++XM_006541010+++XM_017322380+++XM_030242814	coding	known	NC_000073.6	45677686	45694402	-	7 B3|7 29.43 cM	56546	NO_INFO	NO_INFO	56546	NA	K00718	NA	NA
17246	17246	Mdm2	22.99	19.72	21.15	24.09	24.4	22.03	40.87	32.89	34.45	47.79	43	43.05	1445.83	1227.41	1307.35	1545.42	1524.72	1404.17	23.5067	21.2867	44.6133	36.07	1491.44	1326.86	0.172924	0.485785	0.14819	Mdm2	1700007J15Rik+++AA415488+++Mdm-2	mRNA	5	URS00009BA2B9+++NM_001288586+++NM_010786+++XM_017313822+++XM_030244938	coding	known	NC_000076.6	117688875	117710758	-	10 D2|10 66.32 cM	17246	NO_INFO	NO_INFO	17246	NA	K06643	Mdm2	NA
67967	67967	Pold3	19.52	18.84	17.85	23.22	17.67	20.75	34.7	31.42	29.08	46.05	31.14	40.54	1192.18	1124.37	1034.69	1439.76	1095.4	1279.81	20.5467	18.7367	39.2433	31.7333	1271.66	1117.08	0.186765	0.484794	0.147483	Pold3	2410142G14Rik+++C85233+++P66+++P68	mRNA	7	NM_001368380+++NM_133692+++XM_006508150+++XM_030242943+++XM_030242944+++XM_030242945+++XM_030242946	coding	known	NC_000073.6	100082110	100121502	-	7|7 E2	67967	NO_INFO	NO_INFO	67967	NA	K03504	Pold3	NA
20779	20779	Src	19.5	18.95	16.61	18.35	19.67	21.36	34.67	31.6	27.05	36.4	34.66	41.73	1538	1497	1290	1452	1554	1705	19.7933	18.3533	37.5967	31.1067	1570.33	1441.67	0.129061	0.728197	0.325332	Src	AW259666+++pp60c-src	mRNA	16	URS00009B2DD6+++NM_001025395+++NM_009271+++XM_006499063+++XM_006499065+++XM_006499066+++XM_011239402+++XM_011239403+++XM_011239404+++XM_030248999+++XM_030249001+++XM_030249002+++XM_030249004+++XM_030249007+++XM_030249008+++XM_030249010	coding	known	NC_000068.7	157423906	157471838	+	2 H1|2 78.35 cM	20779	NO_INFO	NO_INFO	20779	NA	K05704	Src	NA
545622	545622	Ptpn3	3.84	3.25	3.3	5.53	5.98	5.68	6.83	5.41	5.37	10.96	10.53	11.1	497	427	428	619	764	686	5.73	3.46333	10.8633	5.87	689.667	450.667	0.621831	0.00625342	9.77309e-05	Ptpn3	9530011I20Rik+++PTP-H1+++PTPCL	mRNA	13	URS00009AE36B+++URS00009B433A+++URS00009B6A60+++URS00009B7D38+++URS00009BF937+++URS00009C21DD+++URS00009C39BF+++NM_011207+++XM_006538097+++XM_006538098+++XM_006538099+++XM_006538100+++XM_006538101	coding	known	NC_000070.6	57190841	57339040	+	4 B3|4 31.66 cM	545622	NO_INFO	NO_INFO	545622	NA	NO_INFO	Ptpn3	NA
12449	12449	Ccnf	65.8	64.84	56.79	73.68	59.67	70.81	116.97	108.14	92.5	146.13	105.16	138.36	4170	4129	3574	4637	3788	4501	68.0533	62.4767	129.883	105.87	4308.67	3957.67	0.123749	0.679695	0.282391	Ccnf	CycF+++Fbxo1	mRNA	2	NM_007634+++XM_006523554	coding	known	NC_000083.6	24223230	24251409	-	17 A3.3|17 12.32 cM	12449	NO_INFO	NO_INFO	12449	NA	NO_INFO	NA	NA
320865	320865	Cdh18	0	0	0	0.02	0	0.02	0	0	0	0.04	0	0.03	0	0	0	1	0	1	0.0133333	0	0.0233333	0	0.666667	0	1.83733	0.932784	0.649254	Cdh18	B230220E17Rik+++Cdh14l+++Tg(GFAP-APOE_i4)1Hol	mRNA	18	URS00009B317D+++URS00009B3C31+++URS00009B8ECA+++URS00009BBD3F+++URS00009BE6A5+++URS00009BF51D+++URS00009C1815+++URS00009C3B5A+++URS0000A0357C+++URS0000CCCE1E+++NM_001081299+++XM_006520094+++XM_006520095+++XM_006520096+++XM_011245360+++XM_030248607+++XM_030248608+++XM_030248609	coding	known	NC_000081.6	22548898	23477491	+	15|15 A2	320865	NO_INFO	NO_INFO	320865	NA	NO_INFO	Cdh18	NA
629303	629303	Heatr9	0	0	0.03	0	0	0	0	0	0.04	0	0	0	0	0	1	0	0	0	0	0.01	0	0.0133333	0	0.333333	-0.95894	0.953567	0.814203	Heatr9	Gm11435	mRNA	2	NM_001045543+++XM_011249169	coding	known	NC_000077.6	83511679	83522494	-	11 C|11	629303	NO_INFO	NO_INFO	629303	NA	NO_INFO	NA	NA
215493	215493	A3galt2	0.25	0.4	0.28	0.41	0.53	0.37	0.44	0.67	0.45	0.81	0.94	0.73	17	28	19	28	37	26	0.436667	0.31	0.826667	0.52	30.3333	21.3333	0.514231	0.668989	0.273529	A3galt2	Gm433+++iGb3+++iGb3S	mRNA	2	NM_001009819+++rna-NM_001009819.2-2	coding	known	NT_187023.1	354806	128769298	+	4|4 D2.2	215493	NO_INFO	NO_INFO	215493	NA	K20736	A3galt2	NA
100038538	100038538	Gm10767	0.43	0.36	0.42	0.63	0.32	0.42	0.77	0.6	0.68	1.25	0.57	0.82	14.32	11.9	13.75	20.77	10.67	14	0.456667	0.403333	0.88	0.683333	15.1467	13.3233	0.206376	0.953567	0.734244	Gm10767	NA	mRNA	1	NM_001177750	coding	known	NC_000079.6	66905415	66909166	+	13 B3|13	100038538	NO_INFO	NO_INFO	100038538	NA	NO_INFO	NA	NA
22062	22062	Trp73	0.01	0.01	0.06	0	0	0.02	0.02	0.02	0.1	0	0	0.05	1	1	5	0	0	2	0.00666667	0.0266667	0.0166667	0.0466667	0.666667	2.33333	-1.8185	0.791974	0.390769	Trp73	TAp73+++Tp73+++deltaNp73+++p73	mRNA	9	URS0000769D88+++URS00009BF0C4+++NM_001126330+++NM_001126331+++NM_011642+++XM_006538720+++XM_006538721+++XM_006538722+++XM_006538723	coding	known	NC_000070.6	154056249	154139875	+	4 E2|4 83.79 cM	22062	NO_INFO	NO_INFO	22062	NA	K10148	Trp73	NA
97895	97895	Nlrp4f	0.03	0.04	0.04	0.1	0	0.07	0.05	0.07	0.07	0.19	0	0.14	2	3	3	7	0	5	0.0566667	0.0366667	0.11	0.0633333	4	2.66667	0.560107	0.945237	0.683983	Nlrp4f	C330026N02Rik+++C86045+++Nalp-kappa+++Nalp4f	mRNA	2	URS00009B28F7+++NM_175290	coding	known	NC_000079.6	65177111	65205716	+	13|13 B3	97895	NO_INFO	NO_INFO	97895	NA	K22265	NA	NA
55992	55992	Trim3	4.78	4.91	5.06	4.61	4.36	4.17	8.5	8.19	8.25	9.15	7.68	8.15	278	286	289	266	251	246	4.38	4.91667	8.32667	8.31333	254.333	284.333	-0.158835	0.717428	0.315884	Trim3	BERP1+++HAC1+++Rnf22	mRNA	11	URS00009C538A+++NM_001285870+++NM_001285871+++NM_001285873+++NM_001360425+++NM_018880+++XM_006508038+++XM_006508039+++XM_006508040+++XM_006508041+++XM_030242806	coding	known	NC_000073.6	105604463	105633574	-	7|7 E3	55992	NO_INFO	NO_INFO	55992	NA	NO_INFO	NA	NA
115488623	115488623	LOC115488623	0.31	0.17	0.18	0.12	0.06	0.22	0.55	0.29	0.3	0.24	0.1	0.43	18.55	10.46	10.96	7.24	3.58	13.21	0.133333	0.22	0.256667	0.38	8.01	13.3233	-0.723523	0.756083	0.354738	LOC115488623	NA	mRNA	4	URS00009B914C+++URS00009BEB13+++URS00009BF581+++XM_030249370	coding	known	NC_000082.6	3601645	3642847	+	16|16 A1	115488623	NO_INFO	NO_INFO	115488623	NA	NO_INFO	NA	NA
16370	16370	Irs4	0.01	0.01	0.01	0	0	0.01	0.01	0.01	0.01	0	0	0.02	1	1	1	0	0	1	0.00333333	0.01	0.00666667	0.01	0.333333	1	-1.47814	0.91253	0.577359	Irs4	IRS-4	mRNA	1	NM_010572	coding	known	NC_000086.7	141710998	141725217	-	X F2|X 62.43 cM	16370	NO_INFO	NO_INFO	16370	NA	K17446	NA	NA
67563	67563	Ciao3	8.54	9.89	8.62	9.81	10.08	10.5	15.18	16.49	14.04	19.45	17.76	20.51	385.98	448.44	396	407.29	439.21	456.09	10.13	9.01667	19.24	15.2367	434.197	410.14	0.0871938	0.909841	0.573085	Ciao3	9030612I22Rik+++AI504405+++Narfl+++PRN	mRNA	4	URS00009B0C7E+++NM_026238+++XM_006524828+++XM_006524829	coding	known	NC_000083.6	25773776	25783332	+	17|17 A3.3	67563	NO_INFO	NO_INFO	67563	NA	NO_INFO	Ciao3	NA
20256	20256	Clec11a	0.05	0.03	0.05	0.08	0.05	0.03	0.09	0.04	0.08	0.15	0.09	0.05	2	1	2	3	2	1	0.0533333	0.0433333	0.0966667	0.07	2	1.66667	0.260672	0.965951	0.865028	Clec11a	AW457320+++Clecsf3+++Scgf	mRNA	1	NM_009131	coding	known	NC_000073.6	44303766	44306959	-	7|7 B3	20256	NO_INFO	NO_INFO	20256	NA	NO_INFO	Clec11a	NA
12311	12311	Calcr	0.01	0.04	0.04	0.04	0	0	0.03	0.07	0.07	0.08	0	0	1	3	3	3	0	0	0.0133333	0.03	0.0266667	0.0566667	1	2.33333	-1.26146	0.880666	0.521495	Calcr	Clr+++Ct-r	mRNA	4	NM_001042725+++NM_001355192+++NM_007588+++XM_006504972	coding	known	NC_000072.6	3685680	3764713	-	6 A1|6 1.81 cM	12311	NO_INFO	NO_INFO	12311	NA	K04576	Calcr	NA
666233	666233	Gm7995	0	0.11	0.1	0	0	0	0	0.18	0.16	0	0	0	0	2.61	2.42	0	0	0	0	0.07	0	0.113333	0	1.67667	-2.86814	0.795251	0.394854	Gm7995	100041950+++Gm3586	mRNA	1	XM_017316254	coding	known	NC_000080.6	42310217	42325396	+	14 B|14	666233	NO_INFO	NO_INFO	666233	NA	NO_INFO	NA	NA
17069	17069	Ly6e	29.45	35.25	41.53	24.01	43.92	29.29	52.36	58.79	67.64	47.63	77.4	57.24	872	1042	1186	718	1315	892	32.4067	35.41	60.7567	59.5967	975	1033.33	-0.0727023	0.953567	0.762841	Ly6e	Ly67+++RIG-E+++Sca-2+++TSA-1+++Tsa1	mRNA	9	URS00009C0843+++NM_001164036+++NM_001164037+++NM_001164038+++NM_001164039+++NM_001164040+++NM_008529+++XM_030248359+++XM_030248360	coding	known	NC_000081.6	74955016	74959905	+	15 D3|15 34.29 cM	17069	NO_INFO	NO_INFO	17069	NA	NO_INFO	Ly6e	NA
53869	53869	Rab11a	49.19	44.53	54.01	37.54	45.26	37.31	87.45	74.27	87.98	74.47	79.76	72.91	2328	2117	2533	1766	2145	1772	40.0367	49.2433	75.7133	83.2333	1894.33	2326	-0.290071	0.262809	0.0513769	Rab11a	NA	mRNA	2	URS00009BD9A0+++NM_017382	coding	known	NC_000075.6	64715300	64737756	-	9|9 C	53869	NO_INFO	NO_INFO	53869	NA	K07904	Rab11a	NA
102632142	102632142	Gm18905	0.05	0	0.03	0	0.02	0.13	0.08	0	0.04	0	0.04	0.25	2.07	0	1.09	0	1	5.54	0.05	0.0266667	0.0966667	0.04	2.18	1.05333	1.01667	0.932784	0.629838	Gm18905	NA	mRNA	3	NM_001361137+++XM_006541349+++XM_011250938	coding	known	NC_000073.6	44267617	44273158	-	7|7 B3	102632142	NO_INFO	NO_INFO	102632142	NA	NO_INFO	NA	NA
67445	67445	C1qtnf4	0.29	0.29	0.19	0.15	0.18	0.07	0.52	0.49	0.3	0.29	0.32	0.14	8	8	15.95	9.61	11.59	3.7	0.133333	0.256667	0.25	0.436667	8.3	10.65	-0.428452	0.92265	0.59703	C1qtnf4	0710001E10Rik+++9430004J15Rik+++Adin+++CTRP4	mRNA	8	URS00009B1A15+++URS00009C0931+++NM_026161+++XM_006500079+++XM_006500080+++XM_030251994+++XM_030251995+++rna-NM_026161.3-2	coding	known	NW_016097315.1	31839	90890526	+	2|2 E1	67445	NO_INFO	NO_INFO	67445	NA	NO_INFO	NA	NA
14289	14289	Fpr2	0.04	0.15	0.04	0	0.19	0	0.07	0.26	0.06	0	0.34	0	1	4	1	0	5	0	0.0633333	0.0766667	0.113333	0.13	1.66667	2	-0.218333	0.983415	0.913011	Fpr2	E330010I07Rik+++Fpr-rs2	mRNA	2	URS00009BABA5+++NM_008039	coding	known	NC_000083.6	17887824	17893952	+	17|17 A3.2	14289	NO_INFO	NO_INFO	14289	NA	K04173	NA	NA
243911	243911	Kirrel2	0.02	0.02	0.02	0.03	0	0	0.03	0.03	0.03	0.06	0	0	1	1	1	2	0	0	0.01	0.02	0.02	0.03	0.666667	1	-0.617542	0.953567	0.804741	Kirrel2	C330019F22Rik+++NEPH3+++NLG1	mRNA	1	NM_172898	coding	known	NC_000073.6	30447766	30457515	-	7|7 B1	243911	NO_INFO	NO_INFO	243911	NA	NO_INFO	NA	NA
20766	20766	Sprr3	0	0	0.05	0	0.05	0	0	0	0.08	0	0.08	0	0	0	1	0	1	0	0.0166667	0.0166667	0.0266667	0.0266667	0.333333	0.333333	0.00284052	0.999898	0.999445	Sprr3	SPR3	mRNA	2	NM_001204427+++NM_011478	coding	known	NC_000069.6	92456502	92458720	-	3 F1|3 40.14 cM	20766	NO_INFO	NO_INFO	20766	NA	NO_INFO	NA	NA
20357	20357	Sema5b	0.21	0.22	0.18	0.11	0.07	0.17	0.38	0.37	0.3	0.21	0.13	0.34	20.01	21	17.01	10	6.92	15	0.116667	0.203333	0.226667	0.35	10.64	19.34	-0.904639	0.462984	0.137151	Sema5b	AI893641+++SemG+++Semag+++mKIAA1445	mRNA	7	XR_003951770+++XR_875743+++NM_013661+++XM_006521869+++XM_011245844+++XM_011245847+++XM_030249006	coding	known	NC_000082.6	35541154	35664261	+	16|16 B3	20357	NO_INFO	NO_INFO	20357	NA	K06841	Sema5b	NA
140580	140580	Elmo1	6.58	6.35	7.17	5.41	11.32	7.61	11.69	10.59	11.68	10.73	19.94	14.86	511.16	492.76	547.01	425.22	884.16	588.18	8.11333	6.7	15.1767	11.32	632.52	516.977	0.306604	0.622349	0.235502	Elmo1	6330578D22Rik+++C230095H21Rik+++CED-12	mRNA	18	URS00009AE3A1+++URS00009B4A07+++URS00009B4E65+++URS00009BAC2E+++URS00009BCC4D+++URS00009BFDCA+++URS00009C09FA+++URS00009C4833+++URS00009C5C02+++URS0000BD591B+++NM_080288+++NM_198093+++XM_006516544+++XM_006516545+++XM_006516546+++XM_006516547+++XM_030247141+++XM_030247142	coding	known	NC_000079.6	20090507	20608353	+	13|13 A2	140580	NO_INFO	NO_INFO	140580	NA	K12366	Elmo1	NA
102640376	102640376	Gm36448	0.09	0	0	0	0	0.06	0.17	0	0	0	0	0.11	1.13	0	0	0	0	0.69	0.02	0.03	0.0366667	0.0566667	0.23	0.376667	-0.95894	0.953567	0.814203	Gm36448	NA	mRNA	1	XM_030248239	coding	known	NC_000080.6	52535655	52541356	-	14 C2|14	102640376	NO_INFO	NO_INFO	102640376	NA	NO_INFO	NA	NA
66379	66379	Cox14	36.95	42.7	40.97	31.41	36.54	28.11	65.68	71.21	66.73	62.3	64.39	54.93	516	599	567	436	511	394	32.02	40.2067	60.54	67.8733	447	560.667	-0.32174	0.28348	0.0582324	Cox14	2310016M24Rik+++AA959804	mRNA	1	NM_183256	coding	known	NC_000081.6	99725618	99728136	+	15|15 F1	66379	NO_INFO	NO_INFO	66379	NA	K18181	Cox14	NA
67855	67855	Asprv1	0.52	0.71	0.43	0.29	0.62	1.33	0.92	1.18	0.69	0.58	1.08	2.59	16	22	13	9	19	41	0.746667	0.553333	1.41667	0.93	23	17	0.446071	0.865431	0.49299	Asprv1	2300003P22Rik+++AA986851+++SASP+++SASPase+++Taps	mRNA	1	NM_026414	coding	known	NC_000072.6	86628174	86629710	+	6|6 D1	67855	NO_INFO	NO_INFO	67855	NA	NO_INFO	Asprv1	NA
226519	226519	Lamc1	38.22	26.8	30.86	45.14	37.57	43.59	67.95	44.69	50.27	89.53	66.2	85.18	5998	4224	4799	7040	5903	6864	42.1	31.96	80.3033	54.3033	6602.33	5007	0.401685	0.0672467	0.00540127	Lamc1	Lamb2	mRNA	2	URS00009AD825+++NM_010683	coding	known	NC_000067.6	153218922	153332786	-	1 G3|1 65.3 cM	226519	NO_INFO	NO_INFO	226519	NA	K05635	Lamc1	NA
237823	237823	Pfas	12.04	13.52	11.25	18.18	13.98	18.39	21.4	22.55	18.33	36.06	24.63	35.93	1576.69	1778.37	1460.31	2366.06	1833	2416.71	16.85	12.27	32.2067	20.76	2205.26	1605.12	0.458056	0.0273235	0.00116521	Pfas	4432409B16Rik+++FGAMS+++FGAR-AT+++FGARAT+++Gm18+++PURL+++Sofa	mRNA	3	URS00009B965A+++URS00009BFB60+++NM_001159519	coding	known	NC_000077.6	68985701	69008460	+	11|11 B3	237823	NO_INFO	NO_INFO	237823	NA	K01952	NA	COG0046///NA+++COG0047///NA
100504446	100504446	Prr22	1.19	1.74	2.17	1.05	1.63	1.04	2.11	2.89	3.54	2.07	2.87	2.02	32	47	58	28	44	28	1.24	1.7	2.32	2.84667	33.3333	45.6667	-0.448786	0.690797	0.29187	Prr22	Gm546	mRNA	1	NM_001195673	coding	known	NC_000083.6	56770276	56772134	+	17|17 D	100504446	NO_INFO	NO_INFO	100504446	NA	NO_INFO	NA	NA
193322	193322	Oog1	0	0.05	0.05	0	0	0	0	0.09	0.09	0	0	0	0	2	2	0	0	0	0	0.0333333	0	0.06	0	1.33333	-2.86814	0.795251	0.394854	Oog1	Oog+++c-1	mRNA	2	NM_178657+++XM_006515619	coding	known	NC_000078.6	87602665	87608845	+	12|12 D2	193322	NO_INFO	NO_INFO	193322	NA	NO_INFO	NA	NA
54709	54709	Eif3i	220.54	260.38	255.46	188.55	216.15	183.16	392.06	434.3	416.1	373.97	380.91	357.9	4844	5745	5560	4116	4754	4037	195.953	245.46	370.927	414.153	4302.33	5383	-0.31865	0.157245	0.0218519	Eif3i	36kDa+++D4Ertd632e+++Eif3s2+++Trip1	mRNA	2	NM_018799+++rna-NM_018799.2-2	coding	known	NT_187023.1	1191545	129600648	-	4 D2.2|4 63.26 cM	54709	NO_INFO	NO_INFO	54709	NA	NO_INFO	NA	NA
56370	56370	Tagln3	0.17	0.39	0.09	0.09	0.09	0.04	0.31	0.65	0.14	0.17	0.15	0.08	4	9	2	2	2	1	0.0733333	0.216667	0.133333	0.366667	1.66667	5	-1.57976	0.602214	0.220567	Tagln3	2700038H05Rik+++2900005O10Rik+++AI426007+++Np25	mRNA	1	NM_019754	coding	known	NC_000082.6	45711230	45724531	-	16|16 B5	56370	NO_INFO	NO_INFO	56370	NA	NO_INFO	Tagln3	NA
71111	71111	Gpr39	0.29	0.61	0.52	0.54	0.12	0.36	0.52	1.01	0.85	1.08	0.22	0.71	15.88	33.32	28.31	29.52	6.75	19.86	0.34	0.473333	0.67	0.793333	18.71	25.8367	-0.51285	0.813106	0.419349	Gpr39	4933415E13Rik	mRNA	2	URS00009C5E35+++NM_027677	coding	known	NC_000067.6	125676996	125873862	+	1|1 E3	71111	NO_INFO	NO_INFO	71111	NA	NO_INFO	Gpr39	NA
72502	72502	Cwf19l1	10.21	10.5	10.35	10.01	9.25	11.18	18.15	17.52	16.85	19.85	16.31	21.85	592	609	590	582	536	651	10.1467	10.3533	19.3367	17.5067	589.667	597	-0.0159379	0.980532	0.906421	Cwf19l1	NA	mRNA	12	NM_001081077+++NM_001356578+++XM_006527364+++XM_011247357+++XM_011247358+++XM_017318296+++XM_017318297+++XM_030251083+++XM_030251084+++XM_030251085+++XM_030251086+++XM_030251087	coding	known	NC_000085.6	44108637	44135876	-	19|19 C3	72502	NO_INFO	NO_INFO	72502	NA	NO_INFO	NA	NA
68090	68090	Yif1a	22.16	25.85	26.31	18.49	21.79	18.25	39.39	43.12	42.85	36.68	38.41	35.66	663	777	780	550	653	548	19.51	24.7733	36.9167	41.7867	583.667	740	-0.337683	0.212989	0.036099	Yif1a	5330422J23Rik+++54TM+++Yif1+++Yif1p	mRNA	1	NM_026553	coding	known	NC_000085.6	5088538	5092879	+	19|19 A	68090	NO_INFO	NO_INFO	68090	NA	NO_INFO	NA	COG5197///NA
13631	13631	Eef2k	11.59	10.22	11.27	11.42	12.22	12.89	20.61	17.05	18.36	22.65	21.54	25.18	1441.79	1258.13	1330.66	1478.49	1531.11	1661.94	12.1767	11.0267	23.1233	18.6733	1557.18	1343.53	0.217545	0.32014	0.071214	Eef2k	C86191+++eEF-2K	mRNA	9	XR_003946386+++NM_001267710+++NM_001267711+++NM_007908+++XM_006507342+++XM_006507343+++XM_006507344+++XM_006507345+++XM_006507346	coding	known	NC_000073.6	120842642	120907219	+	7|7 F2	13631	NO_INFO	NO_INFO	13631	NA	K08292	Eef2k	NA
320832	320832	Sirpb1a	0	0	0	0	0.08	0	0	0	0	0	0.14	0	0	0	0	0	2.31	0	0.0266667	0	0.0466667	0	0.77	0	1.90754	0.932784	0.63628	Sirpb1a	9930027N05Rik+++SIRP-beta+++Sirpb+++Sirpb1	mRNA	6	NM_001002898+++XM_006530073+++XM_006530074+++XM_006530075+++XM_006530076+++XM_017319615	coding	known	NC_000069.6	15371661	15426522	-	3|3 A1	320832	NO_INFO	NO_INFO	320832	NA	K06551	Sirpb1a	NA
70099	70099	Smc4	97.05	82.12	96.91	97.76	86.02	85.33	172.52	136.97	157.85	193.9	151.6	166.74	7428	6181	7164	7773	6662	6785	89.7033	92.0267	170.747	155.78	7073.33	6924.33	0.0318249	0.953567	0.782585	Smc4	2500002A22Rik+++C79747+++SMC-4+++Smc4l1	mRNA	6	NM_001356976+++NM_133786+++XM_006502046+++XM_030252812+++XM_030252813+++XM_030252814	coding	known	NC_000069.6	69004738	69034623	+	3|3 E1	70099	NO_INFO	NO_INFO	70099	NA	NO_INFO	Smc4	COG1196///NA
74519	74519	Cyp2j9	0	0.03	0.08	0.03	0.06	0	0	0.05	0.13	0.06	0.1	0	0	1	3	1	2	0	0.03	0.0366667	0.0533333	0.06	1	1.33333	-0.414454	0.962146	0.852278	Cyp2j9	8430417E17Rik	mRNA	3	NM_028979+++XM_006503444+++XM_030253853	coding	known	NC_000070.6	96568424	96592523	-	4|4 C5	74519	NO_INFO	NO_INFO	74519	NA	K07418	Cyp2j9	NA
53331	53331	Stx7	35.99	33.06	30.15	30.67	31.44	26.89	63.97	55.13	49.12	60.83	55.41	52.54	1614	1488	1339	1366	1411	1209	29.6667	33.0667	56.26	56.0733	1328.67	1480.33	-0.150386	0.637586	0.248074	Stx7	AI315064+++AI317144+++AW107239+++Syn7	mRNA	4	URS00009C16CB+++NM_001358563+++NM_016797+++XM_006512801	coding	known	NC_000076.6	24149289	24188961	+	10|10 A4	53331	NO_INFO	NO_INFO	53331	NA	K08488	NA	NA
94218	94218	Cnnm3	4.34	3.88	3.74	4.74	3.3	4.35	7.71	6.47	6.1	9.41	5.82	8.49	462.15	416.72	395.38	502.88	352.42	466.7	4.13	3.98667	7.90667	6.76	440.667	424.75	0.0514382	0.953567	0.757964	Cnnm3	Acdp3+++Clp3+++mACDP3	mRNA	5	URS0000811B5F+++URS00009B7E1E+++NM_001039551+++NM_001331209+++NM_053186	coding	known	NC_000067.6	36511867	36528237	+	1 B|1 15.3 cM	94218	NO_INFO	NO_INFO	94218	NA	NO_INFO	NA	NA
104252	104252	Cdc42ep2	5.22	5.96	5.44	5.25	3.58	5.7	9.28	9.95	8.86	10.42	6.3	11.14	156	179	161	156	107	171	4.84333	5.54	9.28667	9.36333	144.667	165.333	-0.194946	0.801368	0.404007	Cdc42ep2	1110008C05Rik+++Borg1+++Cep2+++D19Bwg1013e	mRNA	2	URS00009BB01C+++NM_026772	coding	known	NC_000085.6	5917556	5924816	-	19 A|19 4.34 cM	104252	NO_INFO	NO_INFO	104252	NA	NO_INFO	Cdc42ep2	NA
74561	74561	Nkx6-3	0	0	0.02	0	0.02	0	0	0	0.04	0	0.04	0	0	0	1	0	1	0	0.00666667	0.00666667	0.0133333	0.0133333	0.333333	0.333333	0.00284052	0.999898	0.999445	Nkx6-3	9130417I07Rik+++Nkx6.3	mRNA	1	NM_029002	coding	known	NC_000074.6	23153271	23158948	+	8|8 A2	74561	NO_INFO	NO_INFO	74561	NA	NO_INFO	NA	NA
11800	11800	Api5	68.42	64.89	61.24	82.91	65.43	77.9	121.64	108.24	99.75	164.44	115.3	152.22	5239	4991	4646	6309	5017	5984	75.4133	64.85	143.987	109.877	5770	4958.67	0.219077	0.252712	0.0479261	Api5	AAC-11+++AI196452+++API-5	mRNA	5	URS00009BA755+++URS00009BADD7+++NM_001305258+++NM_001349003+++NM_007466	coding	known	NC_000068.7	94411727	94438186	+	2|2 E1	11800	NO_INFO	NO_INFO	11800	NA	NO_INFO	NA	NA
108169023	108169023	Gm46901	0.41	0.43	0.25	0.45	0.21	0.39	0.74	0.71	0.42	0.89	0.37	0.77	26.17	27.04	15.94	28.09	13.11	24.88	0.35	0.363333	0.676667	0.623333	22.0267	23.05	-0.068176	0.977438	0.896702	Gm46901	Gm17739	mRNA	4	URS00009B480C+++URS00009B70CE+++URS0001980EF6+++XM_017321193	coding	known	NC_000071.6	9156396	9161606	-	5 A1|5	108169023	NO_INFO	NO_INFO	108169023	NA	NO_INFO	NA	NA
232536	232536	Mrps35	44.17	48.89	40.81	41.32	45.18	45.1	78.53	81.54	66.47	81.95	79.62	88.13	931	1036	851	864	955	953	43.8667	44.6233	83.2333	75.5133	924	939.333	-0.0183232	0.976646	0.894832	Mrps35	MDSO23+++MRP-S28+++MRPS28	mRNA	7	URS00009BBBED+++XR_869605+++NM_145573+++XM_006507035+++XM_006507037+++XM_017321561+++rna-NM_145573.2-2	coding	known	NT_166305.2	3537843	147073991	+	6|6 G3	232536	NO_INFO	NO_INFO	232536	NA	NO_INFO	NA	NA
55946	55946	Ap3m1	33.46	32.63	34.03	31.43	32.01	31.74	59.48	54.42	55.42	62.33	56.41	62.01	3269.31	3236.94	3347.19	2913.9	3145.66	3000.21	31.7267	33.3733	60.25	56.44	3019.92	3284.48	-0.116827	0.679695	0.282441	Ap3m1	1200013D09Rik+++C78982+++R75378	mRNA	4	XR_003950866+++NM_018829+++XM_006519292+++XM_006519293	coding	known	NC_000080.6	21033106	21052553	-	14 A3|14 11.58 cM	55946	NO_INFO	NO_INFO	55946	NA	K12398	Ap3m1	NA
71947	71947	Tmem94	4.48	3.23	3.46	4.33	2.99	4.77	7.96	5.38	5.64	8.59	5.26	9.32	455	330	348	441	305	489	4.03	3.72333	7.72333	6.32667	411.667	377.667	0.124584	0.898313	0.553301	Tmem94	2310067B10Rik+++Kiaa0195+++mKIAA0195	mRNA	11	URS00009BFC20+++XR_001780054+++NM_028014+++XM_006534270+++XM_006534271+++XM_017314773+++XM_017314774+++XM_030246336+++XM_030246337+++XM_030246338+++XM_030246339	coding	known	NC_000077.6	115765266	115799033	+	11|11 E2	71947	NO_INFO	NO_INFO	71947	NA	NO_INFO	Tmem94	NA
232816	232816	Zfp628	3.43	3.16	3.03	3.06	3.14	2.75	6.1	5.27	4.94	6.07	5.54	5.38	247	227	212	220	225	197	2.98333	3.20667	5.66333	5.43667	214	228.667	-0.090947	0.930311	0.609571	Zfp628	Zec+++Znf628	mRNA	4	URS00009B5CDF+++NM_170759+++XM_006539779+++XM_006539780	coding	known	NC_000073.6	4915181	4922003	+	7|7 A1	232816	NO_INFO	NO_INFO	232816	NA	NO_INFO	NA	NA
100043813	100043813	Rps27rt	3.45	0	1.74	0	1.72	0	6.13	0	2.83	0	3.03	0	23.21	0	11.61	0	11.61	0	0.573333	1.73	1.01	2.98667	3.87	11.6067	-1.56233	0.932784	0.620038	Rps27rt	Gm9846+++Rps27+++Rps27l2	mRNA	1	NM_001190258	coding	known	NC_000075.6	114982366	114982739	-	9|9 F3	100043813	NO_INFO	NO_INFO	100043813	NA	K02978	Rps27rt	COG2051///NA
54604	54604	Pcnx	2.74	2.59	2.73	2.97	2.31	2.68	4.86	4.32	4.44	5.89	4.08	5.24	506	472	480	654	439	592	2.65333	2.68667	5.07	4.54	561.667	486	0.206264	0.592143	0.212628	Pcnx	2900024E21Rik+++3526401J03Rik+++AF096286+++AI327143+++AI413187+++Pcnx1+++Pcnxl1	mRNA	15	URS00009AEBFE+++URS00009B090E+++URS00009B0A63+++URS00009C551D+++URS0000BCF5B4+++NM_018814+++XM_006516089+++XM_006516090+++XM_006516091+++XM_006516092+++XM_006516093+++XM_006516094+++XM_006516095+++XM_017315138+++XM_030246823	coding	known	NC_000078.6	81859913	82000924	+	12|12 D1	54604	NO_INFO	NO_INFO	54604	NA	NO_INFO	Pcnx	NA
381038	381038	Parl	55.23	64.94	60.21	50.5	52.92	53.42	98.18	108.31	98.07	100.16	93.27	104.37	1458	1722	1575	1325	1399	1415	52.28	60.1267	99.2667	101.52	1379.67	1585	-0.196804	0.435527	0.12259	Parl	D16Ertd607e+++PRO2207+++PSARL1+++PSENIP2+++Psarl	mRNA	4	URS00009BD0B9+++URS00009BFF55+++XR_384575+++NM_001005767	coding	known	NC_000082.6	20279820	20302395	-	16 A3|16 12.4 cM	381038	NO_INFO	NO_INFO	381038	NA	NO_INFO	NA	NA
235132	235132	Zbtb44	4.36	3.58	3.53	5.69	3.38	5.39	7.75	5.97	5.75	11.28	5.95	10.54	804.9	663.18	643.21	1042.57	623.06	1001.57	4.82	3.82333	9.25667	6.49	889.067	703.763	0.334663	0.360204	0.0871048	Zbtb44	6030404E16Rik+++Btbd15+++E230011F09	mRNA	9	URS00009B30C6+++URS00009B92FE+++URS00009BE206+++URS00009C053D+++NM_001115130+++NM_172765+++XM_006510215+++XM_006510216+++XM_006510217	coding	known	NC_000075.6	31028965	31075885	+	9|9 A4	235132	NO_INFO	NO_INFO	235132	NA	NO_INFO	NA	NA
140484	140484	Pofut1	3.6	3.42	3.2	4.32	2.61	4.13	6.4	5.7	5.21	8.56	4.61	8.08	428	404	375	502.97	310	484	3.68667	3.40667	7.08333	5.77	432.323	402.333	0.0996666	0.92995	0.608694	Pofut1	O-FucT-1+++mKIAA0180	mRNA	2	NM_080463+++XM_011239283	coding	known	NC_000068.7	153241532	153271029	+	2|2 H1	140484	NO_INFO	NO_INFO	140484	NA	K03691	Pofut1	NA
381959	381959	Gm1096	0	0	0	0	0	0.06	0	0	0	0	0	0.11	0	0	0	0	0	1	0.02	0	0.0366667	0	0.333333	0	0.964613	0.953567	0.813124	Gm1096	NA	mRNA	7	URS00009BDB85+++URS00009C377A+++XR_001778332+++XM_006540480+++XM_017312484+++XM_030243133+++XM_992620	coding	known	NC_000073.6	24687908	24695219	+	7|7 A3	381959	NO_INFO	NO_INFO	381959	NA	NO_INFO	NA	NA
74153	74153	Uba7	0.48	0.77	0.63	0.34	1.01	0.46	0.85	1.29	1.02	0.68	1.77	0.91	31	50	40	22	65	30	0.603333	0.626667	1.12	1.05333	39	40.3333	-0.0305261	0.999544	0.95121	Uba7	1300004C08Rik+++Ube1l	mRNA	2	URS00009BC94B+++NM_023738	coding	known	NC_000075.6	107975567	107984056	+	9 F1|9 59.07 cM	74153	NO_INFO	NO_INFO	74153	NA	K10698	Uba7	NA
104348	104348	Zfp120	2.4	1.83	1.98	3.04	1.94	2.46	4.26	3.06	3.22	6.04	3.42	4.81	199.59	154.09	161.63	252.31	160.61	205.27	2.48	2.07	4.75667	3.51333	206.063	171.77	0.261737	0.627461	0.239481	Zfp120	AI315103+++E030042N05Rik+++F80+++MZF31+++Zfp844	mRNA	4	URS00009ACF84+++URS00009C4D31+++NM_023266+++NM_181266	coding	known	NC_000068.7	150114407	150136678	-	2|2 G3	104348	NO_INFO	NO_INFO	104348	NA	K09228	NA	NA
12921	12921	Crhr1	0	0.02	0	0	0	0.02	0	0.03	0	0	0	0.04	0	1	0	0	0	1	0.00666667	0.00666667	0.0133333	0.01	0.333333	0.333333	0.00284052	0.999898	0.999445	Crhr1	CRF1R+++CRFR1+++Crhr	mRNA	8	XR_001779869+++XR_001779870+++XR_001779871+++NM_001313928+++NM_001313929+++NM_007762+++XM_017314246+++XM_030245516	coding	known	NC_000077.6	104130463	104175523	+	11 E1|11 67.77 cM	12921	NO_INFO	NO_INFO	12921	NA	K04578	NA	NA
238333	238333	Samd15	0.6	0.52	0.52	0.71	0.58	0.53	1.06	0.87	0.85	1.4	1.02	1.04	136.19	115.7	117.05	174.57	136.41	125.6	0.606667	0.546667	1.15333	0.926667	145.527	122.98	0.242037	0.682761	0.285537	Samd15	Gm263	mRNA	4	URS00009AD291+++NM_001290288+++XM_017315060+++XM_017315061	coding	known	NC_000078.6	87194484	87213541	+	12|12 D2	238333	NO_INFO	NO_INFO	238333	NA	NO_INFO	NA	NA
27276	27276	Plekhb1	0.56	0.42	0.59	0.22	0.25	0.35	1	0.7	0.97	0.44	0.44	0.68	21	15	21	8	9	13	0.273333	0.523333	0.52	0.89	10	19	-0.921904	0.43657	0.123482	Plekhb1	AI315628+++PHR1+++Phret1+++evt-1	mRNA	9	NM_001163182+++NM_001163183+++NM_001163184+++NM_001163185+++NM_001163186+++NM_001163187+++NM_001291336+++NM_013746+++XM_006507906	coding	known	NC_000073.6	100643896	100662394	-	7|7 E2	27276	NO_INFO	NO_INFO	27276	NA	NO_INFO	Plekhb1	NA
217342	217342	Ube2o	26.76	23.28	23.97	26.2	27.96	29.33	47.57	38.82	39.04	51.96	49.28	57.3	2100	1774	1757	2393	2223	2615	27.83	24.67	52.8467	41.81	2410.33	1877	0.364481	0.0456789	0.00275855	Ube2o	9630022H21+++B230113M03Rik+++E2-230K+++mKIAA1734	mRNA	4	URS00009C3671+++NM_173755+++XM_006533106+++XM_011248960	coding	known	NC_000077.6	116537740	116581503	+	11|11 E2	217342	NO_INFO	NO_INFO	217342	NA	K10581	NA	NA
72325	72325	Vps9d1	3.8	4.04	3.68	3.34	3.14	3.37	6.75	6.73	5.99	6.62	5.54	6.59	218	235	209	192	181	194	3.28333	3.84	6.25	6.49	189	220.667	-0.220968	0.58788	0.209329	Vps9d1	1300018I17Rik+++2410004N05Rik+++5DOS1+++Vsp9d1	mRNA	10	URS00009C0C3D+++XR_001778475+++XR_003947341+++XR_003947342+++XR_003947343+++NM_001310661+++NM_028200+++XM_006531390+++XM_030243787+++XM_030243788	coding	known	NC_000074.6	123242356	123254222	-	8|8 E1	72325	NO_INFO	NO_INFO	72325	NA	NO_INFO	NA	NA
22599	22599	Slc6a20b	0.5	0.22	0.35	0.33	0.27	0.16	0.9	0.37	0.57	0.66	0.47	0.31	33.51	14.94	23.17	21.94	17.69	10.7	0.253333	0.356667	0.48	0.613333	16.7767	23.8733	-0.540566	0.746876	0.345823	Slc6a20b	AA986306+++Sit1+++Slc6a20+++XT3+++Xtrp3	mRNA	2	URS00009B4E5B+++NM_011731	coding	known	NC_000075.6	123592789	123632538	-	9 F4|9 74.19 cM	22599	NO_INFO	NO_INFO	22599	NA	NO_INFO	Slc6a20b	NA
192897	192897	Itgb4	10.84	10.29	12.62	11.05	11.95	11.57	19.28	17.16	20.56	21.92	21.06	22.62	1340.04	1278.08	1548.32	1360.1	1481.15	1437.04	11.5233	11.25	21.8667	19	1426.1	1388.81	0.0417307	0.953567	0.760699	Itgb4	AA407042+++C230078O20+++CD104	mRNA	8	NM_001005608+++NM_133663+++XM_006532572+++XM_006532573+++XM_006532574+++XM_017314349+++XM_017314350+++XM_017314351	coding	known	NC_000077.6	115974725	116008412	+	11 E2|11 80.91 cM	192897	NO_INFO	NO_INFO	192897	NA	K06525	Itgb4	NA
231580	231580	Gak	28.24	26.4	25.02	32.45	28.76	33.17	50.21	44.04	40.76	64.37	50.68	64.81	2613	2435	2261	3027	2647	3099	31.46	26.5533	59.9533	45.0033	2924.33	2436.33	0.26569	0.124054	0.0146252	Gak	D130045N16Rik	mRNA	12	URS00009BC87F+++XR_001784677+++XR_003955633+++XR_003955634+++XR_389271+++NM_001282051+++NM_001282052+++NM_001359922+++NM_001359923+++NM_001359924+++NM_153569+++XM_006534905	coding	known	NC_000071.6	108569107	108629777	-	5|5 F	231580	NO_INFO	NO_INFO	231580	NA	NO_INFO	NA	NA
22323	22323	Vasp	141.76	137.8	143.21	117.45	179.33	142.04	252.01	229.83	233.26	232.95	316.03	277.55	6470	6313	6473	5328	8194	6503	146.273	140.923	275.51	238.367	6675	6418.67	0.0673655	0.952605	0.702797	Vasp	NA	mRNA	6	NR_104069+++URS0000772812+++URS00009B933F+++NM_001282021+++NM_001282022+++NM_009499	coding	known	NC_000073.6	19256929	19271854	+	7|7 A3	22323	NO_INFO	NO_INFO	22323	NA	K06274	Vasp	NA
115486966	115486966	LOC115486966	0	0	0	0	0	0.03	0	0	0	0	0	0.06	0	0	0	0	0	1	0.01	0	0.02	0	0.333333	0	0.964613	0.953567	0.813124	LOC115486966	NA	mRNA	1	XM_030243915	coding	known	NC_000074.6	55376184	55377930	+	8 B1.3|8	115486966	NO_INFO	NO_INFO	115486966	NA	NO_INFO	NA	NA
116903	116903	Calcb	0	0	0.05	0	0.05	0	0	0	0.09	0	0.09	0	0	0	1	0	1	0	0.0166667	0.0166667	0.03	0.03	0.333333	0.333333	0.00284052	0.999898	0.999445	Calcb	CGRP2+++Calc2	mRNA	3	NM_054084+++XM_006507212+++XM_006507213	coding	known	NC_000073.6	114716555	114723368	+	7|7 F1	116903	NO_INFO	NO_INFO	116903	NA	K12332	Calcb	NA
76219	76219	Arxes1	4.97	5.28	5.12	3.91	3.36	3.63	8.84	8.8	8.33	7.76	5.92	7.1	157.75	168.17	160.84	123.4	106.72	115.65	3.63333	5.12333	6.92667	8.65667	115.257	162.253	-0.49461	0.128942	0.0156719	Arxes1	6530401D17Rik+++Spc22/23+++Spcs3	mRNA	1	NM_029541	coding	known	NC_000086.7	136033367	136034946	+	X|X F1	76219	NO_INFO	NO_INFO	76219	NA	K12948	NA	NA
19718	19718	Rfc2	55.16	60.73	49.7	52.79	48.95	55.69	98.06	101.3	80.95	104.7	86.26	108.81	1679	1857	1499	1597	1492	1701	52.4767	55.1967	99.9233	93.4367	1596.67	1678.33	-0.0690568	0.914819	0.583013	Rfc2	2610008M13Rik+++40kDa+++AI326953+++Recc2	mRNA	1	NM_020022	coding	known	NC_000071.6	134582690	134598328	+	5 G2|5 74.68 cM	19718	NO_INFO	NO_INFO	19718	NA	K10755	Rfc2	NA
230971	230971	Megf6	1.44	1.05	0.97	1.74	0.78	1.14	2.57	1.75	1.58	3.46	1.37	2.23	194	140	127	236	107	154	1.22	1.15333	2.35333	1.96667	165.667	153.667	0.103056	0.953567	0.731592	Megf6	2600001P17Rik+++Egfl3	mRNA	6	URS00009B8B2D+++URS00009C4E00+++NM_001162977+++XM_006538826+++XM_006538827+++XM_011250240	coding	known	NC_000070.6	154170704	154275721	+	4|4 E2	230971	NO_INFO	NO_INFO	230971	NA	NO_INFO	NA	NA
233801	233801	Acsm4	0.02	0	0	0	0	0	0.04	0	0	0	0	0	1	0	0	0	0	0	0	0.00666667	0	0.0133333	0	0.333333	-0.95894	0.953567	0.814203	Acsm4	O-MACS+++OMACS	mRNA	1	NM_178414	coding	known	NC_000073.6	119690026	119714566	+	7|7 F2	233801	NO_INFO	NO_INFO	233801	NA	K01896	NA	NA
21933	21933	Tnfrsf10b	6.38	4.71	6	7.23	4.62	5.31	11.35	7.86	9.77	14.35	8.14	10.38	413.98	307.15	385.49	466.22	300.15	345.71	5.72	5.69667	10.9567	9.66	370.693	368.873	0.00476832	0.999898	0.981098	Tnfrsf10b	DR5+++KILLER+++Ly98+++MK+++TRAILR2+++TRICK2A+++TRICK2B+++TRICKB	mRNA	1	NM_020275	coding	known	NC_000080.6	69767472	69784411	+	14|14 D2	21933	NO_INFO	NO_INFO	21933	NA	K04722	NA	NA
67038	67038	Ly6m	0.06	0.04	0.06	0.09	0.19	0	0.11	0.07	0.1	0.19	0.33	0	2.42	1.7	2.32	3.57	7.12	0	0.0933333	0.0533333	0.173333	0.0933333	3.56333	2.14667	1.02178	0.880376	0.518115	Ly6m	2010109I03Rik	mRNA	1	NM_025929	coding	known	NC_000081.6	74878336	74881704	-	15|15 D3	67038	NO_INFO	NO_INFO	67038	NA	NO_INFO	Ly6m	NA
22420	22420	Wnt6	6.06	9.49	7.79	6.42	4.93	9.92	10.77	15.83	12.7	12.74	8.69	19.37	247	381	307	265	206	414	7.09	7.78	13.6	13.1	295	311.667	-0.0817758	0.953567	0.76635	Wnt6	AA409270+++Wnt-6	mRNA	5	URS00006A876D+++NM_009526+++XM_006495887+++XM_006495888+++XM_006495889	coding	known	NC_000067.6	74754342	74785322	+	1|1 C4	22420	NO_INFO	NO_INFO	22420	NA	K00445	NA	NA
330817	330817	Dhps	38.19	42.36	42.59	28.61	35.18	33.27	67.9	70.65	69.37	56.74	62	65	1012.09	1129.94	1119.5	754.43	934.3	885.83	32.3533	41.0467	61.2467	69.3067	858.187	1087.18	-0.335683	0.176286	0.0263774	Dhps	Dhs	mRNA	4	URS00009BFB6A+++XR_001778449+++NM_001039514+++XM_030243633	coding	known	NC_000074.6	85071486	85075162	+	8|8 C3	330817	NO_INFO	NO_INFO	330817	NA	NO_INFO	Dhps	COG1899///NA
20415	20415	Shbg	0	0	0.02	0.03	0	0	0	0	0.04	0.06	0	0	0.04	0.07	1.1	1.42	0	0	0.01	0.00666667	0.02	0.0133333	0.473333	0.403333	0.00284052	0.999898	0.999445	Shbg	ABP	mRNA	3	NM_011367+++XM_011248837+++XM_011248838	coding	known	NC_000077.6	69610282	69618026	-	11 B3|11 42.86 cM	20415	NO_INFO	NO_INFO	20415	NA	NO_INFO	NA	NA
12405	12405	Cbln2	0	0.04	0.02	0	0	0	0	0.07	0.03	0	0	0	0	2	1	0	0	0	0	0.02	0	0.0333333	0	1	-2.44948	0.879543	0.515616	Cbln2	6330593N19Rik+++A730004O05	mRNA	6	NM_001302356+++NM_001361142+++NM_001361143+++NM_001361144+++NM_001361145+++NM_172633	coding	known	NC_000084.6	86711061	86718283	+	18 E4|18 58.63 cM	12405	NO_INFO	NO_INFO	12405	NA	NO_INFO	NA	NA
21859	21859	Timp3	8.12	4.54	6.61	6.97	7.15	7.28	14.43	7.58	10.77	13.82	12.6	14.23	779.12	438.01	629	664.75	686.93	701.61	7.13333	6.42333	13.55	10.9267	684.43	615.377	0.158221	0.82917	0.439238	Timp3	Timp-3	mRNA	1	NM_011595	coding	known	NC_000076.6	86300412	86349505	+	10 C1|10 42.83 cM	21859	NO_INFO	NO_INFO	21859	NA	K16866	Timp3	NA
100041874	100041874	Gm3558	2.91	1.85	1.15	4.11	2.1	3.02	5.17	3.08	1.87	8.15	3.7	5.9	120.77	77.19	47.21	169.78	87.41	126.03	3.07667	1.97	5.91667	3.37333	127.74	81.7233	0.646917	0.338144	0.0782781	Gm3558	NA	mRNA	1	NM_001270842	coding	known	NC_000080.6	7545151	7568566	-	14 A1|14	100041874	NO_INFO	NO_INFO	100041874	NA	NO_INFO	NA	NA
105242668	105242668	Gm38821	0.03	0.03	0.03	0.1	0	0	0.06	0.05	0.05	0.19	0	0	1	0.99	1.01	3	0	0	0.0333333	0.03	0.0633333	0.0533333	1	1	0.5462	0.960731	0.848122	Gm38821	NA	mRNA	1	XM_011241556	coding	known	NC_000072.6	51222957	51280572	-	6 B3|6	105242668	NO_INFO	NO_INFO	105242668	NA	NO_INFO	NA	NA
57330	57330	Gigyf1	4.2	3.52	3.42	6.35	3.88	5.52	7.47	5.86	5.56	12.58	6.83	10.79	482	399	380	743	448	665	5.25	3.71333	10.0667	6.29667	618.667	420.333	0.555008	0.0633503	0.00480198	Gigyf1	Perq1+++mKIAA4110	mRNA	13	URS00008117CE+++URS00009BF21B+++NM_031408+++XM_006504607+++XM_006504608+++XM_006504609+++XM_011240950+++XM_011240952+++XM_011240953+++XM_030254735+++XM_030254736+++XM_030254737+++XM_030254738	coding	known	NC_000071.6	137510253	137527935	+	5|5 G2	57330	NO_INFO	NO_INFO	57330	NA	NO_INFO	NA	NA
19024	19024	Ppfibp2	8.28	5.97	6.27	8.66	4.31	5.45	14.72	9.95	10.22	17.18	7.59	10.66	513.68	366	376	539	267	355	6.14	6.84	11.81	11.63	387	418.56	-0.117634	0.932784	0.633897	Ppfibp2	Cclp1	mRNA	18	URS00009BF56E+++NM_001163557+++NM_001357436+++NM_001357437+++NM_001357438+++NM_008905+++XM_006507443+++XM_006507444+++XM_006507446+++XM_006507448+++XM_006507449+++XM_006507450+++XM_006507451+++XM_006507452+++XM_006507453+++XM_006507454+++XM_006507455+++XM_030242235	coding	known	NC_000073.6	107595047	107748583	+	7|7 E3	19024	NO_INFO	NO_INFO	19024	NA	NO_INFO	Ppfibp2	NA
71712	71712	Dram1	5.41	6.79	5.87	5.26	9.11	7.92	9.61	11.32	9.57	10.44	16.06	15.47	298	368	312	299	505	443	7.43	6.02333	13.99	10.1667	415.667	326	0.361409	0.434513	0.121855	Dram1	1200002N14Rik+++Dram	mRNA	6	URS00009AE000+++URS00009B658E+++XR_380446+++NM_027878+++XM_011243576+++XM_017314100	coding	known	NC_000076.6	88322801	88371825	+	10|10 C1	71712	NO_INFO	NO_INFO	71712	NA	NO_INFO	Dram1	NA
209011	209011	Sirt7	14.72	16.64	15.47	12.21	18.57	12.41	26.18	27.76	25.2	24.21	32.73	24.25	515	586	540	426	656	438	14.3967	15.61	27.0633	26.38	506.667	547	-0.100067	0.932784	0.637049	Sirt7	NA	mRNA	5	XR_001779937+++XR_003949368+++XR_003949369+++NM_001363439+++NM_153056	coding	known	NC_000077.6	120618371	120625014	-	11|11 E2	209011	NO_INFO	NO_INFO	209011	NA	K11417	NA	NA
217212	217212	Pyy	2.26	1.69	3.86	0.43	2.96	0.64	4.01	2.82	6.29	0.86	5.22	1.25	23	18	38	4	30	6	1.34333	2.60333	2.44333	4.37333	13.3333	26.3333	-0.954086	0.60059	0.219285	Pyy	NA	mRNA	2	NM_001346771+++NM_145435	coding	known	NC_000077.6	102106676	102107832	-	11|11 D	217212	NO_INFO	NO_INFO	217212	NA	K05233	NA	NA
26382	26382	Fgd2	0.45	0.31	0.25	0.44	0.16	0.37	0.81	0.51	0.41	0.87	0.29	0.72	22	16	12	23	8	18	0.323333	0.336667	0.626667	0.576667	16.3333	16.6667	-0.034291	0.999898	0.955236	Fgd2	Tcd-2+++Tcd2+++ZFYVE4+++tcs-2+++tcs2	mRNA	16	XR_003952124+++XR_003952125+++XR_003952126+++XR_003952127+++XR_003952128+++XR_385330+++XR_385331+++NM_001159538+++NM_013710+++XM_006524299+++XM_006524300+++XM_011246472+++XM_011246473+++XM_017317478+++XM_030249817+++XM_030249818	coding	known	NC_000083.6	29360904	29379535	+	17 15.26 cM|17 A3.3	26382	NO_INFO	NO_INFO	26382	NA	NO_INFO	Fgd2	NA
330963	330963	Ankdd1a	0.2	0.13	0.17	0.17	0.12	0.14	0.35	0.22	0.28	0.34	0.22	0.27	24.89	15.92	22.45	18.91	14.84	18.1	0.143333	0.166667	0.276667	0.283333	17.2833	21.0867	-0.28595	0.915507	0.584041	Ankdd1a	A730067D02+++A730067D02Rik+++EG330963+++Gm1473	mRNA	13	URS00009C07A6+++URS00009C23B5+++XR_001779211+++XR_001779212+++XR_001779213+++XR_870872+++NM_001370871+++XM_006511595+++XM_006511596+++XM_006511599+++XM_011242845+++XM_017313713+++XM_017313714	coding	known	NC_000075.6	65488464	65520412	-	9|9 C	330963	NO_INFO	NO_INFO	330963	NA	NO_INFO	NA	NA
18783	18783	Pla2g4a	1.38	1.01	0.85	1.63	0.93	0.74	2.45	1.69	1.39	3.23	1.63	1.44	80	59	49	94	54	43	1.1	1.08	2.1	1.84333	63.6667	62.6667	0.0208998	0.999898	0.955843	Pla2g4a	Pla2g4+++cPLA2+++cPLA2-alpha+++cPLA2alpha	mRNA	2	NM_001305632+++NM_008869	coding	known	NC_000067.6	149829618	149961290	-	1 G1|1 63.51 cM	18783	NO_INFO	NO_INFO	18783	NA	K16342	Pla2g4a	NA
230514	230514	Leprot	16.7	14.55	13.48	16.41	15.64	14.87	29.69	24.27	21.96	32.55	27.56	29.06	616	540	494	601	577	551	15.64	14.91	29.7233	25.3067	576.333	550	0.0719038	0.929042	0.606635	Leprot	LEPR+++OB-RGRP+++Obrgrp+++VPS55	mRNA	2	NM_175036+++XM_030253422	coding	known	NC_000070.6	101647783	101659364	+	4|4 C6	230514	NO_INFO	NO_INFO	230514	NA	NO_INFO	NA	NA
66632	66632	Dph6	15.84	13.6	17.3	17.21	16.56	20.86	28.17	22.68	28.18	34.13	29.18	40.76	877.12	756.95	945.43	937.65	910.5	1158.8	18.21	15.58	34.69	26.3433	1002.32	859.833	0.223207	0.500662	0.156756	Dph6	5730421E18Rik+++Atpbd4	mRNA	6	URS00009C2623+++XR_866334+++NM_001356438+++NM_001356439+++NM_025675+++XM_006500019	coding	known	NC_000068.7	114516416	114697839	+	2|2 E4	66632	NO_INFO	NO_INFO	66632	NA	NO_INFO	NA	COG2102///NA
117606	117606	Boc	0.46	0.65	0.48	0.48	0.26	0.35	0.82	1.08	0.78	0.95	0.47	0.69	42	59	43	43	24	32	0.363333	0.53	0.703333	0.893333	33	48	-0.54538	0.511361	0.162592	Boc	4732455C11+++mFLJ00376	mRNA	2	URS00009B4CE8+++NM_172506	coding	known	NC_000082.6	44485045	44558870	-	16|16 B4	117606	NO_INFO	NO_INFO	117606	NA	K20020	Boc	NA
23827	23827	Bpnt1	42.61	34.68	42.81	46.54	38.03	43.59	75.75	57.84	69.74	92.31	67.02	85.18	1867.08	1505.42	1846.06	2048.97	1658.2	1933.16	42.72	40.0333	81.5033	67.7767	1880.11	1739.52	0.111949	0.802461	0.405887	Bpnt1	BPntase	mRNA	8	URS00009B1A32+++URS00009C2AB9+++NM_001347210+++NM_001347212+++NM_011794+++XM_006497160+++XM_006497161+++XM_030253921	coding	known	NC_000067.6	185329428	185357777	+	1|1 H5	23827	NO_INFO	NO_INFO	23827	NA	K01082	Bpnt1	COG1218///NA
54561	54561	Nap1l3	0.44	0.28	0.19	0.63	0.28	0.21	0.77	0.46	0.31	1.25	0.49	0.41	25.04	16	11	36	16	12	0.373333	0.303333	0.716667	0.513333	21.3333	17.3467	0.295512	0.932784	0.633196	Nap1l3	MB20	mRNA	1	NM_138742	coding	known	NC_000086.7	122394560	122397385	-	X|X E3	54561	NO_INFO	NO_INFO	54561	NA	NO_INFO	Nap1l3	NA
102634532	102634532	Gm3642	0.36	0	0	0.33	0	1.02	0.64	0	0	0.66	0	2	4.73	0	0	4.33	0	13.51	0.45	0.12	0.886667	0.213333	5.94667	1.57667	2.09957	0.665247	0.270714	Gm3642	100042054	mRNA	1	XM_030248231	coding	known	NC_000080.6	6837327	6840373	-	14 A2|14 4.07 cM	102634532	NO_INFO	NO_INFO	102634532	NA	NO_INFO	NA	NA
224912	224912	Crb3	14.87	12.04	17.51	11.33	10.46	11.4	26.43	20.08	28.51	22.47	18.43	22.28	315	271	354	254	226	236	11.0633	14.8067	21.06	25.0067	238.667	313.333	-0.392097	0.182464	0.0281658	Crb3	5730439B18+++AU015179+++AU041752	mRNA	4	NM_001347408+++NM_001359813+++NM_001359814+++NM_177638	coding	known	NC_000083.6	57062201	57065918	+	17|17 D	224912	NO_INFO	NO_INFO	224912	NA	K06090	Crb3	NA
667552	667552	Gm8700	0	0	0	0	0.03	0	0	0	0	0	0.05	0	0	0	0	0	1	0	0.01	0	0.0166667	0	0.333333	0	0.964613	0.953567	0.813124	Gm8700	Gm190	mRNA	2	XM_006516999+++XM_030247519	coding	known	NC_000079.6	50098968	50101870	-	13 A5|13	667552	NO_INFO	NO_INFO	667552	NA	NO_INFO	NA	NA
544763	544763	Hbq1b	0.35	0.62	0.28	0.49	1.6	0.07	0.61	1.03	0.45	0.96	2.82	0.13	5	9	4	7	23.2	1	0.72	0.416667	1.30333	0.696667	10.4	6	0.812903	0.830788	0.441939	Hbq1b	F830116E18Rik+++Hbqt1	mRNA	1	NM_001033981	coding	known	NC_000077.6	32286964	32287912	+	11|11 A4	544763	NO_INFO	NO_INFO	544763	NA	NO_INFO	NA	NA
12122	12122	Bid	7.53	8.38	9.28	7.94	9.26	9.5	13.39	13.98	15.11	15.75	16.33	18.57	289	322	351	304	356	368	8.9	8.39667	16.8833	14.16	342.667	320.667	0.0996309	0.913691	0.579739	Bid	2700049M22Rik+++AI875481+++AU022477	mRNA	6	URS00009B93E3+++NM_007544+++XM_006505409+++XM_006505410+++XM_006505411+++rna-NM_007544.4-2	coding	known	NT_039382.4	517736	120917062	-	6 F1|6 57.02 cM	12122	NO_INFO	NO_INFO	12122	NA	K04726	NA	NA
226551	226551	Suco	10.73	8.1	7.11	16.86	9.97	15.08	19.08	13.52	11.58	33.45	17.58	29.46	1266	961	839	1980	1180	1783	13.97	8.64667	26.83	14.7267	1647.67	1022	0.687663	0.0207895	0.000751702	Suco	4732491B11+++AI848100+++AU016931+++Opt	mRNA	13	NR_151683+++NR_151684+++URS00009BDEAF+++XR_003954894+++XR_003954895+++NM_001357401+++NM_001357402+++NM_172645+++XM_006496761+++XM_006496762+++XM_006496763+++XM_006496765+++XM_017320016	coding	known	NC_000067.6	161811045	161876837	-	1|1 H2.1	226551	NO_INFO	NO_INFO	226551	NA	NO_INFO	Suco	NA
115489100	115489100	LOC115489100	0.65	0	0.08	2.2	1.61	3.31	1.16	0	0.13	4.35	2.83	6.46	21.72	0	2.63	72.92	53.73	110.94	2.37333	0.243333	4.54667	0.43	79.1967	8.11667	3.37408	0.149597	0.0200234	LOC115489100	NA	mRNA	2	URS00009B3043+++XM_030251534	coding	known	NC_000086.7	71872253	71921043	+	NA	115489100	NO_INFO	NO_INFO	115489100	NA	NO_INFO	NA	NA
276846	276846	Pigs	25.17	25.95	23.92	23.16	27.56	25.04	44.75	43.28	38.97	45.94	48.56	48.94	1222	1255	1140	1137	1347	1237	25.2533	25.0133	47.8133	42.3333	1240.33	1205.67	0.0475055	0.953567	0.723172	Pigs	BC058979+++Gm393+++Gm689	mRNA	2	NM_201406+++XM_006533471	coding	known	NC_000077.6	78328422	78342776	+	11|11 B5	276846	NO_INFO	NO_INFO	276846	NA	K05291	NA	NA
22195	22195	Ube2l3	159.84	158.72	162.6	140.02	151.66	143.12	284.15	264.73	264.85	277.73	267.26	279.66	8477.89	8453.82	8542.91	7379.91	8053.2	7615.15	144.933	160.387	274.883	271.243	7682.75	8491.54	-0.139561	0.552113	0.186854	Ube2l3	C79827+++UbcM4+++Ubce7	mRNA	5	URS000077D8B6+++URS00009B34F5+++URS00009C3155+++NM_009456+++XM_006522004	coding	known	NC_000082.6	17152015	17201512	+	16 A3|16 10.63 cM	22195	NO_INFO	NO_INFO	22195	NA	K04552	Ube2l3	NA
21754	21754	Tesk1	8.06	7.45	7.85	6.82	5.45	6.43	14.32	12.42	12.79	13.52	9.61	12.56	596.16	553.39	575.78	501.24	404.08	477.09	6.23333	7.78667	11.8967	13.1767	460.803	575.11	-0.318669	0.150179	0.0201237	Tesk1	AI326901	mRNA	1	NM_011571	coding	known	NC_000070.6	43442277	43448075	+	4|4 A5	21754	NO_INFO	NO_INFO	21754	NA	NO_INFO	NA	NA
22021	22021	Tpst1	11.56	12.71	11.09	11.65	7.09	11.57	20.56	21.19	18.07	23.1	12.49	22.62	463	505	424	479	286	470	10.1033	11.7867	19.4033	19.94	411.667	464	-0.176578	0.789962	0.389131	Tpst1	R75054+++Tango13a	mRNA	5	URS00009B3FB6+++URS00009BBE66+++NM_001130476+++NM_013837+++XM_006504418	coding	known	NC_000071.6	130073326	130135734	+	5|5 G1.3	22021	NO_INFO	NO_INFO	22021	NA	NO_INFO	NA	NA
77980	77980	Sbf1	9.25	9.21	8.32	11.15	10.25	11.3	16.44	15.36	13.55	22.11	18.07	22.08	1169	1168	1041	1423	1298	1440	10.9	8.92667	20.7533	15.1167	1387	1126	0.303418	0.0748036	0.0064912	Sbf1	2610510A08Rik+++B230113C15Rik+++Mtmr5+++mKIAA3020	mRNA	5	NM_001081030+++NM_001170561+++XM_006521538+++XM_006521539+++XM_030248818	coding	known	NC_000081.6	89288236	89315311	-	15|15 E3	77980	NO_INFO	NO_INFO	77980	NA	NO_INFO	NA	NA
382793	382793	Mtx3	2.72	2.73	2.72	4.58	2.83	4.76	4.83	4.55	4.42	9.08	4.99	9.29	334.58	330	324	528	349	529	4.05667	2.72333	7.78667	4.6	468.667	329.527	0.506203	0.0742932	0.00640012	Mtx3	4930470O13Rik+++AA409304+++AI853833+++AU067765+++EG624619+++Gm1194+++Gm6514	mRNA	11	NR_160868+++NR_160869+++URS00009B40B1+++URS00009B95EB+++NM_001162945+++XM_006517710+++XM_006517713+++XM_006517714+++XM_006517715+++XM_006517716+++XM_006517717	coding	known	NC_000079.6	92844743	92858230	+	13|13 C3	382793	NO_INFO	NO_INFO	382793	NA	NO_INFO	NA	NA
12406	12406	Serpinh1	232.56	171.13	183.58	156.38	145.11	124.25	413.43	285.43	299.03	310.17	255.73	242.79	10548	7782	8231	7065	6598	5661	141.913	195.757	269.563	332.63	6441.33	8853.67	-0.45414	0.0375687	0.00197847	Serpinh1	BERF-1+++Cbp1+++Cbp2+++Hsp47+++J6+++Serpinh2+++gp46	mRNA	6	NM_001111043+++NM_001111044+++NM_001285776+++NM_009825+++XM_006507278+++XM_006507279	coding	known	NC_000073.6	99345375	99353239	-	7|7 E1	12406	NO_INFO	NO_INFO	12406	NA	NO_INFO	Serpinh1	NA
223775	223775	Pim3	36.76	33.61	39.72	37.41	42.72	42.63	65.34	56.06	64.7	74.2	75.29	83.31	1805	1658	1933	1826	2100.98	2100.97	40.92	36.6967	77.6	62.0333	2009.32	1798.67	0.164317	0.607803	0.224205	Pim3	BC026639+++Kid1	mRNA	1	NM_145478	coding	known	NC_000081.6	88862194	88865726	+	15|15 E3	223775	NO_INFO	NO_INFO	223775	NA	NO_INFO	Pim3	NA
214239	214239	Ccdc9b	0.24	0.09	0.15	0.18	0.09	0.1	0.42	0.15	0.24	0.35	0.16	0.2	23	9	14	17	9	10	0.123333	0.16	0.236667	0.27	12	15.3333	-0.354421	0.918258	0.589417	Ccdc9b	A430105I19Rik+++Gm353	mRNA	5	URS00009B544F+++XR_374437+++NM_001001982+++XM_006499105+++XM_011239421	coding	known	NC_000068.7	118754145	118762947	-	2|2 E5	214239	NO_INFO	NO_INFO	214239	NA	NO_INFO	Ccdc9b	NA
109245	109245	Lrrc39	2.33	2.43	2.74	2.13	2.9	1.81	4.14	4.04	4.46	4.22	5.11	3.54	118.83	117.94	130.09	111.49	138.91	88.61	2.28	2.5	4.29	4.21333	113.003	122.287	-0.109042	0.940984	0.676019	Lrrc39	2010005E21Rik+++9430028I06Rik+++Myomasp	mRNA	8	URS00009B1F0F+++XR_003954272+++NM_027321+++NM_175413+++XM_006500860+++XM_006500861+++XM_006500862+++XM_030252354	coding	known	NC_000069.6	116562954	116583134	+	3|3 G1	109245	NO_INFO	NO_INFO	109245	NA	NO_INFO	NA	NA
241226	241226	Itga8	0.35	0.29	0.33	0.29	0.26	0.22	0.63	0.49	0.53	0.58	0.45	0.42	39	32	34	35	28	26	0.256667	0.323333	0.483333	0.55	29.6667	35	-0.237255	0.894985	0.547483	Itga8	AI447669	mRNA	5	NR_138462+++URS00009C3BAF+++NM_001001309+++XM_006497475+++XM_006497476	coding	known	NC_000068.7	12106632	12301985	-	2 A1|2 9.12 cM	241226	NO_INFO	NO_INFO	241226	NA	K06584	Itga8	NA
243755	243755	Slc13a4	23.35	25.78	19.35	18.09	22.79	12.38	41.51	43	31.52	35.88	40.16	24.18	1634	1812	1342	1258	1597	869	17.7533	22.8267	33.4067	38.6767	1241.33	1596	-0.352694	0.418753	0.113923	Slc13a4	9630060C05Rik+++SUT-1+++SUT1	mRNA	1	NM_172892	coding	known	NC_000072.6	35267953	35308126	-	6|6 B1	243755	NO_INFO	NO_INFO	243755	NA	NO_INFO	NA	NA
103889	103889	Hoxb2	2.06	4.08	2.32	1.72	0.59	1.39	3.66	6.81	3.78	3.41	1.05	2.72	56	109	59	45	16	37	1.23333	2.82	2.39333	4.75	32.6667	74.6667	-1.20318	0.0841473	0.00778972	Hoxb2	AI894218+++Hox-2.8+++Hoxbes2	mRNA	3	URS00009B8C0D+++NM_134032+++XM_006531932	coding	known	NC_000077.6	96351632	96355689	+	11 D|11 59.85 cM	103889	NO_INFO	NO_INFO	103889	NA	NO_INFO	Hoxb2	NA
382523	382523	H3f4	0.19	0	0	0	0	0.09	0.33	0	0	0	0	0.18	2	0	0	0	0	1	0.03	0.0633333	0.06	0.11	0.333333	0.666667	-0.867909	0.95478	0.822482	H3f4	Gm12260+++H304+++H3mmT+++H3t	mRNA	2	URS00009AEEAC+++NM_001318003	coding	known	NC_000077.6	58961711	58962273	+	11|11 B1.3	382523	NO_INFO	NO_INFO	382523	NA	K11253	NA	NA
633057	633057	Gm7102	1.01	0.89	0.99	1.3	1.03	0.56	1.8	1.48	1.61	2.57	1.82	1.1	32.98	29.15	31.97	42.04	33.69	18.44	0.963333	0.963333	1.83	1.63	31.39	31.3667	0.0153729	0.999898	0.972909	Gm7102	EG633057	mRNA	3	URS00009B845D+++URS00009C24D4+++NM_001177513	coding	known	NC_000085.6	61147413	61186058	+	19|19 D3	633057	NO_INFO	NO_INFO	633057	NA	NO_INFO	NA	NA
16663	16663	Krt13	0.13	0.21	0.08	0.08	0.13	0.08	0.22	0.35	0.14	0.17	0.22	0.16	4	5	2	2	3	2	0.0966667	0.14	0.183333	0.236667	2.33333	3.66667	-0.640872	0.926978	0.602909	Krt13	CK13+++K13+++Krt-1.13+++Krt1-13	mRNA	2	NM_001313949+++NM_010662	coding	known	NC_000077.6	100117327	100121566	-	11 D|11 63.41 cM	16663	NO_INFO	NO_INFO	16663	NA	K07604	Krt13	NA
232077	232077	Foxi3	0	0	0	0.04	0	0	0	0	0	0.08	0	0	0	0	0	1	0	0	0.0133333	0	0.0266667	0	0.333333	0	0.964613	0.953567	0.813124	Foxi3	NA	mRNA	1	NM_001101464	coding	known	NC_000072.6	70956606	70961066	+	6|6 C1	232077	NO_INFO	NO_INFO	232077	NA	NO_INFO	NA	NA
21982	21982	Tmem165	79.8	76.21	83.09	65.04	74.03	68.61	141.86	127.12	135.33	129	130.46	134.07	3054	2930	3151	2474	2837	2635	69.2267	79.7	131.177	134.77	2648.67	3045	-0.195793	0.405703	0.108181	Tmem165	AV026557+++Tpardl+++Tparl+++pFT27	mRNA	3	URS00009AEFAE+++URS00009B1796+++NM_011626	coding	known	NC_000071.6	76183450	76209244	+	5 C3.3|5 40.56 cM	21982	NO_INFO	NO_INFO	21982	NA	NO_INFO	NA	NA
69282	69282	1700001J03Rik	0.12	0.16	0.2	0.19	0.2	0.14	0.21	0.27	0.32	0.38	0.35	0.28	8.55	11.46	13.96	13.77	14.2	9.68	0.176667	0.16	0.336667	0.266667	12.55	11.3233	0.171156	0.953567	0.795597	1700001J03Rik	NA	mRNA	4	URS000081186D+++NM_001008547+++XM_030254790+++XM_030254791	coding	known	NC_000071.6	146182441	146194809	-	5|5 G3	69282	NO_INFO	NO_INFO	69282	NA	NO_INFO	NA	NA
58198	58198	Sall1	9.7	8.48	8.16	11.25	8.26	12.22	17.25	14.15	13.3	22.32	14.55	23.88	1034	909	860	1211	887	1324	10.5767	8.78	20.25	14.9	1140.67	934.333	0.287839	0.338929	0.0786416	Sall1	Msal-3	mRNA	3	NM_001371069+++NM_001371070+++NM_021390	coding	known	NC_000074.6	89027242	89044162	-	8|8 C3	58198	NO_INFO	NO_INFO	58198	NA	NO_INFO	NA	NA
23808	23808	Ash2l	99.36	95.84	85.13	113.34	105.57	114.49	176.63	159.85	138.66	224.8	186.04	223.72	5050.44	4940.93	4321.02	5683.69	5404.67	5806.47	111.133	93.4433	211.52	158.38	5631.61	4770.8	0.243049	0.139989	0.018059	Ash2l	NA	mRNA	8	URS00009C3B06+++URS00009C52B5+++XR_001778438+++NM_001080793+++NM_001286207+++NM_001359012+++NM_011791+++XM_011242136	coding	known	NC_000074.6	25816000	25847694	+	8|8 A2	23808	NO_INFO	NO_INFO	23808	NA	K14964	NA	NA
217151	217151	Arl5c	0.13	0.22	0.42	0.19	0.26	0.16	0.23	0.37	0.68	0.38	0.45	0.31	4	7	13	6	8	5	0.203333	0.256667	0.38	0.426667	6.33333	8	-0.337698	0.950106	0.696489	Arl5c	Arl12+++BC065791	mRNA	6	NR_152188+++NM_207231+++XM_011248939+++XM_011248940+++XM_011248941+++XM_030245868	coding	known	NC_000077.6	97989575	97996285	-	11|11 D	217151	NO_INFO	NO_INFO	217151	NA	NO_INFO	Arl5c	NA
17240	17240	Mdfi	32.55	33.31	40.22	27.98	36.05	35.63	57.86	55.55	65.51	55.51	63.54	69.62	973	983	1157.96	841.49	1047.23	1063.1	33.22	35.36	62.89	59.64	983.94	1037.99	-0.0719348	0.936764	0.660455	Mdfi	I-mf+++I-mfa	mRNA	8	NM_001109973+++NM_001276390+++NM_001276391+++NM_010783+++XM_006523742+++XM_006523743+++XM_006523744+++XM_006523745	coding	known	NC_000083.6	47815328	47834691	-	17 C|17 23.99 cM	17240	NO_INFO	NO_INFO	17240	NA	NO_INFO	Mdfi	NA
11682	11682	Alk	0.07	0.01	0.02	0.05	0	0.02	0.13	0.01	0.03	0.1	0	0.03	9	1	2	6	0	2	0.0233333	0.0333333	0.0433333	0.0566667	2.66667	4	-0.598159	0.948639	0.692004	Alk	CD246+++Tcrz	mRNA	7	URS00009AD5E5+++URS00009B8A8F+++URS00009B94A1+++URS00009BC4C7+++XR_001782029+++XR_385265+++NM_007439	coding	known	NC_000083.6	71868988	72604702	+	17 E1.3|17 43.77 cM	11682	NO_INFO	NO_INFO	11682	NA	K05119	NA	NA
268291	268291	Rnf217	2.92	2.87	2.1	2.07	1.01	1.64	5.19	4.79	3.41	4.11	1.78	3.21	170	168	121	120	59	96	1.57333	2.63	3.03333	4.46333	91.6667	153	-0.743184	0.104551	0.0110666	Rnf217	AU016819+++Ibrdc1	mRNA	6	URS00009ADCF4+++URS00009B7E08+++URS00009B81A1+++URS00009C1A61+++URS00009C4A5F+++NM_001146349	coding	known	NC_000076.6	31499859	31609725	-	10|10 A4	268291	NO_INFO	NO_INFO	268291	NA	NO_INFO	NA	NA
30947	30947	Adat1	7.82	7.28	6.71	11.65	7.64	9.53	13.91	12.14	10.94	23.11	13.46	18.63	503.78	481.91	437.83	764.76	508.55	621.25	9.60667	7.27	18.4	12.33	631.52	474.507	0.411587	0.117779	0.0134429	Adat1	MMADAT1	mRNA	5	NM_001357184+++NM_001357185+++NM_001357186+++NM_013925+++XM_006531075	coding	known	NC_000074.6	111958920	111992307	-	8|8 E1	30947	NO_INFO	NO_INFO	30947	NA	NO_INFO	Adat1	NA
12151	12151	Bmi1	8	6.84	6.04	6.76	6.55	7.34	14.23	11.41	9.83	13.41	11.55	14.34	563	479	416	500	466	540	6.88333	6.96	13.1	11.8233	502	486	0.0513217	0.953567	0.745239	Bmi1	AW546694+++Bmi-1+++Pcgf4	mRNA	3	NM_007552+++XM_006497311+++XM_006497312	coding	known	NC_000068.7	18677018	18686629	+	2 A3|2 12.9 cM	12151	NO_INFO	NO_INFO	12151	NA	K11459	Bmi1	NA
215061	215061	Trim50	0.1	0.07	0.16	0.14	0.07	0.14	0.18	0.11	0.26	0.27	0.12	0.27	3	2	6	4	2	5	0.116667	0.11	0.22	0.183333	3.66667	3.66667	-0.00910556	0.999898	0.993672	Trim50	NA	mRNA	4	NM_001346745+++NM_178240+++XM_006504411+++XM_006504412	coding	known	NC_000071.6	135351884	135367890	+	5|5 G2	215061	NO_INFO	NO_INFO	215061	NA	NO_INFO	NA	NA
64655	64655	Mrps22	43.01	49.11	53.08	38.07	46.25	38.2	76.46	81.92	86.47	75.51	81.51	74.65	1040	1193	1272	915	1120	927	40.84	48.4	77.2233	81.6167	987.333	1168.33	-0.237835	0.46674	0.139534	Mrps22	3100002P07Rik+++Rpms22	mRNA	2	URS0000811A42+++NM_025485	coding	known	NC_000075.6	98588730	98601679	+	9|9 E3.3	64655	NO_INFO	NO_INFO	64655	NA	NO_INFO	NA	NA
13386	13386	Dlk1	91.11	70.18	84.74	49.31	28.17	34.07	161.97	117.05	138.03	97.8	49.64	66.57	2851	2234	2666	1558	895	1087	37.1833	82.01	71.3367	139.017	1180	2583.67	-1.13605	3.04923e-06	2.15857e-09	Dlk1	AW742678+++DLK-1+++DlkI+++FA1+++Ly107+++Peg9+++SCP1+++ZOG+++pG2+++pref-1	mRNA	13	NR_033813+++rna-NR_033813.1-2+++NM_001190703+++NM_001190704+++NM_001190705+++NM_010052+++XM_006515457+++XM_011243992+++XM_030246536+++rna-NM_001190703.1-2+++rna-NM_001190704.1-2+++rna-NM_001190705.1-2+++rna-NM_010052.5-2	coding	known	NW_004450261.1	78921	109463336	+	12 F1|12 60.17 cM	13386	NO_INFO	NO_INFO	13386	NA	NO_INFO	Dlk1	NA
57246	57246	Tbx20	7.72	5.16	5.52	6.98	1.71	3.75	13.72	8.61	9	13.84	3.01	7.32	998.69	666.21	690.6	890.57	215.55	493.04	4.14667	6.13333	8.05667	10.4433	533.053	785.167	-0.573948	0.702902	0.301217	Tbx20	9430010M06Rik+++AL022859+++Tbx12	mRNA	5	URS00009B5C2C+++URS00009C3B1A+++NM_001205085+++NM_020496+++NM_194263	coding	known	NC_000075.6	24718138	24774303	-	9|9 A4	57246	NO_INFO	NO_INFO	57246	NA	NO_INFO	Tbx20	NA
231125	231125	Zfyve28	0.55	0.59	0.69	0.53	0.78	0.71	0.98	0.98	1.12	1.05	1.38	1.39	40.75	40.05	53.58	43.94	55.59	58.04	0.673333	0.61	1.27333	1.02667	52.5233	44.7933	0.234356	0.8728	0.503462	Zfyve28	9630058O20Rik+++Gm146+++mKIAA1643	mRNA	16	URS000077D82E+++URS00008C42BE+++URS00009B654D+++URS00009C1460+++XR_001784671+++XR_003955626+++XR_868282+++NM_001015039+++XM_006503886+++XM_006503887+++XM_011240724+++XM_011240725+++XM_011240726+++XM_011240727+++XM_011240728+++XM_017320831	coding	known	NC_000071.6	34194893	34288368	+	5|5 B2	231125	NO_INFO	NO_INFO	231125	NA	NO_INFO	Zfyve28	NA
320581	320581	Idi2	0.07	0.13	0.11	0.1	0.02	0	0.12	0.22	0.18	0.19	0.04	0	3	6	5	4.38	1.14	0	0.04	0.103333	0.0766667	0.173333	1.84	4.66667	-1.50539	0.679778	0.28255	Idi2	4833405L16Rik+++IPPI2	mRNA	1	NM_177197	coding	known	NC_000079.6	8952863	8960935	+	13|13 A1	320581	NO_INFO	NO_INFO	320581	NA	K01823	NA	COG1304///NA+++COG1443///NA
330812	330812	Rnf150	0.03	0.02	0.03	0.1	0.03	0.03	0.06	0.04	0.06	0.2	0.05	0.06	6.02	5.03	6.89	9.1	5.9	5.88	0.0533333	0.0266667	0.103333	0.0533333	6.96	5.98	0.155862	0.964666	0.859133	Rnf150	A630007N06Rik+++C030044C12Rik+++Greul5+++mKIAA1214	mRNA	16	URS00009AF55E+++URS00009AFB1A+++URS00009B21A4+++URS00009B264E+++URS00009B748F+++URS00009B8F46+++URS00009B91BD+++URS00009BC863+++URS00009BF237+++URS00009C275D+++URS00009C2CA4+++URS0000AABBCC+++NM_177378+++XM_017312865+++XM_017312866+++XM_030243623	coding	known	NC_000074.6	82863266	83091365	+	8|8 C2	330812	NO_INFO	NO_INFO	330812	NA	NO_INFO	Rnf150	NA
[truncated: 17,462 more rows]
[truncated: 15 more columns]

## Sheet: up-FC>1.5&P<0.05
gene_id	gene_symbol	average_fpkm_MUT	average_fpkm_WT	diffexp_log2fc_WT-vs-MUT	diffexp_deseq2_qvalue_WT-vs-MUT	diffexp_deseq2_pvalue_WT-vs-MUT	fpkm_WT1	fpkm_WT2	fpkm_WT3	fpkm_mut1	fpkm_mut2	fpkm_mut3	gene_other_symbol	gene_type	gene_tran_num	gene_tran_list	gene_coding_capacity	gene_known_novel	gene_chr	gene_start	gene_end	gene_strand	gene_map_loc	url_ncbi_gene_id	url_hgnc_gene_id	url_ensembl_gene_id	url_genecard_gene_id	url_mirbase_gene_id	gene_kegg_k_id	cellmarker	cog	eggnog	genebank	go_c	go_f	go_p	interpro	kegg_disease	kegg_module	kegg_pathway	kegg_reaction	pfam	reactome	tf	tf_cofactors	uniprot
[truncated: 403 more rows]

[truncated: 3 more sheets: down-FC>1.5&P<0.05, GO upreg, GO downreg]
