# Supplementary material for: Isl Identifies the Extraembryonic Mesodermal/Allantois Progenitors and is Required for Placenta Morphogenesis and Vasculature Formation
Source: Adv Sci (Weinh). 2024 Jun 25;11(32):2400238. doi: 10.1002/advs.202400238 (PMC11348239; doi:10.1002/advs.202400238)
Supplement: Supplementary file 5 — Supplemental Table 4 [file ADVS-11-2400238-s003.xlsx]

## Sheet: WT_2_narrow_peaks_ChIPseeker_an
Chromosome	start	end	width	name	score	signalValue	'-log10pvalue	'-log10qvalue	peak_summit	annotation	geneStart	geneEnd	geneLength	geneStrand	geneId	transcriptId	distanceToTSS	geneName	geneDescription
6	17243071	17243342	272	WT_2_peak_4077	18	4.22535	5.27358	1.88738	63	Intron (ENSMUST00000131334/ENSMUSG00000085264, intron 1 of 4)	17281184	17289114	7931	+	ENSMUSG00000000058	ENSMUST00000000058	-37842	Cav2	Caveolin||Caveolin, conserved site||Caveolin-2
11	95479109	95479308	200	WT_2_peak_866	21	4.41176	5.65309	2.12592	91	Promoter (<=1kb)	95459644	95478561	18918	-	ENSMUSG00000000120	ENSMUST00000000122	-548	Ngfr	TNFR/NGFR cysteine-rich region||Tumor necrosis factor receptor member 16, transmembrane domain||Death-like domain superfamily||Tumor necrosis factor receptor 16, N-terminal||Death domain||Tumour necrosis factor receptor 16
7	143032512	143032711	200	WT_2_peak_4625	38	5.84416	8.17876	3.83681	159	Intron (ENSMUST00000052348/ENSMUSG00000000154, intron 2 of 10)	143028838	143053062	24225	+	ENSMUSG00000000154	ENSMUST00000105917	3674	Slc22a18	-||Major facilitator superfamily||MFS transporter superfamily||Major facilitator superfamily domain||Tetracycline resistance protein TetA/multidrug resistance protein MdtG
16	96177241	96177440	200	WT_2_peak_2129	14	3.8961	4.66299	1.4833	83	Intron (ENSMUST00000113794/ENSMUSG00000000159, intron 3 of 8)	96187531	96204528	16998	+	ENSMUSG00000000159	ENSMUST00000139595	-10091	Igsf5	Immunoglobulin-like fold||Immunoglobulin I-set||Immunoglobulin-like domain||-||Immunoglobulin subtype||Immunoglobulin-like domain superfamily||Immunoglobulin superfamily member 5
6	127110416	127110615	200	WT_2_peak_4282	14	3.78788	4.66879	1.4833	99	Intron (ENSMUST00000000188/ENSMUSG00000000184, intron 4 of 4)	127107472	127116115	8644	-	ENSMUSG00000000184	ENSMUST00000201564	5500	Ccnd2	Cyclin||Cyclin, C-terminal domain||Cyclin-like||Cyclin, N-terminal||Cyclin-like superfamily||Cyclin D
14	123613953	123614152	200	WT_2_peak_1692	13	3.33333	4.24534	1.31067	99	Intron (ENSMUST00000000201/ENSMUSG00000000197, intron 15 of 43)	123606181	123608487	2307	-	ENSMUSG00000000197	ENSMUST00000227541	-5466	Nalcn	Sodium leak channel non-selective protein||Voltage-dependent channel domain superfamily||Ion transport domain
11	55509676	55509875	200	WT_2_peak_783	13	3.67647	4.42739	1.31067	99	Distal Intergenic	55405064	55499024	93961	-	ENSMUSG00000000263	ENSMUST00000102716	-10652	Glra1	Neurotransmitter-gated ion-channel ligand-binding domain||Neurotransmitter-gated ion-channel transmembrane domain||Neurotransmitter-gated ion-channel transmembrane domain superfamily||Neuronal acetylcholine receptor||Neurotransmitter-gated ion-channel, conserved site||Glycine receptor alpha1||Glycine receptor alpha||Gamma-aminobutyric acid A receptor/Glycine receptor alpha||Neurotransmitter-gated…
X	139661350	139661549	200	WT_2_peak_5433	21	4.23311	5.85422	2.16766	88	Intron (ENSMUST00000112990/ENSMUSG00000000266, intron 7 of 9)	139649676	139652866	3191	+	ENSMUSG00000000266	ENSMUST00000140144	11674	Mid2	Concanavalin A-like lectin/glucanase domain superfamily||TRIM1, PRY/SPRY domain||B30.2/SPRY domain||Probable E3 ubiquitin-protein ligase MID2||Fibronectin type III||RING-type zinc-finger, LisH dimerisation motif||SPRY domain||Immunoglobulin-like fold||COS domain||Zinc finger, RING-type||Zinc finger, RING/FYVE/PHD-type||B-box, C-terminal||B-box-type zinc finger||Zinc finger, RING-type, conserved s…
11	59947781	59947980	200	WT_2_peak_794	19	4.09836	5.44648	1.99872	99	Distal Intergenic	59864980	59937315	72336	-	ENSMUSG00000000301	ENSMUST00000148512	-10466	Pemt	Phospholipid methyltransferase||Phosphatidyl-N-methylethanolamine/Phosphatidylethanolamine N-methyltransferase
2	179122330	179122529	200	WT_2_peak_3037	16	3.90625	4.94438	1.6741	70	Intron (ENSMUST00000000314/ENSMUSG00000000305, intron 2 of 15)	179086026	179422112	336087	+	ENSMUSG00000000305	ENSMUST00000124708	36304	Cdh4	Catenin binding domain superfamily||Cadherin-like||Cadherin conserved site||Cadherin||-||Cadherin prodomain||Cadherin-like superfamily||Cadherin, cytoplasmic domain
2	62370560	62370759	200	WT_2_peak_2792	13	3.38648	4.41066	1.31067	99	Intron (ENSMUST00000102732/ENSMUSG00000000392, intron 11 of 25)	62357693	62394061	36369	-	ENSMUSG00000000392	ENSMUST00000172676	23302	Fap	Dipeptidyl peptidase FAP||Alpha/Beta hydrolase fold||Peptidase S9, serine active site||Dipeptidylpeptidase IV, N-terminal domain||-||Peptidase S9, prolyl oligopeptidase, catalytic domain
11	60138832	60139031	200	WT_2_peak_795	13	3.62319	4.31715	1.31067	99	Promoter (2-3kb)	60120728	60136495	15768	-	ENSMUSG00000000538	ENSMUST00000143124	-2337	Tom1l2	GAT domain superfamily||Target of Myb protein 1||Target of Myb1-like 2||ENTH/VHS||VHS domain||GAT domain
5	71141007	71141206	200	WT_2_peak_3875	13	3.33333	4.24534	1.31067	99	Intron (ENSMUST00000197284/ENSMUSG00000000560, intron 8 of 9)	71118298	71171027	52730	-	ENSMUSG00000000560	ENSMUST00000197124	29821	Gabra2	Neurotransmitter-gated ion-channel||-||Gamma-aminobutyric-acid A receptor, alpha 2 subunit||Neurotransmitter-gated ion-channel ligand-binding domain superfamily||Gamma-aminobutyric-acid A receptor, alpha subunit||Neurotransmitter-gated ion-channel ligand-binding domain||Neuronal acetylcholine receptor||Neurotransmitter-gated ion-channel transmembrane domain||Neurotransmitter-gated ion-channel tra…
5	71157775	71157974	200	WT_2_peak_3876	21	4.23311	5.85422	2.16766	99	Intron (ENSMUST00000197284/ENSMUSG00000000560, intron 8 of 9)	71118298	71171027	52730	-	ENSMUSG00000000560	ENSMUST00000197124	13053	Gabra2	Neurotransmitter-gated ion-channel||-||Gamma-aminobutyric-acid A receptor, alpha 2 subunit||Neurotransmitter-gated ion-channel ligand-binding domain superfamily||Gamma-aminobutyric-acid A receptor, alpha subunit||Neurotransmitter-gated ion-channel ligand-binding domain||Neuronal acetylcholine receptor||Neurotransmitter-gated ion-channel transmembrane domain||Neurotransmitter-gated ion-channel tra…
3	105758884	105759083	200	WT_2_peak_3261	34	5.46875	7.67852	3.44261	99	Distal Intergenic	105778174	105815669	37496	+	ENSMUSG00000000562	ENSMUST00000164730	-19091	Adora3	Adenosine receptor||Adenosine A3 receptor||GPCR, rhodopsin-like, 7TM||G protein-coupled receptor, rhodopsin-like
6	82697806	82698005	200	WT_2_peak_4202	23	4.61538	6.10598	2.34327	178	Distal Intergenic	82702043	82703290	1248	-	ENSMUSG00000000628	ENSMUST00000168725	5285	Hk2	Hexokinase, binding site||Hexokinase, C-terminal||Hexokinase, N-terminal||Hexokinase||ATPase, nucleotide binding domain
17	53966255	53966454	200	WT_2_peak_2248	15	3.84615	4.80175	1.57761	99	Promoter (<=1kb)	53966266	53970677	4412	+	ENSMUSG00000000708	ENSMUST00000167092	0	Kat2b	Bromodomain, conserved site||Bromodomain-like superfamily||GNAT domain||Histone acetyltransferase GCN5/PCAF||Acyl-CoA N-acyltransferase||PCAF, N-terminal||Bromodomain||-||Histone acetyltransferase GCN5
8	12683184	12683535	352	WT_2_peak_4651	13	3.52113	4.11416	1.31067	99	Intron (ENSMUST00000164774/ENSMUSG00000000759, intron 15 of 20)	12665167	12687955	22789	-	ENSMUSG00000000759	ENSMUST00000164611	4420	Tubgcp3	-||Gamma-tubulin complex component, C-terminal domain superfamily||Gamma-tubulin complex component protein||Gamma tubulin complex component protein, N-terminal||Gamma tubulin complex component, C-terminal
11	84860838	84861037	200	WT_2_peak_851	30	5.22388	7.11097	3.06728	92	Distal Intergenic	84855173	84856870	1698	+	ENSMUSG00000000805	ENSMUST00000108076	5665	Car4	Alpha carbonic anhydrase domain superfamily||Alpha carbonic anhydrase domain||Carbonic anhydrase, alpha-class||-||Carbonic anhydrase, CA4||Carbonic anhydrase, CA4/CA15||Carbonic anhydrase, alpha-class, conserved site
1	161605875	161606074	200	WT_2_peak_346	32	5.07973	7.3762	3.22341	187	Downstream (2-3kb)	161608991	161615927	6937	-	ENSMUSG00000000817	ENSMUST00000193648	9853	Fasl	Tumour necrosis factor||Tumour necrosis factor domain||Tumour necrosis factor, conserved site||Tumour necrosis factor-like domain superfamily||Tumor necrosis factor ligand superfamily member 6
16	18339573	18339772	200	WT_2_peak_1972	52	6.55738	9.95096	5.27414	93	Intron (ENSMUST00000231621/ENSMUSG00000000884, intron 2 of 7)	18317690	18383132	65443	+	ENSMUSG00000000884	ENSMUST00000232235	21883	Gnb1l	WD40/YVTN repeat-like-containing domain superfamily||WD40-repeat-containing domain superfamily||WD40 repeat||G-protein beta WD-40 repeat||-
16	18354278	18354477	200	WT_2_peak_1973	17	3.96825	5.09812	1.77589	98	Intron (ENSMUST00000231621/ENSMUSG00000000884, intron 2 of 7)	18367493	18371334	3842	+	ENSMUSG00000000884	ENSMUST00000151253	-13016	Gnb1l	WD40/YVTN repeat-like-containing domain superfamily||WD40-repeat-containing domain superfamily||WD40 repeat||G-protein beta WD-40 repeat||-
12	31443444	31443643	200	WT_2_peak_993	21	4.23311	5.85422	2.16766	95	Promoter (2-3kb)	31440870	31500971	60102	+	ENSMUSG00000001225	ENSMUST00000167432	2574	Slc26a3	SLC26A/SulP transporter domain||STAS domain||Sulphate anion transporter, conserved site||SLC26A/SulP transporter||STAS domain superfamily||Solute carrier family 26 member 3 (DRA)||-
12	31454163	31454362	200	WT_2_peak_994	32	5.38462	7.47634	3.28644	139	Intron (ENSMUST00000167432/ENSMUSG00000001225, intron 1 of 6)	31440870	31500971	60102	+	ENSMUSG00000001225	ENSMUST00000167432	13293	Slc26a3	SLC26A/SulP transporter domain||STAS domain||Sulphate anion transporter, conserved site||SLC26A/SulP transporter||STAS domain superfamily||Solute carrier family 26 member 3 (DRA)||-
12	31481217	31481416	200	WT_2_peak_995	37	5.64516	8.132	3.79623	187	Intron (ENSMUST00000167432/ENSMUSG00000001225, intron 1 of 6)	31488216	31523494	35279	+	ENSMUSG00000001225	ENSMUST00000171616	-6800	Slc26a3	SLC26A/SulP transporter domain||STAS domain||Sulphate anion transporter, conserved site||SLC26A/SulP transporter||STAS domain superfamily||Solute carrier family 26 member 3 (DRA)||-
9	78009008	78009209	202	WT_2_peak_5107	44	6.15385	8.90417	4.41644	143	Intron (ENSMUST00000085311/ENSMUSG00000001366, intron 2 of 12)	78007085	78015869	8785	-	ENSMUSG00000001366	ENSMUST00000162625	6660	Fbxo9	MIT domain superfamily||F-box only protein FBXO9/FBXO48||-||F-box domain||F-box-like domain superfamily||F-box protein Hrt3/FBXO9, C-terminal
2	145687488	145687687	200	WT_2_peak_2968	18	4.03226	5.26473	1.88738	99	Intron (ENSMUST00000110005/ENSMUSG00000001768, intron 4 of 11)	145704564	145720894	16331	+	ENSMUSG00000001768	ENSMUST00000145874	-16877	Rin2	VPS9 domain||-||Ubiquitin-like domain superfamily||SH2 domain||Ras-associating (RA) domain||SH2 domain superfamily||VPS9 domain superfamily||Ras and Rab interactor 2, SH2 domain||Vacuolar protein sorting-associated protein 9-like
2	145597374	145597573	200	WT_2_peak_2967	32	5.07973	7.3762	3.22341	99	Intron (ENSMUST00000231581/ENSMUSG00000001768, intron 4 of 4)	145626654	145664222	37569	+	ENSMUSG00000001768	ENSMUST00000142847	-29081	Rin2	VPS9 domain||-||Ubiquitin-like domain superfamily||SH2 domain||Ras-associating (RA) domain||SH2 domain superfamily||VPS9 domain superfamily||Ras and Rab interactor 2, SH2 domain||Vacuolar protein sorting-associated protein 9-like
7	101358458	101358657	200	WT_2_peak_4533	32	5.07973	7.3762	3.22341	101	Intron (ENSMUST00000137214/ENSMUSG00000001829, intron 4 of 5)	101332404	101400529	68126	+	ENSMUSG00000001829	ENSMUST00000153473	26054	Clpb	-||Clp ATPase, C-terminal||Ankyrin repeat-containing domain superfamily||ClpA/B family||ATPase, AAA-type, core||Ankyrin repeat||P-loop containing nucleoside triphosphate hydrolase||AAA+ ATPase domain
17	75343636	75343835	200	WT_2_peak_2301	30	5	7.12547	3.06728	171	Intron (ENSMUST00000234490/ENSMUSG00000001870, intron 2 of 34)	75313289	75315794	2506	+	ENSMUSG00000001870	ENSMUST00000146839	30347	Ltbp1	EGF-like calcium-binding, conserved site||EGF-type aspartate/asparagine hydroxylation site||TGF-beta binding (TB) domain superfamily||EGF-like calcium-binding domain||EGF-like domain||Complement Clr-like EGF domain||Growth factor receptor cysteine-rich domain superfamily||EGF-like, conserved site||TB domain
17	75686505	75686704	200	WT_2_peak_2303	32	5.38462	7.47634	3.28644	99	Intron (ENSMUST00000234490/ENSMUSG00000001870, intron 32 of 34)	75691205	75699507	8303	+	ENSMUSG00000001870	ENSMUST00000135750	-4501	Ltbp1	EGF-like calcium-binding, conserved site||EGF-type aspartate/asparagine hydroxylation site||TGF-beta binding (TB) domain superfamily||EGF-like calcium-binding domain||EGF-like domain||Complement Clr-like EGF domain||Growth factor receptor cysteine-rich domain superfamily||EGF-like, conserved site||TB domain
17	75371119	75371318	200	WT_2_peak_2302	19	4.09836	5.44648	1.99872	99	Intron (ENSMUST00000234490/ENSMUSG00000001870, intron 2 of 34)	75313289	75315794	2506	+	ENSMUSG00000001870	ENSMUST00000146839	57830	Ltbp1	EGF-like calcium-binding, conserved site||EGF-type aspartate/asparagine hydroxylation site||TGF-beta binding (TB) domain superfamily||EGF-like calcium-binding domain||EGF-like domain||Complement Clr-like EGF domain||Growth factor receptor cysteine-rich domain superfamily||EGF-like, conserved site||TB domain
11	78198420	78198619	200	WT_2_peak_845	22	4.54545	5.94521	2.2232	167	Intron (ENSMUST00000045026/ENSMUSG00000002055, intron 4 of 23)	78203941	78204910	970	+	ENSMUSG00000002055	ENSMUST00000141026	-5322	Spag5	Sperm-associated antigen 5
2	6844566	6844765	200	WT_2_peak_2679	45	6.25	9.13618	4.57693	89	Intron (ENSMUST00000002176/ENSMUSG00000002107, intron 3 of 15)	6629515	6876783	247269	-	ENSMUSG00000002107	ENSMUST00000123142	32018	Celf2	CELF1/2, RNA recognition motif 2||CELF1/2, RNA recognition motif 1||Paraneoplastic encephalomyelitis antigen||RNA recognition motif domain||Nucleotide-binding alpha-beta plait domain superfamily||CELF1/2, RNA recognition motif 3||-||RNA-binding domain superfamily
10	127497113	127497312	200	WT_2_peak_664	29	5.14706	6.94477	2.94895	158	Promoter (1-2kb)	127495269	127496056	788	+	ENSMUSG00000002147	ENSMUST00000145470	1844	Stat6	STAT6, C-terminal||SH2 domain superfamily||STAT transcription factor, DNA-binding, N-terminal||STAT transcription factor, all-alpha domain||STAT6, SH2 domain||STAT transcription factor, coiled coil||STAT transcription factor, protein interaction||STAT transcription factor, DNA-binding||Transcription factor STAT||p53-like transcription factor, DNA-binding||SH2 domain||STAT transcription factor, N-…
6	39653001	39653200	200	WT_2_peak_4117	13	3.38648	4.41066	1.31067	99	Intron (ENSMUST00000002487/ENSMUSG00000002413, intron 4 of 21)	39628513	39642013	13501	-	ENSMUSG00000002413	ENSMUST00000169647	-10988	Braf	Serine/threonine-protein kinase, active site||Diacylglycerol/phorbol-ester binding||Raf-like Ras-binding||Protein kinase domain||Serine-threonine/tyrosine-protein kinase, catalytic domain||Protein kinase C-like, phorbol ester/diacylglycerol-binding domain||Ubiquitin-like domain superfamily||Protein kinase, ATP binding site||Protein kinase-like domain superfamily
6	39676302	39676501	200	WT_2_peak_4118	21	4.16667	5.64624	2.12592	15	Intron (ENSMUST00000002487/ENSMUSG00000002413, intron 1 of 21)	39591046	39702127	111082	-	ENSMUSG00000002413	ENSMUST00000101497	25626	Braf	Serine/threonine-protein kinase, active site||Diacylglycerol/phorbol-ester binding||Raf-like Ras-binding||Protein kinase domain||Serine-threonine/tyrosine-protein kinase, catalytic domain||Protein kinase C-like, phorbol ester/diacylglycerol-binding domain||Ubiquitin-like domain superfamily||Protein kinase, ATP binding site||Protein kinase-like domain superfamily
17	47033895	47034094	200	WT_2_peak_2229	30	5.22388	7.11097	3.06728	90	Promoter (2-3kb)	47031137	47032680	1544	+	ENSMUSG00000002763	ENSMUST00000148872	2758	Pex6	ATPase, AAA-type, conserved site||ATPase, AAA-type, core||P-loop containing nucleoside triphosphate hydrolase||AAA+ ATPase domain
12	32039984	32040183	200	WT_2_peak_999	32	5.07973	7.3762	3.22341	104	Intron (ENSMUST00000003079/ENSMUSG00000002997, intron 3 of 11)	31976253	32000534	24282	-	ENSMUSG00000002996	ENSMUST00000172314	-39450	Hbp1	Ataxin, AXH domain superfamily||High mobility group box domain superfamily||HMG box-containing protein 1||High mobility group box domain||Ataxin, AXH domain
4	55545934	55546133	200	WT_2_peak_3512	18	4.03226	5.26473	1.88738	99	Distal Intergenic	55527143	55532466	5324	-	ENSMUSG00000003032	ENSMUST00000107619	-13468	Klf4	Zinc finger C2H2 superfamily||-||Zinc finger C2H2-type
7	16764480	16764679	200	WT_2_peak_4364	21	4.54545	5.78009	2.16766	4	Promoter (2-3kb)	16741712	16761849	20138	-	ENSMUSG00000003099	ENSMUST00000138353	-2631	Ppp5c	PP5, C-terminal metallophosphatase domain||Serine/threonine protein phosphatase 5||Tetratricopeptide repeat 1||Tetratricopeptide repeat||Metallo-dependent phosphatase-like||Tetratricopeptide-like helical domain superfamily||PPP domain||Calcineurin-like phosphoesterase domain, ApaH type||Serine/threonine-specific protein phosphatase/bis(5-nucleosyl)-tetraphosphatase
7	45349157	45349356	200	WT_2_peak_4404	21	4.16667	5.64624	2.12592	95	Promoter (<=1kb)	45349267	45354106	4840	+	ENSMUSG00000003273	ENSMUST00000003360	0	Car11	-||Alpha carbonic anhydrase domain superfamily||Alpha carbonic anhydrase domain||Carbonic anhydrase, alpha-class||Carbonic anhydrase-related protein X/XI
2	152946054	152946253	200	WT_2_peak_2983	17	3.96825	5.09812	1.77589	99	Distal Intergenic	152950388	152993359	42972	+	ENSMUSG00000003283	ENSMUST00000189688	-4135	Hck	Serine-threonine/tyrosine-protein kinase, catalytic domain||SH2 domain||SH3 domain||Protein kinase-like domain superfamily||Protein kinase, ATP binding site||SH3-like domain superfamily||Tyrosine-protein kinase, active site||Tyrosine-protein kinase, catalytic domain||Protein kinase domain||Tyrosine-protein kinase HCK, SH2 domain||SH2 domain superfamily
7	28032888	28033087	200	WT_2_peak_4381	21	4.47761	5.79463	2.16766	114	Promoter (2-3kb)	28025468	28030879	5412	-	ENSMUSG00000003435	ENSMUST00000208726	-2009	Supt5	Spt5, KOW domain repeat 2||Spt5, KOW domain repeat 5||NGN domain, eukaryotic||Spt5 transcription elongation factor, N-terminal||Ribosomal protein L2, domain 2||NusG, N-terminal||Translation protein SH3-like domain superfamily||Spt5, KOW domain repeat 4||Spt5, KOW domain repeat 1||Transcription elongation factor SPT5||KOW||NusG, N-terminal domain superfamily||Spt5, KOW domain repeat 6||Spt5 C-term…
6	149386244	149386443	200	WT_2_peak_4342	13	3.38648	4.41066	1.31067	99	Intron (ENSMUST00000086829/ENSMUSG00000003452, intron 2 of 8)	149415328	149420811	5484	+	ENSMUSG00000003452	ENSMUST00000174886	-28885	Bicd1	Bicaudal-D protein||-
8	110872497	110872696	200	WT_2_peak_4878	22	4.54545	5.94521	2.2232	89	Intron (ENSMUST00000212297/ENSMUSG00000003657, intron 9 of 10)	110869170	110894838	25669	-	ENSMUSG00000003657	ENSMUST00000003754	22142	Calb2	Calretinin||EF-hand domain||EF-hand domain pair||EF-Hand 1, calcium-binding site
4	116206785	116206984	200	WT_2_peak_3633	15	3.84615	4.80175	1.57761	99	Intron (ENSMUST00000239239/ENSMUSG00000003810, intron 2 of 25)	116177046	116187893	10848	-	ENSMUSG00000003810	ENSMUST00000128252	-18892	Mast2	Microtubule-associated serine/threonine-protein kinase, catalytic domain||AGC-kinase, C-terminal||Serine/threonine-protein kinase, active site||Microtubule-associated serine/threonine-protein kinase 2||Protein kinase domain||Microtubule-associated serine/threonine-protein kinase, domain||PDZ domain||Protein kinase-like domain superfamily||Microtubule-associated serine/threonine-protein kinase, pr…
4	116271809	116272008	200	WT_2_peak_3634	13	3.62319	4.31715	1.31067	90	Intron (ENSMUST00000106484/ENSMUSG00000003810, intron 3 of 29)	116190141	116264004	73864	-	ENSMUSG00000003810	ENSMUST00000134460	-7805	Mast2	Microtubule-associated serine/threonine-protein kinase, catalytic domain||AGC-kinase, C-terminal||Serine/threonine-protein kinase, active site||Microtubule-associated serine/threonine-protein kinase 2||Protein kinase domain||Microtubule-associated serine/threonine-protein kinase, domain||PDZ domain||Protein kinase-like domain superfamily||Microtubule-associated serine/threonine-protein kinase, pr…
11	90192871	90193070	200	WT_2_peak_861	13	3.33333	4.24534	1.31067	99	Distal Intergenic	90140302	90169415	29114	+	ENSMUSG00000003948	ENSMUST00000004050	52569	Mmd	AdipoR/Haemolysin-III-related||Hly-III
13	91626290	91626489	200	WT_2_peak_1358	30	5	7.12547	3.06728	81	Intron (ENSMUST00000156547/ENSMUSG00000003992, intron 1 of 12)	91609300	91672985	63686	+	ENSMUSG00000003992	ENSMUST00000141381	16990	Ssbp2	-||Sequence-specific single-strand DNA-binding protein||LIS1 homology motif
1	158046152	158046351	200	WT_2_peak_339	13	3.38648	4.41066	1.31067	99	Distal Intergenic	158123274	158124034	761	-	ENSMUSG00000004031	ENSMUST00000194578	77683	Brinp2	BMP/retinoic acid-inducible neural-specific protein||-||Membrane attack complex component/perforin (MACPF) domain
1	154365280	154365490	211	WT_2_peak_332	21	4.41176	5.65309	2.12592	196	Intron (ENSMUST00000187541/ENSMUSG00000004110, intron 8 of 46)	154344798	154352442	7645	-	ENSMUSG00000004110	ENSMUST00000188384	-12838	Cacna1e	EF-hand domain||Voltage-dependent channel domain superfamily||Ion transport domain||Voltage-dependent L-type calcium channel, IQ-associated domain||Voltage-dependent calcium channel, alpha-1 subunit, IQ domain||Voltage-dependent calcium channel, R-type, alpha-1 subunit||Voltage-dependent calcium channel, alpha-1 subunit
2	24609337	24609536	200	WT_2_peak_2720	13	3.38648	4.41066	1.31067	99	Intron (ENSMUST00000070864/ENSMUSG00000004113, intron 8 of 45)	24569512	24575880	6369	-	ENSMUSG00000004113	ENSMUST00000124183	-33457	Cacna1b	-||Voltage-dependent calcium channel, N-type, alpha-1 subunit||Voltage-gated cation channel calcium and sodium||Voltage-dependent L-type calcium channel, IQ-associated domain||Voltage-dependent calcium channel, alpha-1 subunit, IQ domain||Voltage-dependen
2	24539921	24540120	200	WT_2_peak_2719	15	3.84615	4.80175	1.57761	99	Exon (ENSMUST00000070864/ENSMUSG00000004113, exon 29 of 46)	24499944	24527491	27548	-	ENSMUSG00000004113	ENSMUST00000125798	-12430	Cacna1b	-||Voltage-dependent calcium channel, N-type, alpha-1 subunit||Voltage-gated cation channel calcium and sodium||Voltage-dependent L-type calcium channel, IQ-associated domain||Voltage-dependent calcium channel, alpha-1 subunit, IQ domain||Voltage-dependen
2	24521246	24521445	200	WT_2_peak_2718	18	4.03226	5.26473	1.88738	99	Promoter (<=1kb)	24512611	24522036	9426	-	ENSMUSG00000004113	ENSMUST00000155356	591	Cacna1b	-||Voltage-dependent calcium channel, N-type, alpha-1 subunit||Voltage-gated cation channel calcium and sodium||Voltage-dependent L-type calcium channel, IQ-associated domain||Voltage-dependent calcium channel, alpha-1 subunit, IQ domain||Voltage-dependen
12	38865299	38865498	200	WT_2_peak_1008	13	3.33333	4.24534	1.31067	99	Intron (ENSMUST00000160244/ENSMUSG00000004151, intron 5 of 11)	38869542	38881215	11674	+	ENSMUSG00000004151	ENSMUST00000220492	-4044	Etv1	-||ETS family||ETS translocation variant 1||Ets domain||PEA3-type ETS-domain transcription factor, N-terminal||Winged helix-like DNA-binding domain superfamily||Winged helix DNA-binding domain superfamily
6	124645950	124646149	200	WT_2_peak_4277	21	4.47761	5.79463	2.16766	109	Intron (ENSMUST00000135516/ENSMUSG00000004270, intron 1 of 11)	124640178	124677523	37346	+	ENSMUSG00000004270	ENSMUST00000133797	5772	Lpcat3	-||Membrane bound O-acyl transferase, MBOAT
6	56460958	56461157	200	WT_2_peak_4149	32	5.38462	7.47634	3.28644	177	Intron (ENSMUST00000203372/ENSMUSG00000004347, intron 1 of 18)	56048686	56546088	497403	-	ENSMUSG00000004347	ENSMUST00000203372	84931	Pde1c	3'5'-cyclic nucleotide phosphodiesterase, conserved site||-||3'5'-cyclic nucleotide phosphodiesterase, catalytic domain superfamily||3'5'-cyclic nucleotide phosphodiesterase||3'5'-cyclic nucleotide phosphodiesterase N-terminal||HD/PDEase domain||3'5'-cyclic nucleotide phosphodiesterase, catalytic domain
8	74012459	74012658	200	WT_2_peak_4799	13	3.33333	4.24534	1.31067	99	Intron (ENSMUST00000004497/ENSMUSG00000004383, intron 1 of 14)	73541227	74079184	537958	-	ENSMUSG00000004383	ENSMUST00000004497	66526	Large1	Nucleotide-diphospho-sugar transferases||Glycosyl transferase, family 8
8	73786040	73786239	200	WT_2_peak_4798	23	4.61538	6.10598	2.34327	147	Intron (ENSMUST00000004497/ENSMUSG00000004383, intron 5 of 14)	73771692	73825541	53850	-	ENSMUSG00000004383	ENSMUST00000146249	39302	Large1	Nucleotide-diphospho-sugar transferases||Glycosyl transferase, family 8
1	119378310	119378509	200	WT_2_peak_251	21	4.16667	5.64624	2.12592	110	Distal Intergenic	119399875	119405809	5935	-	ENSMUSG00000004451	ENSMUST00000142945	27300	Ralb	P-loop containing nucleoside triphosphate hydrolase||Small GTPase, Ras-type||Small GTP-binding protein domain||Small GTPase||Ras-related protein Ral
7	96732576	96732915	340	WT_2_peak_4525	13	3.38648	4.41066	1.31067	112	Promoter (1-2kb)	96730983	96954243	223261	+	ENSMUSG00000004508	ENSMUST00000206791	1593	Gab2	PH-like domain superfamily||Pleckstrin homology domain
6	4696403	4696602	200	WT_2_peak_4050	13	3.38648	4.41066	1.31067	99	Intron (ENSMUST00000115577/ENSMUSG00000004631, intron 6 of 11)	4707613	4712028	4416	-	ENSMUSG00000004631	ENSMUST00000203556	15426	Sgce	-||Dystroglycan-type cadherin-like||Sarcoglycan alpha/epsilon||Epsilon-sarcoglycan
8	115183968	115184167	200	WT_2_peak_4890	15	3.84615	4.80175	1.57761	99	Intron (ENSMUST00000004756/ENSMUSG00000004637, intron 4 of 8)	115174950	115241028	66079	+	ENSMUSG00000004637	ENSMUST00000161753	9018	Wwox	Short-chain dehydrogenase/reductase SDR||WWOX, classical (c)-like SDR domain||WW domain||NAD(P)-binding domain superfamily||WW domain superfamily
8	115555195	115555416	222	WT_2_peak_4892	26	4.92958	6.49881	2.62754	109	Intron (ENSMUST00000004756/ENSMUSG00000004637, intron 8 of 8)	115438907	116078882	639976	+	ENSMUSG00000004637	ENSMUST00000162052	116288	Wwox	Short-chain dehydrogenase/reductase SDR||WWOX, classical (c)-like SDR domain||WW domain||NAD(P)-binding domain superfamily||WW domain superfamily
7	87091923	87092122	200	WT_2_peak_4490	32	5.07973	7.3762	3.22341	99	Intron (ENSMUST00000004770/ENSMUSG00000004651, intron 3 of 4)	87141854	87142600	747	-	ENSMUSG00000004651	ENSMUST00000207834	50478	Tyr	Tyrosinase copper-binding domain||Di-copper centre-containing domain superfamily
17	57670231	57670430	200	WT_2_peak_2256	13	3.38648	4.41066	1.31067	99	Intron (ENSMUST00000086763/ENSMUSG00000004730, intron 2 of 21)	57665714	57790523	124810	+	ENSMUSG00000004730	ENSMUST00000004850	4517	Adgre1	GPCR, family 2-like||Complement Clr-like EGF domain||Growth factor receptor cysteine-rich domain superfamily||GPCR, family 2, secretin-like, conserved site||GPCR, family 2, secretin-like||GPS motif||EGF-type aspartate/asparagine hydroxylation site||EGF-like calcium-binding, conserved site||GPCR family 2, EMR1-like receptor||EGF-like domain||EGF-like calcium-binding domain
10	81108458	81108657	200	WT_2_peak_566	30	5	7.12547	3.06728	131	Promoter (<=1kb)	81108581	81109070	490	+	ENSMUSG00000004931	ENSMUST00000218146	0	Apba3	PDZ domain||Amyloid beta A4 precursor protein-binding family A member 3||PDZ superfamily||PTB/PI domain||PH-like domain superfamily
17	5509977	5510176	200	WT_2_peak_2144	13	3.33333	4.24534	1.31067	98	Distal Intergenic	5482570	5490534	7965	-	ENSMUSG00000004945	ENSMUST00000188282	-19443	Tmem242	Transmembrane protein 242
15	10236953	10237152	200	WT_2_peak_1708	21	4.23311	5.85422	2.16766	150	Intron (ENSMUST00000005400/ENSMUSG00000005268, intron 1 of 8)	10249646	10322578	72933	+	ENSMUSG00000005268	ENSMUST00000134410	-12494	Prlr	Fibronectin type III||Growth hormone/erythropoietin receptor, ligand binding||Prolactin receptor||Immunoglobulin-like fold||Fibronectin type III superfamily||-||Long hematopoietin receptor, single chain, conserved site
17	88309441	88309769	329	WT_2_peak_2332	37	5.76923	8.04438	3.75147	169	Promoter (1-2kb)	88300641	88308410	7770	-	ENSMUSG00000005371	ENSMUST00000127334	-1031	Fbxo11	Pectin lyase fold||Zinc finger, UBR-type||F-box only protein 11||F-box domain||Pectin lyase fold/virulence factor||F-box-like domain superfamily||Parallel beta-helix repeat-2||-||Parallel beta-helix repeat||Carbohydrate-binding/sugar hydrolysis domain||Right handed beta helix domain
8	3204399	3204598	200	WT_2_peak_4628	18	4.03226	5.26473	1.88738	99	3' UTR	3172061	3209555	37495	-	ENSMUSG00000005534	ENSMUST00000208839	4957	Insr	Receptor L-domain||Growth factor receptor cysteine-rich domain superfamily||Furin-like cysteine-rich domain||Tyrosine-protein kinase, receptor class II, conserved site||Insulin receptor, trans-membrane domain||-||Protein kinase-like domain superfamily||Fibronectin type III superfamily||Serine-threonine/tyrosine-protein kinase, catalytic domain||Protein kinase domain||Tyrosine-protein kinase, cata…
13	83547096	83547500	405	WT_2_peak_1341	13	3.38648	4.41066	1.31067	58	Distal Intergenic	83652153	83811462	159310	+	ENSMUSG00000005583	ENSMUST00000198199	-104653	Mef2c	MADS MEF2-like||-||Transcription factor, MADS-box superfamily||Transcription factor, MADS-box||Holliday junction regulator protein family C-terminal
13	83563298	83563497	200	WT_2_peak_1342	13	3.38648	4.41066	1.31067	89	Distal Intergenic	83652153	83811462	159310	+	ENSMUSG00000005583	ENSMUST00000198199	-88656	Mef2c	MADS MEF2-like||-||Transcription factor, MADS-box superfamily||Transcription factor, MADS-box||Holliday junction regulator protein family C-terminal
13	83704243	83704442	200	WT_2_peak_1343	30	5	7.12547	3.06728	170	Intron (ENSMUST00000198199/ENSMUSG00000005583, intron 2 of 10)	83720467	83783572	63106	+	ENSMUSG00000005583	ENSMUST00000196730	-16025	Mef2c	MADS MEF2-like||-||Transcription factor, MADS-box superfamily||Transcription factor, MADS-box||Holliday junction regulator protein family C-terminal
13	83791779	83791978	200	WT_2_peak_1344	13	3.38648	4.41066	1.31067	99	3' UTR	83801007	83810858	9852	+	ENSMUSG00000005583	ENSMUST00000197145	-9029	Mef2c	MADS MEF2-like||-||Transcription factor, MADS-box superfamily||Transcription factor, MADS-box||Holliday junction regulator protein family C-terminal
7	13143363	13143562	200	WT_2_peak_4357	32	5.07973	7.3762	3.22341	174	Distal Intergenic	13132233	13139472	7240	+	ENSMUSG00000005649	ENSMUST00000152995	11130	Cabp5	EF-hand domain||EF-hand domain pair||EF-Hand 1, calcium-binding site||Calcium binding protein 1/2/4/5||-
18	11157080	11157279	200	WT_2_peak_2356	39	5.88235	8.29379	3.93755	159	Distal Intergenic	11059047	11063461	4415	+	ENSMUSG00000005836	ENSMUST00000234971	98033	Gata6	Transcription factor GATA-6||Zinc finger, NHR/GATA-type||-||GATA-type transcription activator, N-terminal||Zinc finger, GATA-type||Transcription factor GATA
18	11288597	11288796	200	WT_2_peak_2357	32	5.07973	7.3762	3.22341	98	Distal Intergenic	11059047	11063461	4415	+	ENSMUSG00000005836	ENSMUST00000234971	229550	Gata6	Transcription factor GATA-6||Zinc finger, NHR/GATA-type||-||GATA-type transcription activator, N-terminal||Zinc finger, GATA-type||Transcription factor GATA
18	11374706	11374905	200	WT_2_peak_2358	34	5.46875	7.67852	3.44261	94	Distal Intergenic	11059047	11063461	4415	+	ENSMUSG00000005836	ENSMUST00000234971	315659	Gata6	Transcription factor GATA-6||Zinc finger, NHR/GATA-type||-||GATA-type transcription activator, N-terminal||Zinc finger, GATA-type||Transcription factor GATA
11	21929446	21929645	200	WT_2_peak_708	13	3.38648	4.41066	1.31067	99	Distal Intergenic	21944764	21951615	6852	-	ENSMUSG00000005917	ENSMUST00000006071	21970	Otx1	Transcription factor Otx, C-terminal||Homeobox domain||Homeobox-like domain superfamily||Transcription factor Otx||Transcription factor Otx1||Homeobox, conserved site
11	21982006	21982205	200	WT_2_peak_710	14	3.78788	4.66879	1.4833	99	Intron (ENSMUST00000045167/ENSMUSG00000042302, intron 20 of 23)	21946858	21952897	6040	-	ENSMUSG00000005917	ENSMUST00000147486	-29109	Otx1	Transcription factor Otx, C-terminal||Homeobox domain||Homeobox-like domain superfamily||Transcription factor Otx||Transcription factor Otx1||Homeobox, conserved site
11	21945364	21945563	200	WT_2_peak_709	13	3.38648	4.41066	1.31067	26	3' UTR	21944764	21951615	6852	-	ENSMUSG00000005917	ENSMUST00000006071	6052	Otx1	Transcription factor Otx, C-terminal||Homeobox domain||Homeobox-like domain superfamily||Transcription factor Otx||Transcription factor Otx1||Homeobox, conserved site
2	105210797	105211032	236	WT_2_peak_2883	72	7.79221	12.1078	7.20128	127	Distal Intergenic	105217274	105225693	8420	-	ENSMUSG00000005973	ENSMUST00000127019	14661	Rcn1	EF-hand domain||EF-hand domain pair||EF-Hand 1, calcium-binding site
2	105205776	105205975	200	WT_2_peak_2882	29	5.19481	6.95419	2.95353	136	Intron (ENSMUST00000068813/ENSMUSG00000055312, intron 3 of 3)	105217274	105225693	8420	-	ENSMUSG00000005973	ENSMUST00000127019	19718	Rcn1	EF-hand domain||EF-hand domain pair||EF-Hand 1, calcium-binding site
4	80616203	80616402	200	WT_2_peak_3569	21	4.23311	5.85422	2.16766	97	Distal Intergenic	80752360	80755921	3562	+	ENSMUSG00000005994	ENSMUST00000133655	-135958	Tyrp1	Di-copper centre-containing domain superfamily||Tyrosinase copper-binding domain
4	80643254	80643453	200	WT_2_peak_3570	34	5.46875	7.67852	3.44261	91	Distal Intergenic	80752360	80755921	3562	+	ENSMUSG00000005994	ENSMUST00000133655	-108907	Tyrp1	Di-copper centre-containing domain superfamily||Tyrosinase copper-binding domain
13	29693489	29693688	200	WT_2_peak_1237	32	5.07973	7.3762	3.22341	115	Intron (ENSMUST00000140278/ENSMUSG00000006191, intron 11 of 16)	29627759	29701437	73679	-	ENSMUSG00000006191	ENSMUST00000154209	7749	Cdkal1	Elp3/MiaB/NifB||Methylthiotransferase, N-terminal||MiaB-like tRNA modifying enzyme, archaeal-type||TRAM domain||Methylthiotransferase, conserved site||Radical SAM, alpha/beta horseshoe||Radical SAM||Methylthiotransferase, N-terminal domain superfamily||-||Methylthiotransferase
13	29963563	29963762	200	WT_2_peak_1239	20	4.34783	5.5196	2.05632	60	Intron (ENSMUST00000140278/ENSMUSG00000006191, intron 4 of 16)	29961279	30039414	78136	-	ENSMUSG00000006191	ENSMUST00000124532	75652	Cdkal1	Elp3/MiaB/NifB||Methylthiotransferase, N-terminal||MiaB-like tRNA modifying enzyme, archaeal-type||TRAM domain||Methylthiotransferase, conserved site||Radical SAM, alpha/beta horseshoe||Radical SAM||Methylthiotransferase, N-terminal domain superfamily||-||Methylthiotransferase
13	29716803	29717002	200	WT_2_peak_1238	13	3.38648	4.41066	1.31067	99	Intron (ENSMUST00000140278/ENSMUSG00000006191, intron 10 of 16)	29627759	29701437	73679	-	ENSMUSG00000006191	ENSMUST00000154209	-15366	Cdkal1	Elp3/MiaB/NifB||Methylthiotransferase, N-terminal||MiaB-like tRNA modifying enzyme, archaeal-type||TRAM domain||Methylthiotransferase, conserved site||Radical SAM, alpha/beta horseshoe||Radical SAM||Methylthiotransferase, N-terminal domain superfamily||-||Methylthiotransferase
8	73162657	73162856	200	WT_2_peak_4797	13	3.38648	4.41066	1.31067	184	Intron (ENSMUST00000163643/ENSMUSG00000006276, intron 1 of 23)	73111912	73175282	63371	-	ENSMUSG00000006276	ENSMUST00000212950	12426	Eps15l1	EF-hand domain pair||EF-Hand 1, calcium-binding site||Ubiquitin interacting motif||EH domain||EF-hand domain
15	85139729	85139928	200	WT_2_peak_1880	17	3.96825	5.09812	1.77589	99	Intron (ENSMUST00000057410/ENSMUSG00000006369, intron 14 of 16)	85147655	85149673	2019	+	ENSMUSG00000006369	ENSMUST00000160798	-7727	Fbln1	Anaphylatoxin/fibulin||Complement Clr-like EGF domain||Growth factor receptor cysteine-rich domain superfamily||Fibulin-1||EGF-like domain||EGF-like calcium-binding domain||EGF-type aspartate/asparagine hydroxylation site||EGF-like calcium-binding, conserved site
4	141030315	141030514	200	WT_2_peak_3695	28	5.12821	6.83551	2.88954	110	Promoter (<=1kb)	141029718	141036045	6328	+	ENSMUSG00000006445	ENSMUST00000131026	597	Epha2	Sterile alpha motif domain||Growth factor receptor cysteine-rich domain superfamily||Serine-threonine/tyrosine-protein kinase, catalytic domain||Ephrin receptor ligand binding domain||Galactose-binding-like domain superfamily||Ephrin receptor, transmembrane domain||Protein kinase-like domain superfamily||Fibronectin type III superfamily||Tyrosine-protein kinase, active site||Protein kinase domain…
19	4867427	4867626	200	WT_2_peak_2534	13	3.57143	4.21294	1.31067	99	Distal Intergenic	4850597	4861662	11066	-	ENSMUSG00000006456	ENSMUST00000006625	-5765	Rbm14	RBM14, RNA recognition motif 1||RNA-binding domain superfamily||RNA recognition motif domain||Nucleotide-binding alpha-beta plait domain superfamily||RBM14, RNA recognition motif 2
19	4866744	4866958	215	WT_2_peak_2533	19	4.28571	5.39333	1.99162	162	Distal Intergenic	4850597	4861662	11066	-	ENSMUSG00000006456	ENSMUST00000006625	-5082	Rbm14	RBM14, RNA recognition motif 1||RNA-binding domain superfamily||RNA recognition motif domain||Nucleotide-binding alpha-beta plait domain superfamily||RBM14, RNA recognition motif 2
2	71733417	71733616	200	WT_2_peak_2819	21	4.23311	5.85422	2.16766	185	3' UTR	71717762	71726837	9076	+	ENSMUSG00000006494	ENSMUST00000129427	15655	Pdk1	Branched-chain alpha-ketoacid dehydrogenase kinase/Pyruvate dehydrogenase kinase, N-terminal||Alpha-ketoacid/pyruvate dehydrogenase kinase, N-terminal domain superfamily||Histidine kinase/HSP90-like ATPase superfamily||Histidine kinase/HSP90-like ATPase||Histidine kinase domain||PDK/BCKDK protein kinase
8	22330799	22330998	200	WT_2_peak_4675	30	5.22388	7.11097	3.06728	105	Promoter (<=1kb)	22329942	22333498	3557	+	ENSMUSG00000006570	ENSMUST00000006745	857	Defb2	Beta defensin type
11	102279417	102279616	200	WT_2_peak_878	21	4.16667	5.64624	2.12592	100	Distal Intergenic	102284229	102292580	8352	+	ENSMUSG00000006575	ENSMUST00000107102	-4613	Rundc3a	RUN domain superfamily||RUN domain
4	13825815	13826014	200	WT_2_peak_3421	21	4.23311	5.85422	2.16766	99	Intron (ENSMUST00000006761/ENSMUSG00000006586, intron 1 of 10)	13784782	13891117	106336	+	ENSMUSG00000006586	ENSMUST00000098256	41033	Runx1t1	Protein CBFA2T1||Zinc finger, MYND-type||NHR2-like||TAFH/NHR1 domain superfamily||CBFA2T family||TAFH/NHR1
4	13738231	13738430	200	WT_2_peak_3420	26	4.7619	6.46405	2.60474	90	Distal Intergenic	13743436	13893649	150214	+	ENSMUSG00000006586	ENSMUST00000006761	-5006	Runx1t1	Protein CBFA2T1||Zinc finger, MYND-type||NHR2-like||TAFH/NHR1 domain superfamily||CBFA2T family||TAFH/NHR1
5	31157623	31157827	205	WT_2_peak_3793	22	4.54545	5.94521	2.2232	178	Distal Intergenic	31126006	31134362	8357	+	ENSMUSG00000006642	ENSMUST00000006818	31617	Tcf23	Myc-type, basic helix-loop-helix (bHLH) domain||Helix-loop-helix DNA-binding domain superfamily
11	99358093	99358435	343	WT_2_peak_876	36	5.71429	7.94311	3.65308	135	Distal Intergenic	99368800	99383963	15164	-	ENSMUSG00000006777	ENSMUST00000006969	25528	Krt23	Keratin, type I||Intermediate filament protein, conserved site||Intermediate filament, rod domain
7	109444208	109444407	200	WT_2_peak_4551	28	5.07246	6.78796	2.84497	96	Intron (ENSMUST00000007423/ENSMUSG00000007279, intron 5 of 21)	109398301	109440134	41834	-	ENSMUSG00000007279	ENSMUST00000132113	-4074	Scube2	EGF-type aspartate/asparagine hydroxylation site||EGF-like calcium-binding, conserved site||EGF-like domain||EGF-like calcium-binding domain||Tyrosine-protein kinase ephrin type A/B receptor-like||Spermadhesin, CUB domain superfamily||Growth factor receptor cysteine-rich domain superfamily||Complement Clr-like EGF domain||CUB domain||EGF domain
11	42309495	42309694	200	WT_2_peak_757	21	4.23311	5.85422	2.16766	195	Promoter (<=1kb)	42310584	42519855	209272	+	ENSMUSG00000007653	ENSMUST00000007797	-890	Gabrb2	Neurotransmitter-gated ion-channel||Gamma-aminobutyric-acid A receptor, beta subunit||Neurotransmitter-gated ion-channel ligand-binding domain superfamily||Neuronal acetylcholine receptor||Neurotransmitter-gated ion-channel transmembrane domain superfamily||Neurotransmitter-gated ion-channel transmembrane domain||Neurotransmitter-gated ion-channel ligand-binding domain||Gamma-aminobutyric acid A …
17	57343328	57343527	200	WT_2_peak_2255	24	4.6875	6.27835	2.46484	83	Intron (ENSMUST00000058661/ENSMUSG00000011486, intron 4 of 6)	57328404	57338522	10119	-	ENSMUSG00000007670	ENSMUST00000233480	-4806	Khsrp	K Homology domain, type 1||K Homology domain||Far upstream element-binding protein, C-terminal||K Homology domain, type 1 superfamily
14	25675478	25675683	206	WT_2_peak_1480	63	7.06522	11.1167	6.30502	110	Distal Intergenic	25657254	25658829	1576	+	ENSMUSG00000007817	ENSMUST00000162546	18224	Zmiz1	Zmiz1, N-terminal tetratricopeptide repeat domain||Zinc finger, MIZ-type||Zinc finger, RING/FYVE/PHD-type
7	100512514	100512713	200	WT_2_peak_4532	27	4.83871	6.66521	2.73983	99	Promoter (<=1kb)	100495054	100512653	17600	-	ENSMUSG00000008318	ENSMUST00000008462	0	Relt	Tumor necrosis factor receptor 19-like, N-terminal||TNFR/NGFR cysteine-rich region||-||TNF receptor family, RELT||Tumour necrosis factor receptor 19-like
2	142844478	142844677	200	WT_2_peak_2962	27	4.83871	6.66521	2.73983	189	Distal Intergenic	142904959	142914773	9815	+	ENSMUSG00000008333	ENSMUST00000008477	-60282	Snrpb2	Nucleotide-binding alpha-beta plait domain superfamily||RNA recognition motif domain||RNA-binding domain superfamily||U2 small nuclear ribonucleoprotein B'', RNA recognition motif 2||U2 small nuclear ribonucleoprotein B'', RNA recognition motif 1
10	93129089	93129288	200	WT_2_peak_593	21	4.23311	5.85422	2.16766	186	Intron (ENSMUST00000008542/ENSMUSG00000008398, intron 1 of 4)	93085185	93146673	61489	-	ENSMUSG00000008398	ENSMUST00000129827	17385	Elk3	Winged helix DNA-binding domain superfamily||Winged helix-like DNA-binding domain superfamily||ETS family||Ets domain||-
4	82676348	82676549	202	WT_2_peak_3572	44	6.15385	8.90417	4.41644	92	Distal Intergenic	82416558	82623987	207430	-	ENSMUSG00000008575	ENSMUST00000155821	-52361	Nfib	CTF transcription factor/nuclear factor 1, DNA-binding domain||CTF transcription factor/nuclear factor 1, conserved site||CTF transcription factor/nuclear factor 1||MAD homology 1, Dwarfin-type||CTF transcription factor/nuclear factor 1, N-terminal
16	6107290	6107489	200	WT_2_peak_1938	21	4.16667	5.64624	2.12592	92	Intron (ENSMUST00000230658/ENSMUSG00000008658, intron 2 of 11)	6167002	7229390	1062389	+	ENSMUSG00000008658	ENSMUST00000056416	-59513	Rbfox1	Nucleotide-binding alpha-beta plait domain superfamily||Fox-1 C-terminal domain||FOX1, RNA recognition motif||RNA binding protein Fox-1||RNA-binding domain superfamily||RNA recognition motif domain
16	5558923	5559122	200	WT_2_peak_1935	27	4.83871	6.66521	2.73983	98	Distal Intergenic	5703219	7170909	1467691	+	ENSMUSG00000008658	ENSMUST00000230658	-144097	Rbfox1	Nucleotide-binding alpha-beta plait domain superfamily||Fox-1 C-terminal domain||FOX1, RNA recognition motif||RNA binding protein Fox-1||RNA-binding domain superfamily||RNA recognition motif domain
16	7274693	7274892	200	WT_2_peak_1942	18	4.22535	5.27358	1.88738	148	Distal Intergenic	7170834	7227833	57000	+	ENSMUSG00000008658	ENSMUST00000231031	103859	Rbfox1	Nucleotide-binding alpha-beta plait domain superfamily||Fox-1 C-terminal domain||FOX1, RNA recognition motif||RNA binding protein Fox-1||RNA-binding domain superfamily||RNA recognition motif domain
16	6686398	6686597	200	WT_2_peak_1941	21	4.49438	5.76852	2.16766	7	Intron (ENSMUST00000230658/ENSMUSG00000008658, intron 4 of 11)	6627086	7227677	600592	+	ENSMUSG00000008658	ENSMUST00000115841	59312	Rbfox1	Nucleotide-binding alpha-beta plait domain superfamily||Fox-1 C-terminal domain||FOX1, RNA recognition motif||RNA binding protein Fox-1||RNA-binding domain superfamily||RNA recognition motif domain
16	6393712	6393911	200	WT_2_peak_1940	21	4.23311	5.85422	2.16766	106	Intron (ENSMUST00000230658/ENSMUSG00000008658, intron 3 of 11)	6167002	7229390	1062389	+	ENSMUSG00000008658	ENSMUST00000056416	226710	Rbfox1	Nucleotide-binding alpha-beta plait domain superfamily||Fox-1 C-terminal domain||FOX1, RNA recognition motif||RNA binding protein Fox-1||RNA-binding domain superfamily||RNA recognition motif domain
16	5580366	5580565	200	WT_2_peak_1936	23	4.61538	6.10598	2.34327	95	Distal Intergenic	5703219	7170909	1467691	+	ENSMUSG00000008658	ENSMUST00000230658	-122654	Rbfox1	Nucleotide-binding alpha-beta plait domain superfamily||Fox-1 C-terminal domain||FOX1, RNA recognition motif||RNA binding protein Fox-1||RNA-binding domain superfamily||RNA recognition motif domain
16	7321648	7321847	200	WT_2_peak_1943	16	3.90625	4.94438	1.6741	99	Distal Intergenic	7170834	7227833	57000	+	ENSMUSG00000008658	ENSMUST00000231031	150814	Rbfox1	Nucleotide-binding alpha-beta plait domain superfamily||Fox-1 C-terminal domain||FOX1, RNA recognition motif||RNA binding protein Fox-1||RNA-binding domain superfamily||RNA recognition motif domain
16	6183284	6183483	200	WT_2_peak_1939	30	5	7.12547	3.06728	180	Intron (ENSMUST00000230658/ENSMUSG00000008658, intron 2 of 11)	6167002	7229390	1062389	+	ENSMUSG00000008658	ENSMUST00000056416	16282	Rbfox1	Nucleotide-binding alpha-beta plait domain superfamily||Fox-1 C-terminal domain||FOX1, RNA recognition motif||RNA binding protein Fox-1||RNA-binding domain superfamily||RNA recognition motif domain
7	117687951	117688150	200	WT_2_peak_4574	19	4.28571	5.39333	1.99162	75	Distal Intergenic	117708886	117714451	5566	-	ENSMUSG00000008683	ENSMUST00000134270	26301	Rps15a	Ribosomal protein S8 superfamily||Ribosomal protein S8
7	118626838	118627365	528	WT_2_peak_4579	45	6.33803	9.11436	4.57209	113	Distal Intergenic	118571270	118594434	23165	-	ENSMUSG00000008734	ENSMUST00000008878	-32404	Gprc5b	GPCR family 3, C-terminal
6	17579694	17579893	200	WT_2_peak_4078	13	3.38648	4.41066	1.31067	99	Distal Intergenic	17546972	17553429	6458	+	ENSMUSG00000009376	ENSMUST00000148903	32722	Met	Plexin repeat||IPT domain||Sema domain superfamily||Plexin family||Protein kinase-like domain superfamily||Sema domain||Serine-threonine/tyrosine-protein kinase, catalytic domain||Tyrosine-protein kinase, HGF/MSP receptor||Tyrosine-protein kinase, catalytic domain||Protein kinase domain||PSI domain||WD40/YVTN repeat-like-containing domain superfamily||Tyrosine-protein kinase, active site||Immunog…
1	135596004	135596203	200	WT_2_peak_293	13	3.57143	4.21294	1.31067	99	Intron (ENSMUST00000190298/ENSMUSG00000009418, intron 1 of 30)	135366586	135615843	249258	-	ENSMUSG00000009418	ENSMUST00000190298	19640	Nav1	Nav/unc-53 family||AAA+ ATPase domain||P-loop containing nucleoside triphosphate hydrolase
1	135605036	135605235	200	WT_2_peak_294	42	6.0241	8.62423	4.20652	94	Intron (ENSMUST00000190298/ENSMUSG00000009418, intron 1 of 30)	135366586	135615843	249258	-	ENSMUSG00000009418	ENSMUST00000190298	10608	Nav1	Nav/unc-53 family||AAA+ ATPase domain||P-loop containing nucleoside triphosphate hydrolase
X	133364257	133364456	200	WT_2_peak_5420	20	4.34783	5.5196	2.05632	58	Intron (ENSMUST00000009740/ENSMUSG00000009596, intron 12 of 12)	133370623	133375737	5115	-	ENSMUSG00000009596	ENSMUST00000131311	11281	Taf7l	TAFII55 protein, conserved region||Transcription initiation factor TFIID subunit 7
9	107407010	107407503	494	WT_2_peak_5154	61	7.14286	10.9623	6.15945	127	Distal Intergenic	107403856	107404766	911	+	ENSMUSG00000010066	ENSMUST00000168959	3154	Cacna2d2	von Willebrand factor A-like domain superfamily||Voltage-dependent calcium channel, alpha-2/delta subunit, conserved region||VWA N-terminal||von Willebrand factor, type A
9	107405465	107405664	200	WT_2_peak_5153	13	3.61446	4.18426	1.31067	99	Promoter (1-2kb)	107403856	107404766	911	+	ENSMUSG00000010066	ENSMUST00000168959	1609	Cacna2d2	von Willebrand factor A-like domain superfamily||Voltage-dependent calcium channel, alpha-2/delta subunit, conserved region||VWA N-terminal||von Willebrand factor, type A
1	190005965	190006164	200	WT_2_peak_408	13	3.38648	4.41066	1.31067	99	Distal Intergenic	189850232	189902911	52680	-	ENSMUSG00000010175	ENSMUST00000175916	-103054	Prox1	Prospero homeobox protein 1||Prospero homeodomain family||Homeobox-like domain superfamily||Homeo-prospero domain||Homeo-prospero domain superfamily
1	133822014	133822213	200	WT_2_peak_288	29	5.19481	6.95419	2.95353	139	Downstream (2-3kb)	133824937	133829065	4129	-	ENSMUSG00000010311	ENSMUST00000124245	6852	Optc	Leucine-rich repeat||Leucine-rich repeat domain superfamily||Leucine-rich repeat, typical subtype
8	111337477	111337676	200	WT_2_peak_4880	13	3.33333	4.24534	1.31067	156	Distal Intergenic	111345217	111447028	101812	+	ENSMUSG00000010936	ENSMUST00000213003	-7541	Vac14	Armadillo-like helical||Armadillo-type fold||Vacuole morphology and inheritance protein 14||-||Vacuolar protein 14, C-terminal Fig4-binding domain
12	116039559	116039758	200	WT_2_peak_1171	13	3.33333	4.24534	1.31067	99	Promoter (1-2kb)	116041346	116103592	62247	+	ENSMUSG00000011171	ENSMUST00000176078	-1588	Vipr2	GPCR, family 2, extracellular hormone receptor domain||GPCR, family 2, secretin-like, conserved site||GPCR, family 2-like||GPCR, family 2, vasoactive intestinal peptide receptor 2||GPCR, family 2, vasoactive intestinal peptide receptor||GPCR, family 2, secretin-like||GPCR family 2, extracellular hormone receptor domain superfamily
11	45955956	45956155	200	WT_2_peak_762	15	3.84615	4.80175	1.57761	99	Intron (ENSMUST00000011400/ENSMUSG00000011256, intron 3 of 22)	45946885	45955909	9025	+	ENSMUSG00000011256	ENSMUST00000137014	9071	Adam19	Disintegrin domain superfamily||Disintegrin domain||Reprolysin domain, adamalysin-type||Peptidase M12B, propeptide||EGF-like domain||ADAM, cysteine-rich domain||Peptidase M12B, ADAM/reprolysin||Disintegrin, conserved site||ADAM19 peptidase||Metallopeptidase, catalytic domain superfamily
11	45965916	45966239	324	WT_2_peak_763	16	4	4.84879	1.61958	50	Intron (ENSMUST00000011400/ENSMUSG00000011256, intron 3 of 22)	45946885	45955909	9025	+	ENSMUSG00000011256	ENSMUST00000137014	19031	Adam19	Disintegrin domain superfamily||Disintegrin domain||Reprolysin domain, adamalysin-type||Peptidase M12B, propeptide||EGF-like domain||ADAM, cysteine-rich domain||Peptidase M12B, ADAM/reprolysin||Disintegrin, conserved site||ADAM19 peptidase||Metallopeptidase, catalytic domain superfamily
4	133847932	133848131	200	WT_2_peak_3676	21	4.49438	5.76852	2.16766	95	Promoter (2-3kb)	133850780	133854085	3306	+	ENSMUSG00000012126	ENSMUST00000139616	-2649	Ubxn11	UBX domain||SEP domain||Ubiquitin-like domain superfamily||NSFL1 cofactor p47, SEP domain superfamily||-
2	103109629	103109828	200	WT_2_peak_2878	21	4.16667	5.64624	2.12592	87	Exon (ENSMUST00000128546/ENSMUSG00000012350, exon 3 of 3)	103096856	103114105	17250	-	ENSMUSG00000012350	ENSMUST00000111174	4277	Ehf	Ets domain||ETS family||Sterile alpha motif/pointed domain superfamily||Pointed domain||Winged helix-like DNA-binding domain superfamily||ETS homologous factor||Winged helix DNA-binding domain superfamily
5	8013954	8014421	468	WT_2_peak_3743	16	3.90625	4.94438	1.6741	101	Intron (ENSMUST00000115421/ENSMUSG00000012428, intron 1 of 4)	8010457	8032213	21757	+	ENSMUSG00000012428	ENSMUST00000115421	3497	Steap4	Ferric reductase transmembrane component-like domain||Pyrroline-5-carboxylate reductase, catalytic, N-terminal||NAD(P)-binding domain superfamily
10	60343236	60343435	200	WT_2_peak_529	44	6.15385	8.90417	4.41644	105	Intron (ENSMUST00000073242/ENSMUSG00000012819, intron 8 of 66)	60212551	60242232	29682	-	ENSMUSG00000012819	ENSMUST00000144462	-101004	Cdh23	Cadherin-23||Cadherin conserved site||Cadherin-like||Cadherin-like superfamily
10	60393953	60394152	200	WT_2_peak_530	14	3.78788	4.66879	1.4833	99	Intron (ENSMUST00000073242/ENSMUSG00000012819, intron 5 of 66)	60464259	60488812	24554	-	ENSMUSG00000012819	ENSMUST00000153677	94660	Cdh23	Cadherin-23||Cadherin conserved site||Cadherin-like||Cadherin-like superfamily
8	84571322	84571521	200	WT_2_peak_4824	30	5	7.12547	3.06728	99	Distal Intergenic	84626734	84668583	41850	+	ENSMUSG00000013033	ENSMUST00000141158	-55213	Adgrl1	GPCR, family 2, extracellular hormone receptor domain||GPCR, family 2, secretin-like, conserved site||GPCR, family 2, latrophilin, C-terminal||GPCR, family 2, latrophilin||GPCR, family 2-like||GAIN domain, N-terminal||GPS motif||Olfactomedin-like domain||Latrophilin-1||GPCR, family 2, secretin-like||-||GPCR family 2, extracellular hormone receptor domain superfamily||D-galactoside/L-rhamnose bind…
8	84586097	84586296	200	WT_2_peak_4825	13	3.38648	4.41066	1.31067	99	Distal Intergenic	84626734	84668583	41850	+	ENSMUSG00000013033	ENSMUST00000141158	-40438	Adgrl1	GPCR, family 2, extracellular hormone receptor domain||GPCR, family 2, secretin-like, conserved site||GPCR, family 2, latrophilin, C-terminal||GPCR, family 2, latrophilin||GPCR, family 2-like||GAIN domain, N-terminal||GPS motif||Olfactomedin-like domain||Latrophilin-1||GPCR, family 2, secretin-like||-||GPCR family 2, extracellular hormone receptor domain superfamily||D-galactoside/L-rhamnose bind…
9	14518572	14518771	200	WT_2_peak_4970	22	4.54545	5.94521	2.2232	94	Intron (ENSMUST00000013220/ENSMUSG00000013076, intron 1 of 12)	14504774	14525882	21109	-	ENSMUSG00000013076	ENSMUST00000162802	7111	Amotl1	Angiomotin||-||Angiomotin, C-terminal
11	119207262	119207461	200	WT_2_peak_924	21	4.47761	5.79463	2.16766	99	Promoter (1-2kb)	119205613	119236201	30589	+	ENSMUSG00000013483	ENSMUST00000053245	1649	Card14	P-loop containing nucleoside triphosphate hydrolase||PDZ superfamily||Death-like domain superfamily||PDZ domain||Guanylate kinase-like domain||CARD domain
11	119200295	119200494	200	WT_2_peak_923	13	3.62319	4.31715	1.31067	99	Promoter (1-2kb)	119198594	119236201	37608	+	ENSMUSG00000013483	ENSMUST00000106250	1701	Card14	P-loop containing nucleoside triphosphate hydrolase||PDZ superfamily||Death-like domain superfamily||PDZ domain||Guanylate kinase-like domain||CARD domain
6	83471651	83471850	200	WT_2_peak_4204	40	5.97015	8.48469	4.07423	92	Promoter (<=1kb)	83457847	83470659	12813	-	ENSMUSG00000014554	ENSMUST00000206397	-992	Dguok	Deoxynucleoside kinase||Deoxynucleoside kinase domain||P-loop containing nucleoside triphosphate hydrolase||-
4	151950067	151950266	200	WT_2_peak_3720	13	3.33333	4.24534	1.31067	97	Distal Intergenic	151143982	151946333	802352	-	ENSMUSG00000014592	ENSMUST00000097774	-3734	Camta1	Ankyrin repeat-containing domain superfamily||Immunoglobulin-like fold||Calmodulin-binding transcription activator 1||-||CG-1 DNA-binding domain||Ankyrin repeat||IQ motif, EF-hand binding site||Immunoglobulin E-set||IPT domain||P-loop containing nucleoside triphosphate hydrolase
14	68925088	68925287	200	WT_2_peak_1574	13	3.38648	4.41066	1.31067	56	Distal Intergenic	68845183	68893291	48109	-	ENSMUSG00000014725	ENSMUST00000224039	-31797	Adam28	Disintegrin domain||Disintegrin domain superfamily||Reprolysin domain, adamalysin-type||Peptidase M12B, propeptide||-||Metallopeptidase, catalytic domain superfamily||EGF-like domain||ADAM, cysteine-rich domain||Disintegrin, conserved site||Peptidase M12B, ADAM/reprolysin
13	92487982	92488181	200	WT_2_peak_1362	13	3.38648	4.41066	1.31067	99	Promoter (2-3kb)	92477180	92491023	13844	-	ENSMUSG00000014850	ENSMUST00000187831	2842	Msh3	MutS, connector domain superfamily||DNA mismatch repair protein MutS-like, N-terminal||DNA mismatch repair protein MutS, C-terminal||P-loop containing nucleoside triphosphate hydrolase||DNA mismatch repair protein MutS, N-terminal||DNA mismatch repair protein MutS, core||DNA mismatch repair protein MutS, connector domain||DNA mismatch repair MutS family||DNA mismatch repair protein MutS/MSH||-||D…
6	6071528	6071854	327	WT_2_peak_4056	17	3.96825	5.09812	1.77589	202	Intron (ENSMUST00000015256/ENSMUSG00000015112, intron 14 of 17)	6068267	6095203	26937	-	ENSMUSG00000015112	ENSMUST00000203551	23349	Slc25a13	Mitochondrial substrate/solute carrier||Mitochondrial carrier protein||Mitochondrial carrier domain superfamily||Calcium-binding mitochondrial carrier protein Aralar2||EF-hand domain pair||EF-hand domain
6	6187448	6187647	200	WT_2_peak_4057	26	4.7619	6.46405	2.60474	167	Intron (ENSMUST00000015256/ENSMUSG00000015112, intron 2 of 17)	6131468	6191319	59852	-	ENSMUSG00000015112	ENSMUST00000177698	3672	Slc25a13	Mitochondrial substrate/solute carrier||Mitochondrial carrier protein||Mitochondrial carrier domain superfamily||Calcium-binding mitochondrial carrier protein Aralar2||EF-hand domain pair||EF-hand domain
1	66397833	66398032	200	WT_2_peak_138	21	4.23311	5.85422	2.16766	17	Intron (ENSMUST00000156636/ENSMUSG00000015222, intron 3 of 4)	66401355	66478347	76993	+	ENSMUSG00000015222	ENSMUST00000239213	-3323	Map2	Microtubule-associated protein 2||Microtubule associated protein, tubulin-binding repeat||RII binding domain||MAP2/Tau projection||-
4	53165364	53165563	200	WT_2_peak_3506	21	4.16667	5.64624	2.12592	80	Distal Intergenic	53030787	53159895	129109	-	ENSMUSG00000015243	ENSMUST00000030010	-5469	Abca1	ATP-binding cassette subfamily A member 1||ABC transporter-like, conserved site||ABC transporter-like, ATP-binding domain||ABC transporter A||AAA+ ATPase domain||P-loop containing nucleoside triphosphate hydrolase
10	80775263	80775462	200	WT_2_peak_565	28	5.05618	6.83467	2.88954	96	Distal Intergenic	80766646	80767593	948	+	ENSMUSG00000015312	ENSMUST00000219449	8617	Gadd45b	50S ribosomal protein L30e-like||Ribosomal protein L7Ae/L30e/S12e/Gadd45||Growth arrest and DNA damage-inducible protein GADD45
X	162872359	162872558	200	WT_2_peak_5469	50	6.45161	9.65635	5.0274	130	Promoter (<=1kb)	162871826	162901856	30031	+	ENSMUSG00000015401	ENSMUST00000112280	533	Cltrn	Collectrin||Collectrin domain
2	9780497	9780696	200	WT_2_peak_2688	24	4.6875	6.27835	2.46484	177	Distal Intergenic	9867994	9878483	10490	-	ENSMUSG00000015619	ENSMUST00000151456	97787	Gata3	Transcription factor GATA-3||Zinc finger, NHR/GATA-type||Transcription factor GATA||Zinc finger, GATA-type||Transcription factor, GATA-2/3
1	159650247	159650504	258	WT_2_peak_342	30	5	7.12547	3.06728	183	Intron (ENSMUST00000192069/ENSMUSG00000015829, intron 2 of 22)	159677967	159691219	13253	+	ENSMUSG00000015829	ENSMUST00000192457	-27463	Tnr	Fibrinogen, alpha/beta/gamma chain, C-terminal globular, subdomain 1||Fibrinogen-like, C-terminal||Fibrinogen, alpha/beta/gamma chain, C-terminal globular domain||-||Immunoglobulin-like fold||Fibronectin type III superfamily||Fibronectin type III||Tenascin, EGF-like domain||EGF-like domain||Tenascin-R
10	93306104	93306305	202	WT_2_peak_594	61	7.14286	10.9265	6.12998	194	Promoter (<=1kb)	93307206	93309210	2005	+	ENSMUSG00000015889	ENSMUST00000216174	-901	Lta4h	Leukotriene A4 hydrolase/leucine aminopeptidase||Aminopeptidase, leukotriene A4 hydrolase-like||Peptidase M4/M1, CTD superfamily||Peptidase M1, membrane alanine aminopeptidase||Peptidase M1, LTA-4 hydrolase/aminopeptidase, C-terminal domain superfamily||Aminopeptidase N-like , N-terminal domain||Aminopeptidase N-like , N-terminal domain superfamliy||Peptidase M1, leukotriene A4 hydrolase/aminopep…
1	177523696	177523895	200	WT_2_peak_373	27	5	6.63958	2.73983	150	Distal Intergenic	177557380	177580890	23511	+	ENSMUSG00000015962	ENSMUST00000016106	-33485	1700016C15Rik	Uncharacterized protein C1orf100
14	29776445	29776644	200	WT_2_peak_1489	14	3.78788	4.66879	1.4833	99	Promoter (1-2kb)	29773519	29778471	4953	-	ENSMUSG00000015968	ENSMUST00000238735	1827	Cacna1d	Ion transport domain||Voltage-dependent channel domain superfamily||Voltage-dependent L-type calcium channel, IQ-associated domain||Voltage-dependent calcium channel, alpha-1 subunit, IQ domain||Voltage-dependent calcium channel, L-type, alpha-1D subunit||Voltage-gated calcium channel subunit alpha, C-terminal||Voltage-dependent calcium channel, alpha-1 subunit||Voltage-dependent calcium channel,…
14	29876111	29876310	200	WT_2_peak_1490	28	5.07246	6.78796	2.84497	180	Intron (ENSMUST00000112250/ENSMUSG00000015968, intron 8 of 46)	29852081	29886129	34049	-	ENSMUSG00000015968	ENSMUST00000238524	9819	Cacna1d	Ion transport domain||Voltage-dependent channel domain superfamily||Voltage-dependent L-type calcium channel, IQ-associated domain||Voltage-dependent calcium channel, alpha-1 subunit, IQ domain||Voltage-dependent calcium channel, L-type, alpha-1D subunit||Voltage-gated calcium channel subunit alpha, C-terminal||Voltage-dependent calcium channel, alpha-1 subunit||Voltage-dependent calcium channel,…
5	151044085	151044284	200	WT_2_peak_4044	36	5.71429	7.94311	3.65308	167	Intron (ENSMUST00000110483/ENSMUSG00000016128, intron 1 of 13)	150963108	151051008	87901	-	ENSMUSG00000016128	ENSMUST00000202111	6724	Stard13	Rho GTPase-activating protein domain||Sterile alpha motif/pointed domain superfamily||START-like domain superfamily||START domain||Sterile alpha motif domain||Rho GTPase activation protein
1	192548074	192548273	200	WT_2_peak_415	23	4.61538	6.10598	2.34327	97	Distal Intergenic	192526796	192538064	11269	-	ENSMUSG00000016262	ENSMUST00000155579	-10010	Sertad4	SERTA domain-containing protein 4||SERTA domain
2	106542150	106542349	200	WT_2_peak_2886	16	3.90625	4.94438	1.6741	99	Intron (ENSMUST00000111063/ENSMUSG00000016386, intron 2 of 6)	106526199	106697376	171178	+	ENSMUSG00000016386	ENSMUST00000125023	15951	Mpped2	Metallo-dependent phosphatase-like||Calcineurin-like phosphoesterase||Calcineurin-like phosphoesterase domain, ApaH type
X	36394080	36394279	200	WT_2_peak_5284	34	5.46875	7.67852	3.44261	118	Intron (ENSMUST00000016553/ENSMUSG00000016409, intron 1 of 8)	36390448	36414399	23952	+	ENSMUSG00000016409	ENSMUST00000016553	3632	Nkap	NF-kappa-B-activating protein, C-terminal||NF-kappa-B-activating protein
7	106767831	106768030	200	WT_2_peak_4545	21	4.47761	5.79463	2.16766	86	Promoter (1-2kb)	106766197	106797300	31104	+	ENSMUSG00000016626	ENSMUST00000084763	1634	Nlrp14	NACHT, LRR and PYD domains-containing protein, helical domain HD2||Leucine-rich repeat||NOD2, winged helix domain||P-loop containing nucleoside triphosphate hydrolase||NACHT nucleoside triphosphatase||Leucine-rich repeat domain superfamily
15	83622179	83622412	234	WT_2_peak_1873	54	6.81818	10.1383	5.4306	110	Distal Intergenic	83490707	83609222	118516	-	ENSMUSG00000016763	ENSMUST00000076060	-12957	Scube1	EGF-type aspartate/asparagine hydroxylation site||EGF-like calcium-binding, conserved site||EGF-like calcium-binding domain||EGF-like domain||Tyrosine-protein kinase ephrin type A/B receptor-like||Spermadhesin, CUB domain superfamily||Complement Clr-like EGF domain||CUB domain||Growth factor receptor cysteine-rich domain superfamily||EGF domain
1	12776290	12776517	228	WT_2_peak_16	63	7.35294	11.1387	6.3203	128	Intron (ENSMUST00000177608/ENSMUSG00000016918, intron 1 of 21)	12788683	12893140	104458	+	ENSMUSG00000016918	ENSMUST00000187376	-12166	Sulf1	Sulfatase, conserved site||Sulfatase, N-terminal||Alkaline-phosphatase-like, core domain superfamily||Extracellular sulfatase||-||Extracellular sulfatase, C-terminal
8	22461118	22461317	200	WT_2_peak_4676	30	5	7.12547	3.06728	99	Promoter (<=1kb)	22460612	22464057	3446	+	ENSMUSG00000017049	ENSMUST00000017193	506	Ccdc70	-
2	50945198	50945397	200	WT_2_peak_2764	19	4.28571	5.39333	1.99162	146	Distal Intergenic	51027081	51039106	12026	-	ENSMUSG00000017144	ENSMUST00000140864	93709	Rnd3	P-loop containing nucleoside triphosphate hydrolase||Rho-related GTP-binding protein RhoE||Small GTP-binding protein domain||Small GTPase Rho||Small GTPase
2	52560567	52560847	281	WT_2_peak_2770	88	8.69565	13.8751	8.87427	134	Intron (ENSMUST00000178799/ENSMUSG00000017412, intron 2 of 13)	52565739	52566155	417	-	ENSMUSG00000017412	ENSMUST00000148837	5308	Cacnb4	P-loop containing nucleoside triphosphate hydrolase||SH3 domain||Voltage-dependent calcium channel, L-type, beta-3 subunit||Voltage-dependent calcium channel, L-type, beta subunit||Guanylate kinase/L-type calcium channel beta subunit||SH3-like domain superfamily
2	52596580	52596779	200	WT_2_peak_2771	13	3.33333	4.24534	1.31067	12	Intron (ENSMUST00000102759/ENSMUSG00000055371, intron 10 of 13)	52318337	52566843	248507	-	ENSMUSG00000017412	ENSMUST00000078324	-29737	Cacnb4	P-loop containing nucleoside triphosphate hydrolase||SH3 domain||Voltage-dependent calcium channel, L-type, beta-3 subunit||Voltage-dependent calcium channel, L-type, beta subunit||Guanylate kinase/L-type calcium channel beta subunit||SH3-like domain superfamily
14	5684666	5684865	200	WT_2_peak_1450	13	3.33333	4.24534	1.31067	99	Intron (ENSMUST00000223976/ENSMUSG00000017491, intron 1 of 3)	5650691	5921244	270554	+	ENSMUSG00000017491	ENSMUST00000225245	33975	Rarb	Nuclear hormone receptor||Nuclear hormone receptor, ligand-binding domain||Zinc finger, NHR/GATA-type||Nuclear hormone receptor-like domain superfamily||Retinoic acid receptor||Zinc finger, nuclear hormone receptor-type||-
11	76356442	76356641	200	WT_2_peak_841	21	4.41176	5.65309	2.12592	89	Promoter (2-3kb)	76345370	76359124	13755	-	ENSMUSG00000017631	ENSMUST00000130364	2483	Abr	Bcr-Abl oncoprotein oligomerisation domain superfamily||Active breakpoint cluster region-related protein, PH domain||Bcr-Abl oncoprotein oligomerisation||Dbl homology (DH) domain superfamily||PH-like domain superfamily||C2 domain||Pleckstrin homology domain||Abr/Bcr||-||Rho GTPase-activating protein domain||Guanine-nucleotide dissociation stimulator, CDC24, conserved site||Rho GTPase activation p…
2	162902524	162902723	200	WT_2_peak_3007	23	4.61538	6.10598	2.34327	192	Promoter (1-2kb)	162901269	162906394	5126	+	ENSMUSG00000017861	ENSMUST00000137620	1255	Mybl2	C-myb, C-terminal||Homeobox-like domain superfamily||Myb-related protein B||Myb domain||SANT/Myb domain
6	23855078	23855277	200	WT_2_peak_4087	21	4.16667	5.64624	2.12592	93	Distal Intergenic	23262772	23839420	576649	-	ENSMUSG00000017978	ENSMUST00000163871	-15658	Cadps2	C2 domain superfamily||MUN domain||Munc13 homology 1||PH-like domain superfamily||Pleckstrin homology domain||C2 domain||Calcium-dependent secretion activator
15	78499901	78500100	200	WT_2_peak_1861	49	6.47059	9.58311	4.97512	151	3' UTR	78495433	78503321	7889	+	ENSMUSG00000018008	ENSMUST00000230583	4468	Cyth4	Sec7 domain||PH-like domain superfamily||Pleckstrin homology domain||Sec7 domain superfamily||-||Sec7, C-terminal domain superfamily
5	118904210	118904410	201	WT_2_peak_3957	37	5.7971	8.11363	3.79623	97	Distal Intergenic	118888452	118901981	13530	+	ENSMUSG00000018076	ENSMUST00000202787	15758	Med13l	Mediator complex, subunit Med13, N-terminal||Mediator complex subunit Med13, C-terminal||MID domain of medPIWI
11	79025876	79026075	200	WT_2_peak_846	13	3.33333	4.24534	1.31067	99	Intron (ENSMUST00000018478/ENSMUSG00000018334, intron 1 of 18)	78904266	79037233	132968	-	ENSMUSG00000018334	ENSMUST00000018478	11158	Ksr1	Protein kinase domain||Sterile alpha motif/pointed domain superfamily||Serine/threonine-protein kinase, active site||-||Protein kinase-like domain superfamily||Protein kinase C-like, phorbol ester/diacylglycerol-binding domain||Serine-threonine/tyrosine-protein kinase, catalytic domain||Kinase suppressor of RAS, SAM-like domain
11	65693636	65693835	200	WT_2_peak_815	13	3.38648	4.41066	1.31067	99	Distal Intergenic	65698001	65720064	22064	+	ENSMUSG00000018347	ENSMUST00000071465	-4166	Zkscan6	Zinc finger C2H2-type||Zinc finger protein 18||SCAN domain||KRAB domain superfamily||Zinc finger C2H2 superfamily||Krueppel-associated box||SCAN domain superfamily
11	88052444	88052643	200	WT_2_peak_856	21	4.47761	5.79463	2.16766	99	Promoter (<=1kb)	88053087	88084966	31880	+	ENSMUSG00000018378	ENSMUST00000154812	-444	Cuedc1	UBA-like superfamily||-||CUE domain-containing protein 1, CUE domain||Ubiquitin system component CUE||CUE domain-containing protein 1
11	95726271	95726470	200	WT_2_peak_868	39	5.88235	8.29379	3.93755	159	Promoter (<=1kb)	95723549	95726716	3168	-	ENSMUSG00000018381	ENSMUST00000137645	246	Abi3	ABI family||SH3 domain||ABI gene family member 3||Abl-interactor, homeo-domain homologous domain||SH3-like domain superfamily
1	51860195	51860394	200	WT_2_peak_107	21	4.16667	5.64624	2.12592	53	Promoter (<=1kb)	51838695	51859705	21011	-	ENSMUSG00000018417	ENSMUST00000135125	-490	Myo1b	P-loop containing nucleoside triphosphate hydrolase||Class I myosin tail homology domain||Kinesin motor domain superfamily||IQ motif, EF-hand binding site||Myosin head, motor domain||Class I myosin, motor domain
11	87041742	87041941	200	WT_2_peak_853	19	4.09836	5.44648	1.99872	99	Intron (ENSMUST00000041282/ENSMUSG00000018548, intron 8 of 23)	87018131	87040143	22013	+	ENSMUSG00000018548	ENSMUST00000139532	23611	Trim37	TRIM37, MATH domain||TRAF-like||B-box-type zinc finger||MATH/TRAF domain||Zinc finger, RING-type||Zinc finger, RING/FYVE/PHD-type||-||B-box, C-terminal
12	118176563	118176762	200	WT_2_peak_1177	26	4.7619	6.46405	2.60474	189	Distal Intergenic	117841717	118162778	321062	-	ENSMUSG00000018581	ENSMUST00000084806	-13785	Dnah11	Dynein heavy chain, linker, subdomain 3||Dynein heavy chain region D6 P-loop domain||Dynein heavy chain 3, AAA+ lid domain||Dynein heavy chain, hydrolytic ATP-binding dynein motor region||Dynein heavy chain, AAA1 domain, small subdomain||Dynein heavy chain, C-terminal domain||Dynein heavy chain, domain 2, N-terminal||Dynein heavy chain, ATP-binding dynein motor region||Dynein heavy chain||Dynein …
11	55333742	55333941	200	WT_2_peak_782	24	4.6875	6.27835	2.46484	141	Distal Intergenic	55337470	55352023	14554	-	ENSMUSG00000018585	ENSMUST00000138412	18082	Atox1	Heavy-metal-associated, conserved site||Heavy metal-associated domain, HMA||Heavy metal-associated domain superfamily
X	164151137	164151336	200	WT_2_peak_5473	13	3.38648	4.41066	1.31067	99	Distal Intergenic	163912013	164110389	198377	-	ENSMUSG00000018589	ENSMUST00000058787	-40748	Glra2	Neurotransmitter-gated ion-channel||Neurotransmitter-gated ion-channel ligand-binding domain superfamily||Glycine receptor alpha2||Neurotransmitter-gated ion-channel ligand-binding domain||Neuronal acetylcholine receptor||Neurotransmitter-gated ion-channel transmembrane domain superfamily||Neurotransmitter-gated ion-channel transmembrane domain||Neurotransmitter-gated ion-channel, conserved site|…
X	164280731	164280930	200	WT_2_peak_5474	32	5.07973	7.3762	3.22341	90	Distal Intergenic	163912013	164110389	198377	-	ENSMUSG00000018589	ENSMUST00000058787	-170342	Glra2	Neurotransmitter-gated ion-channel||Neurotransmitter-gated ion-channel ligand-binding domain superfamily||Glycine receptor alpha2||Neurotransmitter-gated ion-channel ligand-binding domain||Neuronal acetylcholine receptor||Neurotransmitter-gated ion-channel transmembrane domain superfamily||Neurotransmitter-gated ion-channel transmembrane domain||Neurotransmitter-gated ion-channel, conserved site|…
5	119816914	119817113	200	WT_2_peak_3962	13	3.33333	4.24534	1.31067	90	Promoter (1-2kb)	119818314	119818897	584	+	ENSMUSG00000018604	ENSMUST00000154680	-1201	Tbx3	Transcription factor, T-box, conserved site||Transcription factor, Brachyury||p53-like transcription factor, DNA-binding||T-box superfamily||Transcription factor, T-box, region of unknown function||Transcription factor, T-box
11	110212060	110212259	200	WT_2_peak_896	21	4.41176	5.65309	2.12592	140	Intron (ENSMUST00000043961/ENSMUSG00000018800, intron 4 of 38)	110177645	110228448	50804	-	ENSMUSG00000018800	ENSMUST00000124714	16189	Abca5	ABC transporter-like, conserved site||ATP-binding cassette subfamily A member 5||AAA+ ATPase domain||P-loop containing nucleoside triphosphate hydrolase||ABC transporter-like, ATP-binding domain||ABC transporter A
11	75269540	75269739	200	WT_2_peak_838	13	3.33333	4.24534	1.31067	99	Intron (ENSMUST00000044530/ENSMUSG00000018809, intron 2 of 10)	75278297	75281500	3204	+	ENSMUSG00000018809	ENSMUST00000145888	-8558	Smyd4	SMYD4, SET domain||Zinc finger, MYND-type||Tetratricopeptide-like helical domain superfamily||SET domain
16	14100591	14100790	200	WT_2_peak_1965	30	5	7.12547	3.06728	99	Intron (ENSMUST00000090287/ENSMUSG00000018830, intron 1 of 40)	14012764	14109227	96464	-	ENSMUSG00000018830	ENSMUST00000230397	8437	Myh11	IQ motif, EF-hand binding site||Myosin head, motor domain||Myosin, N-terminal, SH3-like||Myosin tail||Kinesin motor domain superfamily||Myosin S1 fragment, N-terminal||P-loop containing nucleoside triphosphate hydrolase
11	115291080	115291279	200	WT_2_peak_916	20	4.34783	5.5196	2.05632	111	Distal Intergenic	115294578	115303500	8923	+	ENSMUSG00000018858	ENSMUST00000153983	-3299	Mrpl58	Peptide chain release factor class I||-
11	83553140	83553339	200	WT_2_peak_850	21	4.41176	5.65309	2.12592	74	Promoter (<=1kb)	83553410	83555509	2100	+	ENSMUSG00000018930	ENSMUST00000019074	-71	Ccl4	Chemokine beta/gamma/delta||Chemokine interleukin-8-like superfamily||CC chemokine, conserved site||Chemokine interleukin-8-like domain
3	20204373	20204572	200	WT_2_peak_3075	13	3.38648	4.41066	1.31067	99	Intron (ENSMUST00000118015/ENSMUSG00000019528, intron 4 of 6)	20176311	20209233	32923	-	ENSMUSG00000019528	ENSMUST00000184552	4661	Gyg	Nucleotide-diphospho-sugar transferases||Glycosyl transferase, family 8
17	56496134	56496449	316	WT_2_peak_2254	13	3.67647	4.42739	1.31067	208	Exon (ENSMUST00000223616/ENSMUSG00000001229, exon 17 of 19)	56482744	56490920	8177	-	ENSMUSG00000019579	ENSMUST00000019723	-5214	Mydgf	Myeloid-derived growth factor
6	38504596	38504795	200	WT_2_peak_4113	21	4.16667	5.64624	2.12592	178	Distal Intergenic	38510437	38516383	5947	+	ENSMUSG00000019689	ENSMUST00000147651	-5642	Fmc1	Protein FMC1 homologue
10	34331344	34331543	200	WT_2_peak_492	21	4.23311	5.85422	2.16766	124	Distal Intergenic	34359395	34487274	127880	+	ENSMUSG00000019779	ENSMUST00000019913	-27852	Frk	Tyrosine-protein kinase, catalytic domain||SH2 domain superfamily||Protein kinase domain||SH3-like domain superfamily||Tyrosine-protein kinase, active site||SH3 domain||Protein kinase-like domain superfamily||Protein kinase, ATP binding site||Tyrosine-protein kinase Frk, SH2 domain||Serine-threonine/tyrosine-protein kinase, catalytic domain||SH2 domain
10	7532577	7532776	200	WT_2_peak_434	13	3.73134	4.54433	1.3964	99	Intron (ENSMUST00000161123/ENSMUSG00000019795, intron 1 of 8)	7523358	7527300	3943	-	ENSMUSG00000019795	ENSMUST00000159835	-5277	Pcmt1	-||Protein-L-isoaspartate(D-aspartate) O-methyltransferase||S-adenosyl-L-methionine-dependent methyltransferase
10	7526410	7526609	200	WT_2_peak_433	13	3.38648	4.41066	1.31067	99	Promoter (<=1kb)	7523358	7527300	3943	-	ENSMUSG00000019795	ENSMUST00000159835	691	Pcmt1	-||Protein-L-isoaspartate(D-aspartate) O-methyltransferase||S-adenosyl-L-methionine-dependent methyltransferase
10	12472211	12472543	333	WT_2_peak_447	47	6.42857	9.29728	4.72404	163	Intron (ENSMUST00000076817/ENSMUSG00000019820, intron 50 of 73)	12259932	12490575	230644	-	ENSMUSG00000019820	ENSMUST00000217994	18032	Utrn	Spectrin repeat||WW domain||Actinin-type actin-binding domain, conserved site||EF-hand domain pair||-||Calponin homology domain||Spectrin/alpha-actinin||CH domain superfamily||Zinc finger, ZZ-type superfamily||Zinc finger, ZZ-type||EF-hand domain, type 1||WW domain superfamily||EF-hand domain, type 2||Dystrophin/utrophin
10	57701362	57701563	202	WT_2_peak_524	47	6.42857	9.29728	4.72404	96	Distal Intergenic	57670664	57683566	12903	+	ENSMUSG00000019872	ENSMUST00000125076	30698	Smpdl3a	Acid sphingomyelinase-like phosphodiesterase, predicted||Acid sphingomyelinase/endopolyphosphatase, metallophosphatase domain||Calcineurin-like phosphoesterase domain, ApaH type||Sphingomyelin phosphodiesterase, C-terminal domain||Metallo-dependent phosphatase-like
10	102019466	102019744	279	WT_2_peak_615	32	5.07973	7.3762	3.22341	159	Intron (ENSMUST00000179929/ENSMUSG00000019888, intron 3 of 8)	101994940	102227330	232391	+	ENSMUSG00000019888	ENSMUST00000020039	24526	Mgat4c	Glycosyl transferase family 54||-
10	51521676	51521875	200	WT_2_peak_516	19	4.09836	5.44648	1.99872	99	Distal Intergenic	51490961	51507557	16597	-	ENSMUSG00000019905	ENSMUST00000218684	-14119	Gprc6a	GPCR, family 3||Periplasmic binding protein-like I||GPCR, family 3, extracellular calcium-sensing receptor-related||GPCR, family 3, nine cysteines domain||GPCR, family 3, nine cysteines domain superfamily||GPCR, family 3, conserved site||Receptor, ligand binding region||GPCR family 3, C-terminal
10	107169689	107169888	200	WT_2_peak_627	13	3.38648	4.41066	1.31067	155	Intron (ENSMUST00000020057/ENSMUSG00000019906, intron 2 of 5)	107108255	107256169	147915	+	ENSMUSG00000019906	ENSMUST00000218031	61434	Lin7a	L27 domain||PDZ domain||L27 domain, C-terminal||PDZ superfamily||L27 domain superfamily||Protein lin-7
10	108013019	108013218	200	WT_2_peak_629	21	4.47761	5.79463	2.16766	147	Intron (ENSMUST00000219263/ENSMUSG00000019907, intron 1 of 24)	107998261	108113436	115176	+	ENSMUSG00000019907	ENSMUST00000070663	14758	Ppp1r12a	Ankyrin repeat||cGMP-dependent protein kinase, interacting domain||Protein phosphatase 1 regulatory subunit 12A/B/C||Ankyrin repeat-containing domain superfamily
10	58212017	58212216	200	WT_2_peak_526	13	3.33333	4.24534	1.31067	99	Intron (ENSMUST00000020078/ENSMUSG00000019920, intron 1 of 9)	58207276	58260513	53238	+	ENSMUSG00000019920	ENSMUST00000238939	4741	Lims1	Zinc finger, LIM-type||LIM and senescent cell antigen-like-containing domain protein 1-like
10	72519641	72519840	200	WT_2_peak_557	13	3.38648	4.41066	1.31067	183	Distal Intergenic	72492076	72492927	852	+	ENSMUSG00000019923	ENSMUST00000219352	27565	Zwint	ZW10 interactor
10	71085704	71085903	200	WT_2_peak_556	34	5.46875	7.67852	3.44261	194	Distal Intergenic	71091489	71092718	1230	-	ENSMUSG00000019927	ENSMUST00000144636	6815	Ube2d1	Ubiquitin-conjugating enzyme E2||Ubiquitin-conjugating enzyme/RWD-like||Ubiquitin-conjugating enzyme, active site
10	98656517	98656746	230	WT_2_peak_606	52	6.55738	9.95096	5.27414	99	Distal Intergenic	98750268	98822984	72717	+	ENSMUSG00000019943	ENSMUST00000219557	-93522	Atp2b1	Plasma membrane calcium-transporting ATPase 2||P-type ATPase, transmembrane domain superfamily||Cation-transporting P-type ATPase, N-terminal||HAD superfamily||P-type ATPase, haloacid dehalogenase domain||Plasma membrane calcium-transporting ATPase 4||Plasma membrane calcium transporting P-type ATPase, C-terminal||Plasma membrane calcium-transporting ATPase 1||P-type ATPase, phosphorylation site|…
10	98662645	98662844	200	WT_2_peak_607	13	3.38648	4.41066	1.31067	99	Distal Intergenic	98750268	98822984	72717	+	ENSMUSG00000019943	ENSMUST00000219557	-87424	Atp2b1	Plasma membrane calcium-transporting ATPase 2||P-type ATPase, transmembrane domain superfamily||Cation-transporting P-type ATPase, N-terminal||HAD superfamily||P-type ATPase, haloacid dehalogenase domain||Plasma membrane calcium-transporting ATPase 4||Plasma membrane calcium transporting P-type ATPase, C-terminal||Plasma membrane calcium-transporting ATPase 1||P-type ATPase, phosphorylation site|…
10	69088632	69088831	200	WT_2_peak_549	13	3.73134	4.54433	1.3964	54	Intron (ENSMUST00000164034/ENSMUSG00000019944, intron 4 of 10)	69101467	69106039	4573	+	ENSMUSG00000019944	ENSMUST00000169569	-12636	Rhobtb1	Small GTPase||Small GTPase Rho||BTB/POZ domain||SKP1/BTB/POZ domain superfamily||Small GTP-binding protein domain||P-loop containing nucleoside triphosphate hydrolase||-
10	68395125	68395324	200	WT_2_peak_547	21	4.23311	5.85422	2.16766	174	Distal Intergenic	68266783	68377726	110944	-	ENSMUSG00000019945	ENSMUST00000020103	-17399	Cabcoco1	Flagellar C1a complex subunit C1a-32
10	68073152	68073455	304	WT_2_peak_546	34	5.46875	7.67852	3.44261	188	Intron (ENSMUST00000219238/ENSMUSG00000019947, intron 3 of 9)	67931846	68114551	182706	-	ENSMUSG00000019947	ENSMUST00000020106	41096	Arid5b	AT-rich interactive domain-containing protein 5B||ARID DNA-binding domain superfamily||-||ARID DNA-binding domain
10	21803153	21803352	200	WT_2_peak_468	44	6.15385	8.90417	4.41644	94	Promoter (1-2kb)	21804369	21866301	61933	+	ENSMUSG00000019970	ENSMUST00000124203	-1017	Sgk1	Protein kinase, C-terminal||Protein kinase domain||AGC-kinase, C-terminal||Serine/threonine-protein kinase, active site||PX domain superfamily||-||Protein kinase, ATP binding site||Protein kinase-like domain superfamily
10	93474470	93474669	200	WT_2_peak_595	13	3.33333	4.24534	1.31067	99	Promoter (1-2kb)	93476543	93480819	4277	+	ENSMUSG00000020019	ENSMUST00000147080	-1874	Ntn4	Netrin domain||Tissue inhibitor of metalloproteinases-like, OB-fold||Netrin module, non-TIMP type||Laminin, N-terminal||Laminin-type EGF domain||Netrin-4, NTR domain
10	93660801	93661000	200	WT_2_peak_596	14	3.78788	4.66879	1.4833	86	Distal Intergenic	93667417	93684400	16984	+	ENSMUSG00000020020	ENSMUST00000095333	-6417	Usp44	Ubiquitin specific protease, conserved site||Zinc finger, RING/FYVE/PHD-type||Zinc finger, UBP-type||Ubiquitin specific protease domain||Papain-like cysteine peptidase superfamily||Peptidase C19, ubiquitin carboxyl-terminal hydrolase
10	85356495	85356694	200	WT_2_peak_575	22	4.54545	5.94521	2.2232	87	Intron (ENSMUST00000105307/ENSMUSG00000020042, intron 1 of 16)	85434265	85496156	61892	+	ENSMUSG00000020042	ENSMUST00000105306	-77571	Btbd11	Ankyrin repeat||SKP1/BTB/POZ domain superfamily||Histone-fold||BTB/POZ domain||Ankyrin repeat-containing domain superfamily
10	85213552	85213751	200	WT_2_peak_574	13	3.38648	4.41066	1.31067	99	Distal Intergenic	85222678	85496156	273479	+	ENSMUSG00000020042	ENSMUST00000105307	-8927	Btbd11	Ankyrin repeat||SKP1/BTB/POZ domain superfamily||Histone-fold||BTB/POZ domain||Ankyrin repeat-containing domain superfamily
10	87385813	87386012	200	WT_2_peak_581	23	4.61538	6.10598	2.34327	122	Intron (ENSMUST00000020241/ENSMUSG00000020051, intron 3 of 12)	87382535	87406194	23660	+	ENSMUSG00000020051	ENSMUST00000217864	3278	Pah	Aromatic amino acid hydroxylase, C-terminal||Aromatic amino acid monoxygenase, C-terminal domain superfamily||-||Aromatic amino acid hydroxylase superfamily||Eukaryotic phenylalanine-4-hydroxylase, catalytic domain||ACT domain||Tyrosine 3-monooxygenase-like||Aromatic amino acid hydroxylase||Phenylalanine-4-hydroxylase, tetrameric form||Aromatic amino acid hydroxylase, iron/copper binding site||AC…
10	88384445	88384644	200	WT_2_peak_582	40	5.97015	8.48469	4.07423	91	Exon (ENSMUST00000121629/ENSMUSG00000020061, exon 16 of 29)	88362235	88389284	27050	-	ENSMUSG00000020061	ENSMUST00000156573	4640	Mybpc1	MyBP-C, tri-helix bundle domain||Immunoglobulin-like domain||Immunoglobulin-like fold||Immunoglobulin I-set||Fibronectin type III superfamily||Immunoglobulin subtype||Immunoglobulin-like domain superfamily||Fibronectin type III||Immunoglobulin subtype 2
10	63030005	63030204	200	WT_2_peak_536	23	4.72973	6.11552	2.34485	24	Intron (ENSMUST00000095580/ENSMUSG00000020067, intron 1 of 19)	62951574	63039731	88158	-	ENSMUSG00000020067	ENSMUST00000095580	9527	Mypn	Immunoglobulin subtype 2||Immunoglobulin-like fold||Immunoglobulin I-set||Immunoglobulin-like domain||Immunoglobulin subtype||Immunoglobulin-like domain superfamily
10	125837316	125837515	200	WT_2_peak_659	21	4.48718	5.67707	2.14742	91	Intron (ENSMUST00000220332/ENSMUSG00000020105, intron 10 of 12)	125847500	125851103	3604	+	ENSMUSG00000020105	ENSMUST00000218580	-9985	Lrig3	Cysteine-rich flanking region, C-terminal||Leucine-rich repeat domain superfamily||Leucine-rich repeat, typical subtype||Leucine-rich repeat||Immunoglobulin-like domain||Immunoglobulin subtype 2||Immunoglobulin I-set||Immunoglobulin-like fold||Immunoglobulin-like domain superfamily||Immunoglobulin subtype
10	125780097	125780296	200	WT_2_peak_658	13	3.38648	4.41066	1.31067	99	Distal Intergenic	125802037	125803340	1304	+	ENSMUSG00000020105	ENSMUST00000218363	-21741	Lrig3	Cysteine-rich flanking region, C-terminal||Leucine-rich repeat domain superfamily||Leucine-rich repeat, typical subtype||Leucine-rich repeat||Immunoglobulin-like domain||Immunoglobulin subtype 2||Immunoglobulin I-set||Immunoglobulin-like fold||Immunoglobulin-like domain superfamily||Immunoglobulin subtype
10	59775930	59776129	200	WT_2_peak_528	13	3.38648	4.41066	1.31067	99	Distal Intergenic	59785491	59787656	2166	-	ENSMUSG00000020108	ENSMUST00000020308	11527	Ddit4	RTP801-like||RTP801-like, C-terminal domain superfamily
10	59683725	59683924	200	WT_2_peak_527	13	3.38648	4.41066	1.31067	176	Intron (ENSMUST00000165563/ENSMUSG00000020111, intron 10 of 11)	59697340	59699225	1886	+	ENSMUSG00000020111	ENSMUST00000166565	-13416	Micu1	-||EF-hand domain||Calcium uptake protein 1/2/3||EF-Hand 1, calcium-binding site||EF-hand domain pair
10	121871664	121871863	200	WT_2_peak_649	41	5.85106	8.56115	4.14977	105	Intron (ENSMUST00000020322/ENSMUSG00000020121, intron 1 of 21)	121616896	121883213	266318	-	ENSMUSG00000020121	ENSMUST00000020322	11350	Srgap1	F-BAR domain||FCH domain||SH3-like domain superfamily||Rho GTPase activation protein||SLIT-ROBO Rho GTPase-activating protein 1, F-BAR domain||srGAP1/2/3, SH3 domain||AH/BAR domain superfamily||SH3 domain||Rho GTPase-activating protein domain
11	20042847	20043046	200	WT_2_peak_706	13	3.33333	4.24534	1.31067	99	Intron (ENSMUST00000000137/ENSMUSG00000020152, intron 3 of 8)	20028686	20062867	34182	-	ENSMUSG00000020152	ENSMUST00000132022	19821	Actr2	Actin/actin-like conserved site||ATPase, nucleotide binding domain||Actin family
10	116975697	116976042	346	WT_2_peak_644	21	4.16667	5.64624	2.12592	56	Intron (ENSMUST00000020381/ENSMUSG00000020170, intron 1 of 9)	116918710	116984400	65691	-	ENSMUSG00000020170	ENSMUST00000219483	8358	Frs2	FRS2, PTB domain||IRS-type PTB domain||PH-like domain superfamily
10	110593567	110593766	200	WT_2_peak_633	13	3.38648	4.41066	1.31067	99	Intron (ENSMUST00000174810/ENSMUSG00000020185, intron 3 of 6)	110590193	110610513	20321	+	ENSMUSG00000020185	ENSMUST00000173948	3374	E2f7	E2F Family||-||Winged helix DNA-binding domain superfamily||E2F/DP family, winged-helix DNA-binding domain||Winged helix-like DNA-binding domain superfamily
10	110750483	110750682	200	WT_2_peak_635	13	3.38648	4.41066	1.31067	99	Distal Intergenic	110755650	110775483	19834	+	ENSMUSG00000020186	ENSMUST00000020403	-4968	Csrp2	-||Zinc finger, LIM-type
11	11460014	11460213	200	WT_2_peak_694	39	5.92105	8.31849	3.95786	162	Intron (ENSMUST00000020410/ENSMUSG00000020191, intron 8 of 8)	11439266	11465190	25925	+	ENSMUSG00000020191	ENSMUST00000109678	20748	Spata48	Spermatogenesis-associated protein 48
4	144843314	144843513	200	WT_2_peak_3709	21	4.16667	5.64624	2.12592	68	Intron (ENSMUST00000036579/ENSMUSG00000020220, intron 33 of 69)	144699196	144818520	119325	-	ENSMUSG00000020220	ENSMUST00000130704	-24794	Vps13d	Vacuolar protein sorting-associated protein 13D, UBA domain||Ubiquitin-associated domain||UBA-like superfamily||Vacuolar protein sorting-associated protein 13, C-terminal||Vacuolar protein sorting-associated protein 13, second N-terminal domain||Vacuolar protein sorting-associated protein 13, SHR-binding domain||Vacuolar protein sorting-associated protein 13-like, N-terminal domain||-||VPS13, rep…
10	120079284	120079483	200	WT_2_peak_647	34	5.46875	7.67852	3.44261	87	Distal Intergenic	120063091	120067976	4886	+	ENSMUSG00000020224	ENSMUST00000130198	16193	Llph	Learning associated protein 18-like||-
10	76170323	76170522	200	WT_2_peak_561	20	4.34783	5.5196	2.05632	99	Intron (ENSMUST00000160048/ENSMUSG00000020231, intron 1 of 36)	76131076	76181066	49991	-	ENSMUSG00000020231	ENSMUST00000162766	10544	Dip2a	AMP-dependent synthetase/ligase||ANL, N-terminal domain||DMAP1-binding domain||Dip2-like domain||-||AMP-binding enzyme, C-terminal domain superfamily
11	55130751	55131169	419	WT_2_peak_781	20	4.34783	5.5196	2.05632	163	Distal Intergenic	55104621	55123507	18887	+	ENSMUSG00000020261	ENSMUST00000108867	26130	Slc36a1	Amino acid transporter, transmembrane domain
10	77145945	77146144	200	WT_2_peak_562	34	5.46875	7.67852	3.44261	110	Intron (ENSMUST00000020496/ENSMUSG00000020262, intron 8 of 10)	77161549	77176010	14462	-	ENSMUSG00000020262	ENSMUST00000146319	29866	Adarb1	ADAR2, second double-stranded RNA binding domain||ADAR2, first double-stranded RNA binding domain||Adenosine deaminase/editase||Double-stranded RNA-binding domain||-
11	23238903	23239102	200	WT_2_peak_713	13	3.33333	4.24534	1.31067	99	Intron (ENSMUST00000020538/ENSMUSG00000020290, intron 20 of 25)	23234644	23237451	2808	+	ENSMUSG00000020290	ENSMUST00000150750	4259	Xpo1	Chromosome region maintenance repeat||Armadillo-like helical||Exportin-1/5||Importin-beta, N-terminal domain||Exportin-1, repeat 3||Exportin-1, repeat 2||Exportin-1/Importin-beta-like||Exportin-1, C-terminal||Armadillo-type fold
11	31939848	31940047	200	WT_2_peak_732	40	5.7377	8.38894	4.003	122	Distal Intergenic	31950463	31968007	17545	+	ENSMUSG00000020297	ENSMUST00000109409	-10416	Nsg2	Neuronal vesicle trafficking-associated protein
11	31872539	31872738	200	WT_2_peak_731	30	5.22388	7.11097	3.06728	184	Intron (ENSMUST00000020543/ENSMUSG00000020300, intron 5 of 9)	31915592	31929651	14060	+	ENSMUSG00000020299	ENSMUST00000102829	-42854	4930524B15Rik	Protein of unknown function DUF4680
11	30879486	30879685	200	WT_2_peak_729	24	4.6875	6.27835	2.46484	99	Intron (ENSMUST00000203878/ENSMUSG00000020305, intron 1 of 9)	30885001	30898085	13085	-	ENSMUSG00000020311	ENSMUST00000143126	18400	Erlec1	Protein OS-9-like||MRH domain||-||Protein OS9-like domain||Mannose-6-phosphate receptor binding domain superfamily
11	30154784	30154983	200	WT_2_peak_726	21	4.23311	5.85422	2.16766	97	Intron (ENSMUST00000006629/ENSMUSG00000020315, intron 2 of 35)	30056785	30148257	91473	-	ENSMUSG00000020315	ENSMUST00000102838	-6527	Sptbn1	Actinin-type actin-binding domain, conserved site||Pleckstrin homology domain 9||Pleckstrin homology domain, spectrin-type||Spectrin repeat||Spectrin, beta subunit||Pleckstrin homology domain||CH domain superfamily||PH-like domain superfamily||Spectrin/alpha-actinin||Calponin homology domain
11	30086921	30087120	200	WT_2_peak_725	13	3.38648	4.41066	1.31067	99	Exon (ENSMUST00000006629/ENSMUSG00000020315, exon 16 of 36)	30059871	30061359	1489	-	ENSMUSG00000020315	ENSMUST00000127209	-25562	Sptbn1	Actinin-type actin-binding domain, conserved site||Pleckstrin homology domain 9||Pleckstrin homology domain, spectrin-type||Spectrin repeat||Spectrin, beta subunit||Pleckstrin homology domain||CH domain superfamily||PH-like domain superfamily||Spectrin/alpha-actinin||Calponin homology domain
11	47867798	47868102	305	WT_2_peak_766	30	5	7.12547	3.06728	110	Intron (ENSMUST00000128558/ENSMUSG00000020354, intron 1 of 2)	47469632	47879796	410165	-	ENSMUSG00000020354	ENSMUST00000128558	11694	Sgcd	Sarcoglycan complex subunit protein||Sarcoglycan gamma/delta/zeta||Delta-sarcoglycan
11	49812117	49812316	200	WT_2_peak_770	21	4.23311	5.85422	2.16766	96	Intron (ENSMUST00000093141/ENSMUSG00000020374, intron 1 of 12)	49792988	49871821	78834	+	ENSMUSG00000020374	ENSMUST00000063444	19129	Rasgef1c	Ras guanine nucleotide exchange factor domain superfamily||Ras guanine-nucleotide exchange factor, conserved site||Ras guanine-nucleotide exchange factor, catalytic domain superfamily||Ras-like guanine nucleotide exchange factor, N-terminal||Ras-like guanine nucleotide exchange factor||Ras guanine-nucleotide exchange factors catalytic domain
11	50304647	50304846	200	WT_2_peak_771	14	3.84615	4.57559	1.42472	99	Promoter (<=1kb)	50280200	50305402	25203	-	ENSMUSG00000020375	ENSMUST00000135508	556	Rufy1	FYVE zinc finger||RUN domain||Zinc finger, RING/FYVE/PHD-type||RUN domain superfamily||Zinc finger, FYVE/PHD-type||Zinc finger, FYVE-related
11	53584800	53584999	200	WT_2_peak_777	13	3.38648	4.41066	1.31067	99	Promoter (<=1kb)	53582748	53585827	3080	-	ENSMUSG00000020380	ENSMUST00000152598	828	Rad50	-||P-loop containing nucleoside triphosphate hydrolase||DNA repair protein Rad50, eukaryotes||RAD50, zinc hook||Rad50/SbcC-type AAA domain||Rad50, ATP-binding cassette domain
11	4343191	4343390	200	WT_2_peak_677	21	4.23311	5.85422	2.16766	168	Intron (ENSMUST00000109948/ENSMUSG00000020419, intron 10 of 10)	4374068	4377262	3195	-	ENSMUSG00000020419	ENSMUST00000149443	33872	Hormad2	HORMA domain||HORMA domain superfamily||-
11	8531138	8531337	200	WT_2_peak_688	32	5.07973	7.3762	3.22341	162	Promoter (2-3kb)	8495693	8529121	33429	-	ENSMUSG00000020422	ENSMUST00000134823	-2017	Tns3	SH2 domain||Protein kinase C-like, phorbol ester/diacylglycerol-binding domain||PH-like domain superfamily||Protein-tyrosine phosphatase-like||Protein-tyrosine phosphatase, catalytic||Tensin-like, SH2 domain||Tensin/EPS8 phosphotyrosine-binding domain||Tensin phosphatase, C2 domain||Tyrosine-specific protein phosphatases domain||Tensin-type phosphatase domain||PTB/PI domain||SH2 domain superfamil…
11	42257547	42257746	200	WT_2_peak_756	21	4.23311	5.85422	2.16766	122	Distal Intergenic	42198087	42211899	13813	-	ENSMUSG00000020428	ENSMUST00000109286	-45648	Gabra6	Neurotransmitter-gated ion-channel||Neurotransmitter-gated ion-channel ligand-binding domain superfamily||Gamma-aminobutyric-acid A receptor, alpha subunit||Neurotransmitter-gated ion-channel ligand-binding domain||Neurotransmitter-gated ion-channel transmembrane domain||Neurotransmitter-gated ion-channel transmembrane domain superfamily||Neuronal acetylcholine receptor||Neurotransmitter-gated io…
11	42250020	42250219	200	WT_2_peak_755	13	3.38648	4.41066	1.31067	99	Distal Intergenic	42198087	42211899	13813	-	ENSMUSG00000020428	ENSMUST00000109286	-38121	Gabra6	Neurotransmitter-gated ion-channel||Neurotransmitter-gated ion-channel ligand-binding domain superfamily||Gamma-aminobutyric-acid A receptor, alpha subunit||Neurotransmitter-gated ion-channel ligand-binding domain||Neurotransmitter-gated ion-channel transmembrane domain||Neurotransmitter-gated ion-channel transmembrane domain superfamily||Neuronal acetylcholine receptor||Neurotransmitter-gated io…
11	3777409	3777608	200	WT_2_peak_676	21	4.47761	5.79463	2.16766	94	Intron (ENSMUST00000070552/ENSMUSG00000020435, intron 1 of 13)	3653731	3813903	160173	-	ENSMUSG00000020435	ENSMUST00000070552	36295	Osbp2	Oxysterol-binding protein||Oxysterol-binding protein superfamily||Pleckstrin homology domain||PH-like domain superfamily||-||Oxysterol-binding protein, conserved site
11	56799099	56799298	200	WT_2_peak_785	21	4.16667	5.64624	2.12592	118	Distal Intergenic	56902213	56906117	3905	+	ENSMUSG00000020524	ENSMUST00000125292	-102915	Gria1	Ionotropic glutamate receptor, metazoa||Ionotropic glutamate receptor||Periplasmic binding protein-like I||Receptor, ligand binding region||-||Ionotropic glutamate receptor, L-glutamate and glycine-binding domain
11	56825400	56825599	200	WT_2_peak_786	40	5.7377	8.38894	4.003	99	Distal Intergenic	56902213	56906117	3905	+	ENSMUSG00000020524	ENSMUST00000125292	-76614	Gria1	Ionotropic glutamate receptor, metazoa||Ionotropic glutamate receptor||Periplasmic binding protein-like I||Receptor, ligand binding region||-||Ionotropic glutamate receptor, L-glutamate and glycine-binding domain
11	56917620	56917819	200	WT_2_peak_787	19	4.09836	5.44648	1.99872	92	Intron (ENSMUST00000036315/ENSMUSG00000020524, intron 2 of 15)	56903872	57221066	317195	+	ENSMUSG00000020524	ENSMUST00000151045	13748	Gria1	Ionotropic glutamate receptor, metazoa||Ionotropic glutamate receptor||Periplasmic binding protein-like I||Receptor, ligand binding region||-||Ionotropic glutamate receptor, L-glutamate and glycine-binding domain
11	64805491	64805690	200	WT_2_peak_808	13	3.73134	4.54433	1.3964	99	Distal Intergenic	64869864	64892895	23032	+	ENSMUSG00000020549	ENSMUST00000071891	-64174	Elac2	Ribonuclease Z/Hydroxyacylglutathione hydrolase-like||Metallo-beta-lactamase||-||tRNase Z endonuclease
11	64879333	64879532	200	WT_2_peak_811	21	4.47761	5.79463	2.16766	151	Intron (ENSMUST00000071891/ENSMUSG00000020549, intron 11 of 24)	64876299	64883332	7034	+	ENSMUSG00000020549	ENSMUST00000132308	3034	Elac2	Ribonuclease Z/Hydroxyacylglutathione hydrolase-like||Metallo-beta-lactamase||-||tRNase Z endonuclease
11	64812529	64812728	200	WT_2_peak_810	18	4.22535	5.27358	1.88738	99	Distal Intergenic	64869864	64892895	23032	+	ENSMUSG00000020549	ENSMUST00000071891	-57136	Elac2	Ribonuclease Z/Hydroxyacylglutathione hydrolase-like||Metallo-beta-lactamase||-||tRNase Z endonuclease
11	64812186	64812385	200	WT_2_peak_809	13	3.52113	4.11416	1.31067	99	Distal Intergenic	64869864	64892895	23032	+	ENSMUSG00000020549	ENSMUST00000071891	-57479	Elac2	Ribonuclease Z/Hydroxyacylglutathione hydrolase-like||Metallo-beta-lactamase||-||tRNase Z endonuclease
12	33383836	33384035	200	WT_2_peak_1001	17	3.96825	5.09812	1.77589	99	Intron (ENSMUST00000146040/ENSMUSG00000020564, intron 4 of 12)	33395304	33418277	22974	+	ENSMUSG00000020564	ENSMUST00000126275	-11269	Atxn7l1	SCA7 domain||-
12	13393346	13393545	200	WT_2_peak_949	21	4.23311	5.85422	2.16766	133	Intron (ENSMUST00000042953/ENSMUSG00000020576, intron 21 of 51)	13378346	13379665	1320	+	ENSMUSG00000020576	ENSMUST00000221212	15000	Nbas	Quinoprotein amine dehydrogenase, beta chain-like||WD40/YVTN repeat-like-containing domain superfamily||Sec39 domain||Neuroblastoma-amplified sequence, N-terminal
12	16643173	16643372	200	WT_2_peak_959	15	3.84615	4.80175	1.57761	99	Intron (ENSMUST00000111067/ENSMUSG00000020593, intron 1 of 20)	16587041	16639774	52734	-	ENSMUSG00000020593	ENSMUST00000221230	-3399	Lpin1	LIPIN family||Phosphatidate phosphatase LPIN1||HAD-like superfamily||Lipin/Ned1/Smp2 (LNS2)||Lipin, middle domain||Lipin, N-terminal||LNS2/PITP
12	16450848	16451054	207	WT_2_peak_958	48	6.52174	9.48998	4.8847	87	Distal Intergenic	16609018	16612039	3022	-	ENSMUSG00000020593	ENSMUST00000223129	160985	Lpin1	LIPIN family||Phosphatidate phosphatase LPIN1||HAD-like superfamily||Lipin/Ned1/Smp2 (LNS2)||Lipin, middle domain||Lipin, N-terminal||LNS2/PITP
12	8719646	8719845	200	WT_2_peak_940	16	3.90625	4.94438	1.6741	99	Distal Intergenic	8724134	8801454	77321	+	ENSMUSG00000020594	ENSMUST00000111123	-4289	Pum2	Pumilio RNA-binding repeat||-||Armadillo-type fold||Pumilio homology domain||Pumilio, RNA binding domain||Armadillo-like helical
12	8685993	8686296	304	WT_2_peak_939	21	4.23311	5.85422	2.16766	197	Distal Intergenic	8578483	8649066	70584	-	ENSMUSG00000020600	ENSMUST00000036938	-36927	Slc7a15	Amino acid/polyamine transporter I
11	112728431	112728630	200	WT_2_peak_908	42	6.06061	8.68763	4.23806	88	Distal Intergenic	112716005	112723295	7291	+	ENSMUSG00000020624	ENSMUST00000153429	12426	NA	NA
12	28602848	28603047	200	WT_2_peak_987	27	5	6.61114	2.73451	184	Promoter (<=1kb)	28519877	28602398	82522	-	ENSMUSG00000020633	ENSMUST00000221349	-450	Dcdc2c	Doublecortin domain superfamily||Doublecortin domain
12	31655839	31656038	200	WT_2_peak_997	13	3.38648	4.41066	1.31067	99	Intron (ENSMUST00000177962/ENSMUSG00000020650, intron 6 of 7)	31645360	31651748	6389	-	ENSMUSG00000020650	ENSMUST00000218942	-4091	Bcap29	B-cell receptor-associated protein 29/31||Bap31/Bap29 cytoplasmic coiled-coil domain||BAP29/BAP31, transmembrane domain
12	31592549	31592750	202	WT_2_peak_996	47	6.42857	9.29728	4.72404	89	Intron (ENSMUST00000001253/ENSMUSG00000020651, intron 8 of 20)	31583144	31586572	3429	-	ENSMUSG00000020651	ENSMUST00000218992	-5977	Slc26a4	SLC26A/SulP transporter domain||Pendrin||SLC26A/SulP transporter||STAS domain||Sulphate anion transporter, conserved site||STAS domain superfamily
12	3954551	3954750	200	WT_2_peak_929	24	4.6875	6.27835	2.46484	96	Promoter (2-3kb)	3956816	3958547	1732	+	ENSMUSG00000020661	ENSMUST00000172913	-2066	Dnmt3a	DNA (cytosine-5)-methyltransferase 3A||DNMT3, cysteine rich ADD domain||-||C-5 cytosine methyltransferase||ADD domain||S-adenosyl-L-methionine-dependent methyltransferase||DNA methylase, C-5 cytosine-specific, active site||PWWP domain||DNA (cytosine-5)-methyltransferase 3A, ADD domain
12	30224013	30224212	200	WT_2_peak_991	26	4.7619	6.46405	2.60474	99	Downstream (<1kb)	30245062	30251334	6273	-	ENSMUSG00000020672	ENSMUST00000130062	27122	Sntg2	PDZ domain||PDZ superfamily||-||Pleckstrin homology domain||Syntrophin||PH-like domain superfamily
11	104520169	104520488	320	WT_2_peak_884	27	5	6.63958	2.73983	170	Intron (ENSMUST00000021028/ENSMUSG00000020689, intron 2 of 14)	104528215	104560639	32425	+	ENSMUSG00000020689	ENSMUST00000127140	-7727	Itgb3	von Willebrand factor A-like domain superfamily||Integrin beta tail domain superfamily||Integrin beta-3 subunit||Integrin domain superfamily||Integrin beta, epidermal growth factor-like domain 1||Integrin beta subunit, tail||Integrin beta subunit, cytoplasmic domain||PSI domain||Integrin beta subunit, VWA domain||Integrin beta N-terminal||Integrin beta subunit||EGF-like domain, extracellular
11	72656113	72656312	200	WT_2_peak_833	18	4.22535	5.27358	1.88738	89	Promoter (<=1kb)	72655293	72658579	3287	+	ENSMUSG00000020790	ENSMUST00000132889	820	Ankfy1	FYVE zinc finger||Zinc finger, FYVE-related||BTB/POZ domain||Ankyrin repeat-containing domain superfamily||Zinc finger, RING/FYVE/PHD-type||-||Ankyrin repeat||Zinc finger, FYVE/PHD-type||SKP1/BTB/POZ domain superfamily
11	76821326	76821525	200	WT_2_peak_842	26	4.7619	6.46405	2.60474	199	Intron (ENSMUST00000140781/ENSMUSG00000020840, intron 2 of 4)	76815635	76841962	26328	+	ENSMUSG00000020840	ENSMUST00000140781	5691	Blmh	Cysteine peptidase, cysteine active site||Papain-like cysteine peptidase superfamily||-||Peptidase C1B, bleomycin hydrolase
11	76849527	76849726	200	WT_2_peak_843	22	4.54545	5.94521	2.2232	110	Promoter (2-3kb)	76852122	76856741	4620	+	ENSMUSG00000020840	ENSMUST00000145732	-2396	Blmh	Cysteine peptidase, cysteine active site||Papain-like cysteine peptidase superfamily||-||Peptidase C1B, bleomycin hydrolase
11	76298608	76298807	200	WT_2_peak_840	13	3.38648	4.41066	1.31067	99	Promoter (<=1kb)	76298031	76300522	2492	+	ENSMUSG00000020843	ENSMUST00000164102	577	Timm22	-||Mitochondrial import inner membrane translocase subunit TIM22
11	69931739	69931938	200	WT_2_peak_825	22	4.54545	5.94521	2.2232	99	Intron (ENSMUST00000231506/ENSMUSG00000020886, intron 13 of 21)	69935023	69935544	522	+	ENSMUSG00000020886	ENSMUST00000131497	-3085	Dlg4	P-loop containing nucleoside triphosphate hydrolase||Guanylate kinase/L-type calcium channel beta subunit||SH3-like domain superfamily||PDZ-associated domain of NMDA receptors||-||PDZ superfamily||SH3 domain||Guanylate kinase, conserved site||PDZ domain||Disks large homologue 1, N-terminal PEST domain||Disks large 1-like||Guanylate kinase-like domain
11	69030661	69030902	242	WT_2_peak_821	13	3.33333	4.24534	1.31067	83	Intron (ENSMUST00000021268/ENSMUSG00000020892, intron 12 of 14)	69026365	69033754	7390	+	ENSMUSG00000020892	ENSMUST00000139257	4296	Aloxe3	-||PLAT/LH2 domain||Lipoxygenase, conserved site||Lipoxygenase, vertebrates, PLAT domain||PLAT/LH2 domain superfamily||Lipoxygenase, iron binding site||Lipoxygenase, mammalian||Lipoxigenase, C-terminal domain superfamily||Lipoxygenase||Lipoxygenase, C-ter
11	102873631	102873830	200	WT_2_peak_882	15	3.84615	4.80175	1.57761	99	Distal Intergenic	102884875	102888374	3500	-	ENSMUSG00000020935	ENSMUST00000134335	14544	Dcakd	P-loop containing nucleoside triphosphate hydrolase||Dephospho-CoA kinase
12	91795439	91795638	200	WT_2_peak_1112	35	5.6338	7.78128	3.53343	138	Intron (ENSMUST00000021347/ENSMUSG00000020964, intron 6 of 20)	91791652	91798706	7055	-	ENSMUSG00000020964	ENSMUST00000171959	3068	Sel1l	Fibronectin type II domain||Sel1-like repeat||Fibronectin type II domain superfamily||Kringle-like fold||Tetratricopeptide-like helical domain superfamily
12	53224608	53225000	393	WT_2_peak_1025	65	7.40741	11.4198	6.57592	171	Distal Intergenic	53294940	54116315	821376	+	ENSMUSG00000021010	ENSMUST00000223358	-69940	Npas3	PAS domain superfamily||Myc-type, basic helix-loop-helix (bHLH) domain||PAS fold-3||Helix-loop-helix DNA-binding domain superfamily||PAS domain||PAS fold
12	87142877	87143076	200	WT_2_peak_1102	13	3.62319	4.31715	1.31067	99	Downstream (1-2kb)	87144799	87149124	4326	-	ENSMUSG00000021032	ENSMUST00000110176	6048	Ngb	Globin||Globin-like superfamily||Globin/Protoglobin
12	76294841	76295040	200	WT_2_peak_1071	13	3.38648	4.41066	1.31067	99	Promoter (1-2kb)	76250760	76293520	42761	-	ENSMUSG00000021056	ENSMUST00000218426	-1321	Tex21	Coiled-coil domain-containing protein 170-like
12	77256822	77257021	200	WT_2_peak_1074	18	4.22535	5.27358	1.88738	99	Distal Intergenic	77284899	77522759	237861	+	ENSMUSG00000021065	ENSMUST00000177595	-27878	Fut8	SH3 domain||Glycosyltransferase family 23 (GT23) domain||Alpha-(1,6)-fucosyltransferase, N- and catalytic domain||Alpha-(1,6)-fucosyltransferase, SH3 domain||SH3-like domain superfamily||Alpha-(1,6)-fucosyltransferase
12	70239468	70239667	200	WT_2_peak_1054	30	5	7.12547	3.06728	172	Intron (ENSMUST00000071250/ENSMUSG00000021069, intron 19 of 19)	70244173	70244615	443	-	ENSMUSG00000021069	ENSMUST00000162613	4948	Pygl	Glycosyl transferase, family 35||Phosphorylase pyridoxal-phosphate attachment site||Glycogen/starch/alpha-glucan phosphorylase
12	70346397	70346596	200	WT_2_peak_1055	13	3.33333	4.24534	1.31067	99	Intron (ENSMUST00000110522/ENSMUSG00000021071, intron 1 of 13)	70339107	70363029	23923	-	ENSMUSG00000021071	ENSMUST00000220557	16433	Trim9	Zinc finger, RING-type, conserved site||Concanavalin A-like lectin/glucanase domain superfamily||B-box-type zinc finger||B-box, C-terminal||SPRY domain||Immunoglobulin-like fold||Fibronectin type III superfamily||Zinc finger, RING-type||COS domain||Zinc finger, RING/FYVE/PHD-type||Fibronectin type III||RING-type zinc-finger, LisH dimerisation motif||B30.2/SPRY domain||B30.2/SPRY domain superfamily
12	72440863	72441062	200	WT_2_peak_1058	18	4.03226	5.26473	1.88738	99	Intron (ENSMUST00000078505/ENSMUSG00000021087, intron 1 of 8)	72258526	72455828	197303	-	ENSMUSG00000021087	ENSMUST00000078505	14766	Rtn1	Reticulon
12	72535543	72535742	200	WT_2_peak_1060	13	3.38648	4.41066	1.31067	72	Intron (ENSMUST00000161284/ENSMUSG00000021090, intron 23 of 24)	72542441	72577523	35083	+	ENSMUSG00000021090	ENSMUST00000220791	-6699	Lrrc9	-||Leucine-rich repeat||U2A'/phosphoprotein 32 family A, C-terminal||Leucine-rich repeat domain superfamily||Leucine-rich repeat, typical subtype
12	72526665	72526864	200	WT_2_peak_1059	21	4.16667	5.64624	2.12592	99	Intron (ENSMUST00000161284/ENSMUSG00000021090, intron 19 of 24)	72522848	72524435	1588	+	ENSMUSG00000021090	ENSMUST00000161547	3817	Lrrc9	-||Leucine-rich repeat||U2A'/phosphoprotein 32 family A, C-terminal||Leucine-rich repeat domain superfamily||Leucine-rich repeat, typical subtype
12	104770172	104770371	200	WT_2_peak_1138	21	4.16667	5.64624	2.12592	94	Intron (ENSMUST00000109936/ENSMUSG00000021097, intron 2 of 12)	104740535	104747130	6596	-	ENSMUSG00000021097	ENSMUST00000222323	-23042	Clmn	-||Calponin homology domain||CH domain superfamily||Actinin-type actin-binding domain, conserved site
12	80864483	80864682	200	WT_2_peak_1085	32	5.07973	7.3762	3.22341	97	Intron (ENSMUST00000220238/ENSMUSG00000021133, intron 1 of 6)	80837333	80927609	90277	+	ENSMUSG00000021133	ENSMUST00000068519	27150	Susd6	Sushi/SCR/CCP domain||Sushi/SCR/CCP superfamily||Domain of unknown function DUF1725||Sushi domain-containing protein 6
12	113073386	113073585	200	WT_2_peak_1163	21	4.47761	5.79463	2.16766	11	Intron (ENSMUST00000109727/ENSMUSG00000021144, intron 1 of 19)	113062021	113100289	38269	+	ENSMUSG00000021144	ENSMUST00000130926	11365	Mta1	SANT domain||Homeobox-like domain superfamily||Metastasis-associated protein MTA1, R1 domain||Bromo adjacent homology (BAH) domain||Myb domain||SANT/Myb domain||Bromo adjacent homology (BAH) domain superfamily||Zinc finger, GATA-type||Mesoderm induction early response protein/metastasis-associated protein||ELM2 domain
13	9825184	9825383	200	WT_2_peak_1196	13	3.38648	4.41066	1.31067	99	Distal Intergenic	9741085	9815366	74282	-	ENSMUSG00000021156	ENSMUST00000157035	-9818	Zmynd11	Zinc finger, PHD-type||ZMYND8/11, PWWP domain||Bromodomain-like superfamily||Zinc finger, PHD-finger||PWWP domain||Zinc finger, FYVE/PHD-type||-||Zinc finger, PHD-type, conserved site||Bromodomain||Zinc finger, RING/FYVE/PHD-type||Zinc finger, MYND-type
12	117825137	117825371	235	WT_2_peak_1176	19	4.09836	5.44648	1.99872	115	Intron (ENSMUST00000176499/ENSMUSG00000021175, intron 3 of 4)	117807623	117839362	31740	+	ENSMUSG00000021175	ENSMUST00000177339	17514	Cdca7l	Cell division cycle-associated 7-like protein||Zinc-finger domain of monoamine-oxidase A repressor R1||CDCA7/CDA7L
12	100760685	100760884	200	WT_2_peak_1129	32	5.07973	7.3762	3.22341	164	Intron (ENSMUST00000069782/ENSMUSG00000021185, intron 1 of 12)	100752401	100838607	86207	+	ENSMUSG00000021185	ENSMUST00000167322	8284	Dglucy	D-glutamate cyclase||-||D-glutamate cyclase, mitochondrial||Putative hydro-lyase||Domain of unknown function DUF4392
12	101791465	101791664	200	WT_2_peak_1131	21	4.23311	5.85422	2.16766	87	Distal Intergenic	101712824	101785314	72491	-	ENSMUSG00000021186	ENSMUST00000021603	-6151	Fbln5	EGF-like domain||EGF-like calcium-binding domain||Growth factor receptor cysteine-rich domain superfamily||Complement Clr-like EGF domain||Fibulin-5||EGF-like calcium-binding, conserved site||EGF-type aspartate/asparagine hydroxylation site
12	101711687	101711886	200	WT_2_peak_1130	13	3.67647	4.42739	1.31067	99	Downstream (<1kb)	101611702	101684782	73081	-	ENSMUSG00000021187	ENSMUST00000162735	-26905	Tc2n	-||Tandem C2 domains nuclear protein, C2B domain||C2 domain superfamily||Tandem C2 domains nuclear protein||C2 domain||Tandem C2 domains nuclear protein, C2A domain
12	82690105	82690304	200	WT_2_peak_1089	32	5.07973	7.3762	3.22341	98	Intron (ENSMUST00000201602/ENSMUSG00000021219, intron 1 of 3)	82698603	83180518	481916	+	ENSMUSG00000021219	ENSMUST00000101234	-8299	Rgs6	G-protein gamma-like domain superfamily||Regulator of G-protein signalling, DHEX domain||-||Winged helix DNA-binding domain superfamily||RGS6, RGS domain||RGS, subdomain 1/3||Winged helix-like DNA-binding domain superfamily||G-protein gamma-like domain||RGS domain superfamily||DEP domain||RGS, subdomain 2||RGS domain
12	83092297	83092496	200	WT_2_peak_1090	21	4.16667	5.64624	2.12592	99	Promoter (1-2kb)	83093764	83094894	1131	+	ENSMUSG00000021219	ENSMUST00000190964	-1268	Rgs6	G-protein gamma-like domain superfamily||Regulator of G-protein signalling, DHEX domain||-||Winged helix DNA-binding domain superfamily||RGS6, RGS domain||RGS, subdomain 1/3||Winged helix-like DNA-binding domain superfamily||G-protein gamma-like domain||RGS domain superfamily||DEP domain||RGS, subdomain 2||RGS domain
12	83440004	83440228	225	WT_2_peak_1094	63	7.35294	11.1387	6.3203	104	Intron (ENSMUST00000178756/ENSMUSG00000021221, intron 1 of 10)	83315972	83397669	81698	-	ENSMUSG00000021221	ENSMUST00000133282	-42335	Dpf3	Zinc finger C2H2 superfamily||Zinc finger, RING/FYVE/PHD-type||Zinc finger protein DPF3||Zinc finger, FYVE/PHD-type||Zinc finger C2H2-type||Zinc finger, PHD-finger||DPF1-3, N-terminal domain||Zinc finger, PHD-type
12	83347888	83348087	200	WT_2_peak_1093	27	5	6.63958	2.73983	90	Intron (ENSMUST00000147469/ENSMUSG00000021221, intron 4 of 8)	83307267	83341202	33936	-	ENSMUSG00000021221	ENSMUST00000140327	-6686	Dpf3	Zinc finger C2H2 superfamily||Zinc finger, RING/FYVE/PHD-type||Zinc finger protein DPF3||Zinc finger, FYVE/PHD-type||Zinc finger C2H2-type||Zinc finger, PHD-finger||DPF1-3, N-terminal domain||Zinc finger, PHD-type
12	83339028	83339227	200	WT_2_peak_1092	23	4.61538	6.10598	2.34327	149	Promoter (1-2kb)	83307267	83341202	33936	-	ENSMUSG00000021221	ENSMUST00000140327	1975	Dpf3	Zinc finger C2H2 superfamily||Zinc finger, RING/FYVE/PHD-type||Zinc finger protein DPF3||Zinc finger, FYVE/PHD-type||Zinc finger C2H2-type||Zinc finger, PHD-finger||DPF1-3, N-terminal domain||Zinc finger, PHD-type
12	85092096	85092295	200	WT_2_peak_1098	30	5	7.12547	3.06728	167	Intron (ENSMUST00000168977/ENSMUSG00000021244, intron 10 of 19)	85089001	85106110	17110	+	ENSMUSG00000021244	ENSMUST00000169150	3095	Ylpm1	YLP motif-containing protein 1||-||P-loop containing nucleoside triphosphate hydrolase
12	108511889	108512088	200	WT_2_peak_1148	18	4.03226	5.26473	1.88738	99	Intron (ENSMUST00000223178/ENSMUSG00000097788, intron 1 of 2)	108520979	108654775	133797	+	ENSMUSG00000021262	ENSMUST00000077735	-8891	Evl	ENA/VASP-like protein||PH-like domain superfamily||VASP tetramerisation domain superfamily||Vasodilator-stimulated phosphoprotein/ENA/VASP-like||WH1/EVH1 domain||VASP tetramerisation
12	110672746	110672945	200	WT_2_peak_1154	35	5.6338	7.78128	3.53343	99	Distal Intergenic	110661063	110669162	8100	-	ENSMUSG00000021270	ENSMUST00000155242	-3584	Hsp90aa1	Heat shock protein Hsp90, conserved site||Histidine kinase/HSP90-like ATPase superfamily||HSP90, C-terminal domain||Heat shock protein Hsp90 family||Histidine kinase/HSP90-like ATPase||Ribosomal protein S5 domain 2-type fold||Heat shock protein Hsp90, N-terminal
12	110684507	110684706	200	WT_2_peak_1155	13	3.38648	4.41066	1.31067	99	Distal Intergenic	110661063	110669162	8100	-	ENSMUSG00000021270	ENSMUST00000155242	-15345	Hsp90aa1	Heat shock protein Hsp90, conserved site||Histidine kinase/HSP90-like ATPase superfamily||HSP90, C-terminal domain||Heat shock protein Hsp90 family||Histidine kinase/HSP90-like ATPase||Ribosomal protein S5 domain 2-type fold||Heat shock protein Hsp90, N-terminal
12	112121166	112121365	200	WT_2_peak_1159	27	5	6.63958	2.73983	165	Intron (ENSMUST00000128402/ENSMUSG00000021294, intron 2 of 15)	112112642	112148181	35540	+	ENSMUSG00000021294	ENSMUST00000128402	8524	Kif26a	P-loop containing nucleoside triphosphate hydrolase||Kinesin-like protein||Kinesin motor domain||Kinesin motor domain superfamily
13	13563202	13563401	200	WT_2_peak_1206	13	3.38648	4.41066	1.31067	97	Promoter (2-3kb)	13539717	13566313	26597	-	ENSMUSG00000021306	ENSMUST00000221498	2912	Gpr137b	Integral membrane protein GPR137||-
13	12123950	12124149	200	WT_2_peak_1204	34	5.55556	7.66987	3.44261	88	Promoter (2-3kb)	11785926	12121831	335906	-	ENSMUSG00000021313	ENSMUST00000220597	-2119	Ryr2	Ryanodine receptor Ryr||Ryanodine Receptor TM 4-6||Ryanodine receptor||Concanavalin A-like lectin/glucanase domain superfamily||EF-hand domain||RIH domain||RyR/IP3R Homology associated domain||SPRY domain||Mir domain superfamily||Ryanodine receptor, SPRY domain 3||Inositol 1,4,5-trisphosphate/ryanodine receptor||B30.2/SPRY domain||Ryanodine receptor, SPRY domain 1||EF-hand domain pair||Ion transp…
13	42407828	42408027	200	WT_2_peak_1260	16	3.90625	4.94438	1.6741	51	Distal Intergenic	42454952	42461466	6515	+	ENSMUSG00000021367	ENSMUST00000021796	-46925	Edn1	Endothelin||Endothelin-like toxin, conserved site||Endothelin-like toxin
13	32985193	32985392	200	WT_2_peak_1245	21	4.23311	5.85422	2.16766	187	Promoter (<=1kb)	32986021	33006592	20572	+	ENSMUSG00000021400	ENSMUST00000021832	-629	Wrnip1	-||MgsA AAA+ ATPase C-terminal||WRNIP1, ubiquitin-binding domain||ATPase, AAA-type, core||AAA C-terminal domain||AAA+ ATPase domain||P-loop containing nucleoside triphosphate hydrolase||Rad18, zinc finger UBZ4-type||DNA polymerase III, clamp loader compl
13	61348850	61349049	200	WT_2_peak_1299	13	3.38648	4.41066	1.31067	98	Promoter (2-3kb)	61342946	61351224	8279	-	ENSMUSG00000021441	ENSMUST00000021890	2175	Cts6	Cysteine peptidase, asparagine active site||Papain-like cysteine peptidase superfamily||Papain-like cysteine endopeptidase||Peptidase C1A, papain C-terminal||Cysteine peptidase, histidine active site||Cathepsin propeptide inhibitor domain (I29)
13	51954916	51955115	200	WT_2_peak_1274	24	4.79452	6.23736	2.4592	196	Distal Intergenic	51855282	51947783	92502	-	ENSMUSG00000021451	ENSMUST00000021900	-7133	Sema4d	Immunoglobulin subtype 2||Immunoglobulin-like fold||Sema domain||Immunoglobulin-like domain superfamily||PSI domain||Sema domain superfamily||WD40/YVTN repeat-like-containing domain superfamily||Semaphorin||Immunoglobulin-like domain||Plexin repeat||Immunoglobulin
13	63445169	63445368	200	WT_2_peak_1302	18	4.22535	5.27358	1.88738	178	Promoter (1-2kb)	63446607	63449836	3230	+	ENSMUSG00000021458	ENSMUST00000220485	-1239	Aopep	Peptidase M1, LTA-4 hydrolase/aminopeptidase, C-terminal domain superfamily||-||Peptidase M4/M1, CTD superfamily||Aminopeptidase O||Peptidase M1, membrane alanine aminopeptidase||Armadillo-type fold||Aminopeptidase N-like , N-terminal domain superfamliy||Peptidase M1, leukotriene A4 hydrolase/aminopeptidase C-terminal||Aminopeptidase N-like , N-terminal domain
13	53344113	53344312	200	WT_2_peak_1282	13	3.79747	4.49152	1.37241	98	Intron (ENSMUST00000130235/ENSMUSG00000021464, intron 1 of 8)	53285996	53429694	143699	-	ENSMUSG00000021464	ENSMUST00000149299	85382	Ror2	Protein kinase domain||Frizzled cysteine-rich domain superfamily||Tyrosine-protein kinase, active site||Immunoglobulin I-set||Immunoglobulin-like fold||Immunoglobulin-like domain superfamily||Kringle superfamily||Immunoglobulin subtype 2||Kringle||Immunoglobulin-like domain||Frizzled domain||Tyrosine-protein kinase, receptor ROR||Immunoglobulin subtype||Kringle-like fold||Protein kinase-like doma…
13	53423873	53424072	200	WT_2_peak_1283	32	5.07973	7.3762	3.22341	105	Intron (ENSMUST00000130235/ENSMUSG00000021464, intron 1 of 8)	53285996	53429694	143699	-	ENSMUSG00000021464	ENSMUST00000149299	5622	Ror2	Protein kinase domain||Frizzled cysteine-rich domain superfamily||Tyrosine-protein kinase, active site||Immunoglobulin I-set||Immunoglobulin-like fold||Immunoglobulin-like domain superfamily||Kringle superfamily||Immunoglobulin subtype 2||Kringle||Immunoglobulin-like domain||Frizzled domain||Tyrosine-protein kinase, receptor ROR||Immunoglobulin subtype||Kringle-like fold||Protein kinase-like doma…
13	54173825	54174177	353	WT_2_peak_1285	84	8.23529	13.3924	8.41163	205	Distal Intergenic	54208280	54208799	520	-	ENSMUSG00000021478	ENSMUST00000222706	34622	Drd1	G protein-coupled receptor, rhodopsin-like||Dopamine D1 receptor||Dopamine receptor family||GPCR, rhodopsin-like, 7TM
13	64461365	64461564	200	WT_2_peak_1303	21	4.16667	5.64624	2.12592	99	Promoter (<=1kb)	64437632	64460524	22893	-	ENSMUSG00000021482	ENSMUST00000220895	-841	Prxl2c	Thioredoxin-like superfamily||Peroxiredoxin-like 2A/B/C
17	48399403	48399602	200	WT_2_peak_2233	13	3.57143	4.21294	1.31067	54	Promoter (<=1kb)	48399839	48401438	1600	+	ENSMUSG00000021545	ENSMUST00000022028	-237	1700067P10Rik	-
13	60717049	60717248	200	WT_2_peak_1294	28	5.07246	6.78796	2.84497	133	Distal Intergenic	60749761	60910616	160856	+	ENSMUSG00000021559	ENSMUST00000226059	-32513	Dapk1	Ankyrin repeat-containing domain superfamily||Protein kinase-like domain superfamily||Protein kinase, ATP binding site||Death-like domain superfamily||Roc domain||-||Ankyrin repeat||Death-associated protein kinase 1||Death domain||Protein kinase domain||P-loop containing nucleoside triphosphate hydrolase||Serine/threonine-protein kinase, active site
13	74951805	74952004	200	WT_2_peak_1320	18	4.22535	5.27358	1.88738	199	Intron (ENSMUST00000223206/ENSMUSG00000021585, intron 1 of 31)	74946677	74948568	1892	-	ENSMUSG00000021585	ENSMUST00000223123	-3237	Cast	Proteinase inhibitor I27, calpastatin||Calpastatin
13	75232552	75232751	200	WT_2_peak_1322	50	6.45161	9.65635	5.0274	120	Distal Intergenic	75237945	75282980	45036	+	ENSMUSG00000021587	ENSMUST00000022075	-5194	Pcsk1	Peptidase S8, subtilisin-related||Peptidase S8, subtilisin, Asp-active site||Galactose-binding-like domain superfamily||Prohormone convertase enzyme||Peptidase S8, subtilisin, Ser-active site||Peptidase S8/S53 domain||P domain||Peptidase S8/S53 domain superfamily||Kexin/furin catalytic domain||Peptidase S8, pro-domain superfamily||Peptidase S8, pro-domain||Peptidase S8, subtilisin, His-active site
13	76538983	76539182	200	WT_2_peak_1326	74	7.97101	12.3746	7.44885	142	Intron (ENSMUST00000125209/ENSMUSG00000021596, intron 1 of 20)	76532654	77179929	647276	+	ENSMUSG00000021596	ENSMUST00000125209	6329	Mctp1	C2 domain||Phosphoribosyltransferase C-terminal||C2 domain superfamily
13	77017642	77017841	200	WT_2_peak_1327	26	4.92958	6.49881	2.62754	148	Intron (ENSMUST00000125209/ENSMUSG00000021596, intron 15 of 20)	76973602	76976402	2801	+	ENSMUSG00000021596	ENSMUST00000149028	44040	Mctp1	C2 domain||Phosphoribosyltransferase C-terminal||C2 domain superfamily
13	77198874	77199073	200	WT_2_peak_1328	13	3.38648	4.41066	1.31067	99	Intron (ENSMUST00000151524/ENSMUSG00000021597, intron 16 of 20)	77192090	77195516	3427	-	ENSMUSG00000021597	ENSMUST00000162005	-3358	Slf1	SMC5-SMC6 complex localization factor protein 1||BRCT domain superfamily||BRCT domain||Ankyrin repeat||-||Ankyrin repeat-containing domain superfamily
13	73668954	73669184	231	WT_2_peak_1318	63	7.35294	11.1387	6.3203	106	Distal Intergenic	73661522	73662604	1083	+	ENSMUSG00000021608	ENSMUST00000222881	7432	Lpcat1	Lysophosphatidylcholine acyltransferase LPCAT1-like||-||Phospholipid/glycerol acyltransferase||EF-hand domain pair||EF-Hand 1, calcium-binding site||EF-hand domain
13	73595192	73595391	200	WT_2_peak_1317	18	4.22535	5.27358	1.88738	190	Distal Intergenic	73615316	73664541	49226	+	ENSMUSG00000021608	ENSMUST00000022099	-19925	Lpcat1	Lysophosphatidylcholine acyltransferase LPCAT1-like||-||Phospholipid/glycerol acyltransferase||EF-hand domain pair||EF-Hand 1, calcium-binding site||EF-hand domain
13	89677000	89677199	200	WT_2_peak_1355	13	3.73134	4.54433	1.3964	99	Distal Intergenic	89687915	89759771	71857	+	ENSMUSG00000021613	ENSMUST00000022108	-10716	Hapln1	C-type lectin-like/link domain superfamily||C-type lectin fold||Immunoglobulin-like domain||Link domain||Immunoglobulin V-set domain||Immunoglobulin subtype||Immunoglobulin-like domain superfamily||Immunoglobulin-like fold
13	89970574	89970773	200	WT_2_peak_1357	30	5	7.12547	3.06728	99	Exon (ENSMUST00000044500/ENSMUSG00000089940, exon 2 of 2)	89803431	89890628	87198	-	ENSMUSG00000021614	ENSMUST00000109546	-79946	Vcan	C-type lectin-like/link domain superfamily||C-type lectin fold||Immunoglobulin-like domain||EGF-like domain||C-type lectin-like||Sushi/SCR/CCP domain||Link domain||Immunoglobulin subtype||Immunoglobulin V-set domain||C-type lectin, conserved site||Aggrecan/versican, C-type lectin-like domain||EGF-type aspartate/asparagine hydroxylation site||EGF-like calcium-binding, conserved site||Sushi/SCR/CCP…
13	91956032	91956231	200	WT_2_peak_1359	36	5.71429	7.94311	3.65308	168	Promoter (<=1kb)	91944653	91955824	11172	-	ENSMUSG00000021621	ENSMUST00000178637	-208	Zcchc9	Zinc finger, CCHC-type||Zinc finger CCHC domain-containing protein 9||Zinc finger, CCHC-type superfamily
13	92123072	92123271	200	WT_2_peak_1361	19	4.28571	5.39333	1.99162	92	Intron (ENSMUST00000151408/ENSMUSG00000021708, intron 15 of 26)	92001506	92025004	23499	-	ENSMUSG00000021622	ENSMUST00000022122	-98068	Ckmt2	ATP:guanido phosphotransferase, N-terminal domain superfamily||Glutamine synthetase/guanido kinase, catalytic domain||ATP:guanido phosphotransferase, N-terminal||ATP:guanido phosphotransferase||ATP:guanido phosphotransferase active site||ATP:guanido phosphotransferase, catalytic domain
13	100569961	100570160	200	WT_2_peak_1394	41	6.08108	8.61579	4.19957	100	Intron (ENSMUST00000022142/ENSMUSG00000021640, intron 5 of 14)	100544346	100582969	38624	-	ENSMUSG00000021640	ENSMUST00000221943	12809	Naip1	BIR repeat||-||Leucine-rich repeat domain superfamily||NACHT nucleoside triphosphatase||P-loop containing nucleoside triphosphate hydrolase||NLRC4, helical domain||Baculoviral IAP repeat-containing protein 1||NOD2, winged helix domain
13	99960193	99960392	200	WT_2_peak_1393	26	4.7619	6.46405	2.60474	99	Distal Intergenic	100034997	100037149	2153	-	ENSMUSG00000021647	ENSMUST00000022150	76757	Cartpt	CART satiety factor||CART, C-terminal domain superfamily
13	99939328	99939527	200	WT_2_peak_1392	49	6.57895	9.60462	4.9932	138	Distal Intergenic	100034997	100037149	2153	-	ENSMUSG00000021647	ENSMUST00000022150	97622	Cartpt	CART satiety factor||CART, C-terminal domain superfamily
13	99442357	99442556	200	WT_2_peak_1388	18	4.21687	5.21524	1.88304	136	Distal Intergenic	99456155	99481213	25059	-	ENSMUSG00000021650	ENSMUST00000022153	38657	Ptcd2	MRPS27/PTCD2||Pentatricopeptide repeat-containing protein 2, mitochondrial||Pentatricopeptide repeat||Tetratricopeptide-like helical domain superfamily
13	98310447	98310646	200	WT_2_peak_1383	21	4.23311	5.85422	2.16766	99	Promoter (1-2kb)	98282060	98312495	30436	-	ENSMUSG00000021662	ENSMUST00000224866	1849	Arhgef28	Dbl homology (DH) domain||ARHGEF28, PH domain||ARHGEF1-like, PH domain||Protein kinase C-like, phorbol ester/diacylglycerol-binding domain||Dbl homology (DH) domain superfamily||-||PH-like domain superfamily||Pleckstrin homology domain
13	95659725	95659924	200	WT_2_peak_1371	13	3.73134	4.54433	1.3964	59	Promoter (1-2kb)	95648240	95661735	13496	-	ENSMUSG00000021678	ENSMUST00000022185	1811	F2rl1	GPCR, rhodopsin-like, 7TM||G protein-coupled receptor, rhodopsin-like||Protease-activated receptor 2||Protease-activated receptor
13	95643210	95643442	233	WT_2_peak_1370	70	7.74648	11.9124	7.0185	129	Distal Intergenic	95648240	95661735	13496	-	ENSMUSG00000021678	ENSMUST00000022185	18293	F2rl1	GPCR, rhodopsin-like, 7TM||G protein-coupled receptor, rhodopsin-like||Protease-activated receptor 2||Protease-activated receptor
13	95622912	95623200	289	WT_2_peak_1369	26	4.92958	6.49881	2.62754	113	Distal Intergenic	95613776	95615229	1454	-	ENSMUSG00000021679	ENSMUST00000022186	-7683	S100z	EF-Hand 1, calcium-binding site||EF-hand domain pair||EF-hand domain||S100/CaBP-9k-type, calcium binding, subdomain||Protein S100-Z||S100/Calbindin-D9k, conserved site
13	95287280	95287479	200	WT_2_peak_1368	21	4.41176	5.65309	2.12592	153	Intron (ENSMUST00000162412/ENSMUSG00000021684, intron 1 of 19)	95241196	95322825	81630	-	ENSMUSG00000021684	ENSMUST00000162716	35346	Pde8b	HD/PDEase domain||3'5'-cyclic nucleotide phosphodiesterase, conserved site||3'5'-cyclic nucleotide phosphodiesterase, catalytic domain superfamily||PAS domain superfamily||CheY-like superfamily||PAS domain||3'5'-cyclic nucleotide phosphodiesterase PDE8||3'5'-cyclic nucleotide phosphodiesterase, catalytic domain||-||3'5'-cyclic nucleotide phosphodiesterase
13	94387173	94387372	200	WT_2_peak_1367	13	3.7037	4.33246	1.31067	80	Intron (ENSMUST00000022197/ENSMUSG00000021687, intron 2 of 8)	94340255	94383066	42812	-	ENSMUSG00000021687	ENSMUST00000153558	-4107	Scamp1	SCAMP
13	93644072	93644271	200	WT_2_peak_1364	45	6.25	9.13618	4.57693	162	Distal Intergenic	93566609	93636316	69708	-	ENSMUSG00000021690	ENSMUST00000065537	-7756	Jmy	WH2 domain||JMY/WHAMM, middle domain||JMY/WHAMM, N-terminal||Junction-mediating and -regulatory protein
13	108715200	108715399	200	WT_2_peak_1415	25	4.86111	6.36494	2.5417	95	Intron (ENSMUST00000133929/ENSMUSG00000021699, intron 1 of 3)	108790711	110088008	1297298	+	ENSMUSG00000021699	ENSMUST00000122041	-75312	Pde4d	HD/PDEase domain||3'5'-cyclic nucleotide phosphodiesterase, catalytic domain||3'5'-cyclic nucleotide phosphodiesterase||-||3'5'-cyclic nucleotide phosphodiesterase, catalytic domain superfamily||3'5'-cyclic nucleotide phosphodiesterase, conserved site||Phosphodiesterase 4 upstream conserved regions (UCR)
13	92961403	92961602	200	WT_2_peak_1363	36	5.71429	7.94311	3.65308	184	Distal Intergenic	92981268	92984920	3653	+	ENSMUSG00000021704	ENSMUST00000223719	-19666	Mtx3	Glutathione S-transferase, C-terminal domain superfamily||Glutathione Transferase family||Mitochondrial outer membrane transport complex protein, metaxin||Metaxin, glutathione S-transferase domain||Mitochondrial outer membrane transport complex Sam37/metaxin, N-terminal domain||-
13	104358859	104359230	372	WT_2_peak_1405	28	5.07246	6.78796	2.84497	116	Intron (ENSMUST00000022226/ENSMUSG00000021713, intron 4 of 10)	104365119	104386125	21007	+	ENSMUSG00000021714	ENSMUST00000224500	-5889	Cenpk	Centromere protein Cenp-K||-
13	117042913	117043112	200	WT_2_peak_1436	32	5.07973	7.3762	3.22341	149	Intron (ENSMUST00000022239/ENSMUSG00000021725, intron 10 of 26)	117058770	117061440	2671	-	ENSMUSG00000021725	ENSMUST00000224157	18328	Parp8	Poly(ADP-ribose) polymerase, catalytic domain||-
13	117743419	117743618	200	WT_2_peak_1437	13	3.38648	4.41066	1.31067	99	Intron (ENSMUST00000207599/ENSMUSG00000021730, intron 1 of 1)	117739016	118123954	384939	+	ENSMUSG00000021730	ENSMUST00000006991	4403	Hcn1	Ion transport domain||Cyclic nucleotide-binding domain||Potassium channel, voltage-dependent, EAG/ELK/ERG||Cyclic nucleotide-binding-like||Cyclic nucleotide-binding, conserved site||Potassium/sodium hyperpolarization-activated cyclic nucleotide-gated channel 1||Ion transport N-terminal||RmlC-like jelly roll fold
14	21544572	21544771	200	WT_2_peak_1473	21	4.23311	5.85422	2.16766	87	Intron (ENSMUST00000182996/ENSMUSG00000021767, intron 1 of 1)	21549838	21722139	172302	+	ENSMUSG00000021767	ENSMUST00000182855	-5067	Kat6b	-||MYST, zinc finger domain||Zinc finger, RING/FYVE/PHD-type||Winged helix-like DNA-binding domain superfamily||Zinc finger, FYVE/PHD-type||Winged helix DNA-binding domain superfamily||Zinc finger, PHD-finger||Linker histone H1/H5, domain H15||Histone ace
14	21637297	21637496	200	WT_2_peak_1474	18	4.03226	5.26473	1.88738	99	Intron (ENSMUST00000183201/ENSMUSG00000021767, intron 2 of 5)	21672610	21684657	12048	+	ENSMUSG00000021767	ENSMUST00000182732	-35114	Kat6b	-||MYST, zinc finger domain||Zinc finger, RING/FYVE/PHD-type||Winged helix-like DNA-binding domain superfamily||Zinc finger, FYVE/PHD-type||Winged helix DNA-binding domain superfamily||Zinc finger, PHD-finger||Linker histone H1/H5, domain H15||Histone ace
14	21784261	21784460	200	WT_2_peak_1475	21	4.47761	5.79463	2.16766	155	Intron (ENSMUST00000184703/ENSMUSG00000021768, intron 3 of 3)	21783463	21790469	7007	-	ENSMUSG00000021768	ENSMUST00000120984	6009	Dusp13	Dual specificity phosphatase, catalytic domain||Protein-tyrosine phosphatase-like||-||Protein-tyrosine phosphatase, active site||Protein-tyrosine phosphatase, catalytic||Tyrosine-specific protein phosphatases domain||Atypical dual specificity phosphatase, subfamily A||Dual specificity protein phosphatase domain
14	34341241	34341440	200	WT_2_peak_1501	14	3.8961	4.66299	1.4833	99	Distal Intergenic	34314300	34322099	7800	-	ENSMUSG00000021799	ENSMUST00000022331	-19142	Opn4	G protein-coupled receptor, rhodopsin-like||Opsin||Visual pigments (opsins) retinal binding site||GPCR, rhodopsin-like, 7TM
14	26432400	26432599	200	WT_2_peak_1482	13	3.38648	4.41066	1.31067	99	Intron (ENSMUST00000022433/ENSMUSG00000021879, intron 11 of 73)	26414429	26613660	199232	+	ENSMUSG00000021879	ENSMUST00000022433	17971	Dnah12	Dynein heavy chain AAA lid domain||Dynein heavy chain, AAA module D4||Dynein heavy chain, C-terminal domain, barrel region||AAA+ ATPase domain||P-loop containing nucleoside triphosphate hydrolase||Dynein heavy chain, AAA 5 extension domain||Dynein heavy chain AAA lid domain superfamily||Dynein heavy chain, linker||Dynein heavy chain, coiled coil stalk||Dynein heavy chain 3, AAA+ lid domain||Dynei…
14	31355364	31355563	200	WT_2_peak_1493	20	4.34783	5.5196	2.05632	152	Intron (ENSMUST00000167175/ENSMUSG00000115022, intron 4 of 15)	31329968	31362835	32868	-	ENSMUSG00000021884	ENSMUST00000165955	7272	Hacl1	Thiamine pyrophosphate enzyme, C-terminal TPP-binding||DHS-like NAD/FAD-binding domain superfamily||Thiamine pyrophosphate enzyme, N-terminal TPP-binding domain||-||Thiamin diphosphate-binding fold||Thiamine pyrophosphate enzyme, central domain||TPP-binding domain containing protein HACL1-like
14	31368714	31368913	200	WT_2_peak_1494	13	3.67647	4.42739	1.31067	78	Intron (ENSMUST00000128014/ENSMUSG00000021900, intron 1 of 2)	31357605	31363243	5639	-	ENSMUSG00000021884	ENSMUST00000135751	-5471	Hacl1	Thiamine pyrophosphate enzyme, C-terminal TPP-binding||DHS-like NAD/FAD-binding domain superfamily||Thiamine pyrophosphate enzyme, N-terminal TPP-binding domain||-||Thiamin diphosphate-binding fold||Thiamine pyrophosphate enzyme, central domain||TPP-binding domain containing protein HACL1-like
14	30689676	30689948	273	WT_2_peak_1492	24	4.79452	6.23736	2.4592	111	Intron (ENSMUST00000226551/ENSMUSG00000021918, intron 6 of 13)	30678872	30709401	30530	+	ENSMUSG00000021918	ENSMUST00000226146	10804	Nek4	Protein kinase-like domain superfamily||Protein kinase, ATP binding site||Protein kinase domain||Serine/threonine-protein kinase, active site
15	22639852	22640051	200	WT_2_peak_1741	27	4.83871	6.66521	2.73983	99	Intron (ENSMUST00000163361/ENSMUSG00000040420, intron 1 of 6)	22713954	22714916	963	-	ENSMUSG00000021927	ENSMUST00000022493	74865	NA	NA
14	63366008	63366207	200	WT_2_peak_1560	45	6.32911	9.15396	4.59223	84	Intron (ENSMUST00000006235/ENSMUSG00000021939, intron 1 of 9)	63359963	63361231	1269	+	ENSMUSG00000021939	ENSMUST00000225639	6045	Ctsb	Cysteine peptidase, asparagine active site||Peptidase C1A, propeptide||Papain-like cysteine peptidase superfamily||Peptidase C1A, papain C-terminal||Cysteine peptidase, histidine active site||Cysteine peptidase, cysteine active site
14	30194105	30194304	200	WT_2_peak_1491	30	5	7.12547	3.06728	161	Intron (ENSMUST00000112250/ENSMUSG00000015968, intron 1 of 46)	30201492	30232451	30960	+	ENSMUSG00000021962	ENSMUST00000224453	-7188	Dcp1a	PH-like domain superfamily||mRNA-decapping enzyme, C-terminal||-||mRNA-decapping enzyme subunit 1
14	65380075	65380274	200	WT_2_peak_1563	14	3.78788	4.66879	1.4833	99	Intron (ENSMUST00000223989/ENSMUSG00000021978, intron 1 of 2)	65315199	65387304	72106	-	ENSMUSG00000021978	ENSMUST00000223989	7030	Extl3	Exostosin, GT47 domain||Glycosyl transferase 64 domain||Exostosin-like||Nucleotide-diphospho-sugar transferases
14	28649924	28650123	200	WT_2_peak_1488	13	3.67647	4.42739	1.31067	99	Intron (ENSMUST00000022567/ENSMUSG00000021991, intron 35 of 37)	28630009	28691370	61362	-	ENSMUSG00000021991	ENSMUST00000225668	41247	Cacna2d3	-||Voltage-dependent calcium channel, alpha-2/delta subunit, conserved region||von Willebrand factor A-like domain superfamily||von Willebrand factor, type A||VWA N-terminal
14	28248111	28248310	200	WT_2_peak_1486	21	4.23311	5.85422	2.16766	99	3' UTR	28233408	28233864	457	+	ENSMUSG00000021994	ENSMUST00000146192	14703	Wnt5a	Wnt, C-terminal domain||Wnt||Wnt-5a protein||Wnt protein, conserved site
14	28300618	28300817	200	WT_2_peak_1487	29	5.14706	6.94477	2.94895	197	Distal Intergenic	28233408	28233864	457	+	ENSMUSG00000021994	ENSMUST00000146192	67210	Wnt5a	Wnt, C-terminal domain||Wnt||Wnt-5a protein||Wnt protein, conserved site
14	75419109	75419308	200	WT_2_peak_1596	13	3.33333	4.24534	1.31067	99	Intron (ENSMUST00000143539/ENSMUSG00000021998, intron 1 of 2)	75413648	75435582	21935	+	ENSMUSG00000021998	ENSMUST00000149883	5461	Lcp1	Fimbrin/Plastin||CH domain superfamily||Calponin homology domain||Plastin-2/3||EF-hand domain||EF-Hand 1, calcium-binding site||Actinin-type actin-binding domain, conserved site||EF-hand domain pair
14	78178032	78178231	200	WT_2_peak_1600	13	3.33333	4.24534	1.31067	99	Intron (ENSMUST00000022591/ENSMUSG00000022014, intron 6 of 11)	78141847	78201616	59770	+	ENSMUSG00000022014	ENSMUST00000227903	36185	Epsti1	Epithelial-stromal interaction protein 1
14	87645136	87645335	200	WT_2_peak_1618	19	4.09836	5.44648	1.99872	95	Distal Intergenic	87654075	87752202	98128	+	ENSMUSG00000022019	ENSMUST00000169504	-8740	Tdrd3	Tudor domain||RecQ mediated genome instability protein, DUF1767||Tudor domain-containing protein 3, UBA domain||RecQ mediated genome instability protein, N-terminal||Ubiquitin-associated domain||UBA-like superfamily||RecQ mediated genome instability protein, N-terminal, subdomain 2||Survival motor neuron
14	87061915	87062114	200	WT_2_peak_1617	13	3.38648	4.41066	1.31067	93	Intron (ENSMUST00000022599/ENSMUSG00000022021, intron 24 of 27)	86893608	87027325	133718	-	ENSMUSG00000022021	ENSMUST00000227638	-34590	Diaph3	Formin, FH2 domain||Armadillo-type fold||Formin, FH3 domain||Rho GTPase-binding/formin homology 3 (GBD/FH3) domain||-||Diaphanous, GTPase-binding domain superfamily||Diaphanous autoregulatory (DAD) domain||Formin, GTPase-binding domain||Formin, protein diaphanous homologue 3||Formin, FH2 domain superfamily||Armadillo-like helical
14	66371965	66372164	200	WT_2_peak_1565	40	5.97015	8.48469	4.07423	120	Promoter (<=1kb)	66372488	66388616	16129	+	ENSMUSG00000022041	ENSMUST00000206455	-324	Chrna2	Nicotinic acetylcholine receptor||Neurotransmitter-gated ion-channel ligand-binding domain superfamily||Neurotransmitter-gated ion-channel||Neurotransmitter-gated ion-channel, conserved site||Neuronal acetylcholine receptor||Neurotransmitter-gated ion-channel transmembrane domain||Neurotransmitter-gated ion-channel transmembrane domain superfamily||Neurotransmitter-gated ion-channel ligand-bindin…
14	99458575	99458774	200	WT_2_peak_1638	27	5	6.63958	2.73983	119	Intron (ENSMUST00000022650/ENSMUSG00000022064, intron 15 of 17)	99414007	99480516	66510	+	ENSMUSG00000022064	ENSMUST00000226935	44568	Pibf1	Progesterone-induced-blocking factor 1
14	71182137	71182381	245	WT_2_peak_1579	32	5.38462	7.47634	3.28644	138	Promoter (2-3kb)	71179326	71217263	37938	+	ENSMUSG00000022103	ENSMUST00000227633	2811	Gfra2	Glial cell line-derived neurotrophic factor receptor alpha 2||GDNF/GAS1||Glial cell line-derived neurotrophic factor receptor||GDNF receptor alpha||Glial cell line-derived neurotrophic factor receptor, alpha 1/2
14	115384920	115385119	200	WT_2_peak_1665	21	4.16667	5.64624	2.12592	182	Intron (ENSMUST00000176912/ENSMUSG00000022112, intron 2 of 7)	115330058	116761849	1431792	+	ENSMUSG00000022112	ENSMUST00000022707	54862	Gpc5	Glypican-5||Glypican, conserved site||Glypican
14	104010039	104010238	200	WT_2_peak_1643	44	5.92635	8.96465	4.43996	141	Distal Intergenic	104052164	104081131	28968	-	ENSMUSG00000022122	ENSMUST00000227824	70893	Ednrb	GPCR, rhodopsin-like, 7TM||Endothelin receptor family||Endothelin receptor B||G protein-coupled receptor, rhodopsin-like
14	104054988	104055187	200	WT_2_peak_1644	13	3.38648	4.41066	1.31067	99	Intron (ENSMUST00000022718/ENSMUSG00000022122, intron 7 of 7)	104052164	104081131	28968	-	ENSMUSG00000022122	ENSMUST00000227824	25944	Ednrb	GPCR, rhodopsin-like, 7TM||Endothelin receptor family||Endothelin receptor B||G protein-coupled receptor, rhodopsin-like
15	6556242	6556441	200	WT_2_peak_1702	21	4.23311	5.85422	2.16766	99	Intron (ENSMUST00000226412/ENSMUSG00000022148, intron 1 of 1)	6552334	6609774	57441	+	ENSMUSG00000022148	ENSMUST00000226412	3908	Fyb	FYN-binding protein 1||SH3-like domain superfamily||FYB, helically extended SH3 domain||FYN-binding protein 1/2-like||SH3 domain||Helically-extended SH3 domain
15	6441849	6442048	200	WT_2_peak_1701	13	3.38648	4.41066	1.31067	53	Intron (ENSMUST00000159552/ENSMUSG00000022150, intron 1 of 5)	6451721	6468388	16668	+	ENSMUSG00000022150	ENSMUST00000163082	-9673	Dab2	PTB/PI domain||PH-like domain superfamily||-
15	5198221	5198420	200	WT_2_peak_1697	29	5.14706	6.94477	2.94895	154	Intron (ENSMUST00000051186/ENSMUSG00000050697, intron 4 of 8)	5215006	5247817	32812	+	ENSMUSG00000022151	ENSMUST00000118193	-16586	Ttc33	-||Tetratricopeptide repeat||Tetratricopeptide-like helical domain superfamily
15	11893051	11893250	200	WT_2_peak_1710	34	5.46875	7.67852	3.44261	97	Promoter (1-2kb)	11842346	11891074	48729	-	ENSMUSG00000022206	ENSMUST00000226139	-1977	Npr3	Adenylyl cyclase class-4/guanylyl cyclase||Receptor, ligand binding region||Periplasmic binding protein-like I
14	56032860	56033059	200	WT_2_peak_1549	21	4.23311	5.85422	2.16766	94	Distal Intergenic	56022452	56026322	3871	-	ENSMUSG00000022221	ENSMUST00000022830	-6538	Ripk3	Protein kinase-like domain superfamily||Protein kinase, ATP binding site||Protein kinase domain||Serine-threonine/tyrosine-protein kinase, catalytic domain||Serine/threonine-protein kinase, active site||RHIM domain
14	56570938	56571137	200	WT_2_peak_1551	36	5.71429	7.94311	3.65308	120	Distal Intergenic	56602525	56626007	23483	+	ENSMUSG00000022229	ENSMUST00000007340	-31388	Atp12a	P-type ATPase, transmembrane domain superfamily||Cation-transporting P-type ATPase, N-terminal||HAD superfamily||P-type ATPase, haloacid dehalogenase domain||P-type ATPase subfamily IIC, subunit alpha||Potassium-transporting ATPase alpha chain 2||P-type ATPase, phosphorylation site||P-type ATPase, cytoplasmic domain N||P-type ATPase, A domain superfamily||Cation-transporting P-type ATPase, C-term…
15	32325733	32325932	200	WT_2_peak_1774	13	3.38648	4.41066	1.31067	99	Intron (ENSMUST00000226876/ENSMUSG00000022231, intron 1 of 8)	32245249	32678740	433492	+	ENSMUSG00000022231	ENSMUST00000227976	80484	Sema5a	Thrombospondin type-1 (TSP1) repeat||Semaphorin||Sema domain superfamily||WD40/YVTN repeat-like-containing domain superfamily||PSI domain||Sema domain||Thrombospondin type-1 (TSP1) repeat superfamily||Semaphorin-5A, sema domain
15	32296325	32296524	200	WT_2_peak_1773	52	6.75676	9.93651	5.27413	105	Intron (ENSMUST00000226876/ENSMUSG00000022231, intron 1 of 8)	32245249	32678740	433492	+	ENSMUSG00000022231	ENSMUST00000227976	51076	Sema5a	Thrombospondin type-1 (TSP1) repeat||Semaphorin||Sema domain superfamily||WD40/YVTN repeat-like-containing domain superfamily||PSI domain||Sema domain||Thrombospondin type-1 (TSP1) repeat superfamily||Semaphorin-5A, sema domain
15	32453804	32454003	200	WT_2_peak_1775	13	3.33333	4.24534	1.31067	99	Intron (ENSMUST00000226876/ENSMUSG00000022231, intron 3 of 8)	32601821	32689782	87962	+	ENSMUSG00000022231	ENSMUST00000227429	-147818	Sema5a	Thrombospondin type-1 (TSP1) repeat||Semaphorin||Sema domain superfamily||WD40/YVTN repeat-like-containing domain superfamily||PSI domain||Sema domain||Thrombospondin type-1 (TSP1) repeat superfamily||Semaphorin-5A, sema domain
15	32295955	32296154	200	WT_2_peak_1772	23	4.72973	6.11552	2.34485	96	Intron (ENSMUST00000226876/ENSMUSG00000022231, intron 1 of 8)	32245249	32678740	433492	+	ENSMUSG00000022231	ENSMUST00000227976	50706	Sema5a	Thrombospondin type-1 (TSP1) repeat||Semaphorin||Sema domain superfamily||WD40/YVTN repeat-like-containing domain superfamily||PSI domain||Sema domain||Thrombospondin type-1 (TSP1) repeat superfamily||Semaphorin-5A, sema domain
15	32476306	32476505	200	WT_2_peak_1776	13	3.38648	4.41066	1.31067	109	Intron (ENSMUST00000226876/ENSMUSG00000022231, intron 5 of 8)	32601821	32689782	87962	+	ENSMUSG00000022231	ENSMUST00000227429	-125316	Sema5a	Thrombospondin type-1 (TSP1) repeat||Semaphorin||Sema domain superfamily||WD40/YVTN repeat-like-containing domain superfamily||PSI domain||Sema domain||Thrombospondin type-1 (TSP1) repeat superfamily||Semaphorin-5A, sema domain
15	31316400	31316731	332	WT_2_peak_1768	13	3.62319	4.31715	1.31067	121	Intron (ENSMUST00000123325/ENSMUSG00000022237, intron 2 of 3)	31297713	31308340	10628	-	ENSMUSG00000022237	ENSMUST00000227867	-8060	Ankrd33b	Ankyrin repeat||-||Ankyrin repeat-containing domain superfamily
15	10684744	10684943	200	WT_2_peak_1709	22	4.54545	5.94521	2.2232	90	Intron (ENSMUST00000090339/ENSMUSG00000022246, intron 2 of 17)	10569055	10713626	144572	-	ENSMUSG00000022246	ENSMUST00000090339	28683	Rai14	Ankyrin repeat-containing domain superfamily||Ankycorbin||Ankyrin repeat
15	32944584	32944783	200	WT_2_peak_1777	21	4.23311	5.85422	2.16766	109	Intron (ENSMUST00000022871/ENSMUSG00000022261, intron 1 of 4)	32920869	33035081	114213	+	ENSMUSG00000022261	ENSMUST00000022871	23715	Sdc2	Syndecan/Neurexin domain||Neurexin/syndecan/glycophorin C||Syndecan-2||Syndecan, conserved site||Syndecan
15	27812165	27812364	200	WT_2_peak_1757	24	4.6875	6.27835	2.46484	22	Intron (ENSMUST00000090247/ENSMUSG00000022263, intron 33 of 56)	27821300	27823869	2570	-	ENSMUSG00000022263	ENSMUST00000227044	11505	Trio	Immunoglobulin-like domain||Serine/threonine-protein kinase, active site||SH3-like domain superfamily||PH-like domain superfamily||Pleckstrin homology domain||Rho GDP/GTP exchange factor Kalirin/TRIO||Protein kinase-like domain superfamily||Spectrin/alpha-actinin||-||Immunoglobulin subtype||CRAL-TRIO lipid binding domain||CRAL-TRIO lipid binding domain superfamily||Spectrin repeat||Protein kinase…
15	26239100	26239299	200	WT_2_peak_1750	13	3.38648	4.41066	1.31067	99	Distal Intergenic	26309134	26312457	3324	+	ENSMUSG00000022269	ENSMUST00000126304	-69835	Marchf11	Zinc finger, RING-CH-type||Zinc finger, RING/FYVE/PHD-type
15	37312570	37312769	200	WT_2_peak_1788	14	3.78788	4.66879	1.4833	99	Intron (ENSMUST00000161405/ENSMUSG00000022286, intron 8 of 9)	37318647	37363806	45160	+	ENSMUSG00000022286	ENSMUST00000161933	-5878	Grhl2	-||CP2 transcription factor
15	38701393	38701592	200	WT_2_peak_1790	19	4.28571	5.39333	1.99162	134	Distal Intergenic	38675933	38679612	3680	+	ENSMUSG00000022295	ENSMUST00000227482	25460	Atp6v1c1	-||Vacuolar ATP synthase subunit C superfamily||ATPase, V1 complex, subunit C
15	41662677	41662876	200	WT_2_peak_1798	17	3.96825	5.09812	1.77589	99	Intron (ENSMUST00000090096/ENSMUSG00000022307, intron 4 of 15)	41652911	41724443	71533	+	ENSMUSG00000022307	ENSMUST00000090095	9766	Oxr1	LysM domain||TLDc domain||LysM domain superfamily||-
15	41440966	41441165	200	WT_2_peak_1797	21	4.23311	5.85422	2.16766	134	Intron (ENSMUST00000090096/ENSMUSG00000022307, intron 2 of 15)	41312423	41724443	412021	+	ENSMUSG00000022307	ENSMUST00000230203	128543	Oxr1	LysM domain||TLDc domain||LysM domain superfamily||-
15	41217599	41217798	200	WT_2_peak_1796	37	5.64516	8.132	3.79623	175	Distal Intergenic	41310878	41724441	413564	+	ENSMUSG00000022307	ENSMUST00000090096	-93080	Oxr1	LysM domain||TLDc domain||LysM domain superfamily||-
15	47509720	47509919	200	WT_2_peak_1803	21	4.23311	5.85422	2.16766	99	Intron (ENSMUST00000160658/ENSMUSG00000022311, intron 52 of 68)	47492633	47497689	5057	-	ENSMUSG00000022311	ENSMUST00000161173	-12031	Csmd3	Sushi/SCR/CCP domain||Sushi/SCR/CCP superfamily||Spermadhesin, CUB domain superfamily||CUB domain
15	47443196	47443395	200	WT_2_peak_1802	21	4.23311	5.85422	2.16766	99	Downstream (<1kb)	47445122	47478597	33476	-	ENSMUSG00000022311	ENSMUST00000162006	35202	Csmd3	Sushi/SCR/CCP domain||Sushi/SCR/CCP superfamily||Spermadhesin, CUB domain superfamily||CUB domain
15	48117741	48117940	200	WT_2_peak_1804	36	5.55556	7.89624	3.62253	141	Exon (ENSMUST00000160716/ENSMUSG00000022311, exon 11 of 11)	47445119	47865017	419899	-	ENSMUSG00000022311	ENSMUST00000161653	-252724	Csmd3	Sushi/SCR/CCP domain||Sushi/SCR/CCP superfamily||Spermadhesin, CUB domain superfamily||CUB domain
15	35130241	35130659	419	WT_2_peak_1782	44	6.15385	8.90417	4.41644	58	Intron (ENSMUST00000018476/ENSMUSG00000022329, intron 1 of 10)	35072625	35155815	83191	-	ENSMUSG00000022329	ENSMUST00000138841	25156	Stk3	Mst1 SARAH domain||SARAH domain||Protein kinase domain||-||Protein kinase, ATP binding site||Protein kinase-like domain superfamily||p53-like tetramerisation domain superfamily
15	58919043	58919242	200	WT_2_peak_1822	54	6.84931	10.1135	5.42495	79	Intron (ENSMUST00000080371/ENSMUSG00000022353, intron 3 of 14)	58815209	58912446	97238	-	ENSMUSG00000022353	ENSMUST00000226976	-6597	Mtss1	I-BAR domain containing protein MTSS1||WH2 domain||I-BAR domain containing protein MTSS1/MTSS2||IMD/I-BAR domain||AH/BAR domain superfamily
15	64764375	64764574	200	WT_2_peak_1836	37	5.64516	8.132	3.79623	98	Intron (ENSMUST00000180105/ENSMUSG00000094296, intron 2 of 2)	64654411	64794120	139710	-	ENSMUSG00000022376	ENSMUST00000228109	29546	Adcy8	Adenylyl cyclase class-4/guanylyl cyclase, conserved site||Adenylyl cyclase class-3/4/guanylyl cyclase||Adenylate cyclase, N-terminal||Nucleotide cyclase||Adenylate cyclase||Adenylate cyclase, conserved domain
15	64235274	64235473	200	WT_2_peak_1835	30	5	7.12547	3.06728	88	Intron (ENSMUST00000177374/ENSMUSG00000022377, intron 1 of 30)	63961296	64221735	260440	-	ENSMUSG00000022377	ENSMUST00000177035	-13539	Asap1	ARFGAP/RecO-like zinc finger||Arf-GAP with SH3 domain, ANK repeat and PH domain-containing protein||SH3-like domain superfamily||ArfGAP domain superfamily||ASAP, PH domain||ASAP1, SH3 domain||Ankyrin repeat||AH/BAR domain superfamily||ASAP1, BAR domain||SH3 domain||Arf GTPase activating protein||Pleckstrin homology domain||Ankyrin repeat-containing domain superfamily||PH-like domain superfamily
15	94286756	94286955	200	WT_2_peak_1907	44	6.15385	8.90417	4.41644	89	Intron (ENSMUST00000035342/ENSMUSG00000022449, intron 3 of 38)	94168044	94302139	134096	-	ENSMUSG00000022449	ENSMUST00000035342	15184	Adamts20	ADAMTS/ADAMTS-like, Spacer 1||Metallopeptidase, catalytic domain superfamily||Thrombospondin type-1 (TSP1) repeat superfamily||ADAMTS, cysteine-rich domain 2||Peptidase M12B, ADAM/reprolysin||ADAMTS/ADAMTS-like, cysteine-rich domain 3||Thrombospondin type-1 (TSP1) repeat||Peptidase M12B, propeptide||ADAMTS/ADAMTS-like||Peptidase M12B, GON-ADAMTSs
15	95337024	95337223	200	WT_2_peak_1912	21	4.23311	5.85422	2.16766	150	Intron (ENSMUST00000229933/ENSMUSG00000022454, intron 4 of 20)	95084587	95426059	341473	-	ENSMUSG00000022454	ENSMUST00000229981	88836	Nell2	VWFC domain||Concanavalin A-like lectin/glucanase domain superfamily||EGF domain||Growth factor receptor cysteine-rich domain superfamily||EGF-like domain||EGF-like calcium-binding domain||Laminin G domain||-||EGF-like calcium-binding, conserved site||EGF-type aspartate/asparagine hydroxylation site
15	103369378	103369577	200	WT_2_peak_1933	26	4.7619	6.46405	2.60474	98	Intron (ENSMUST00000229468/ENSMUSG00000022488, intron 4 of 29)	103362254	103407237	44984	+	ENSMUSG00000022488	ENSMUST00000047405	7124	Nckap1l	Nck-associated protein 1||-
16	11949818	11950017	200	WT_2_peak_1959	21	4.41176	5.65309	2.12592	91	Intron (ENSMUST00000170672/ENSMUSG00000022494, intron 2 of 4)	11802584	11813260	10677	+	ENSMUSG00000022494	ENSMUST00000229804	147234	Shisa9	Shisa family
16	10945446	10945645	200	WT_2_peak_1958	36	5.71429	7.94311	3.65308	80	Intron (ENSMUST00000038424/ENSMUSG00000022498, intron 2 of 11)	10906136	10940601	34466	-	ENSMUSG00000022498	ENSMUST00000131012	-4845	Txndc11	Thioredoxin domain||Thioredoxin-like superfamily||-
16	10792926	10793126	201	WT_2_peak_1957	76	7.92683	12.5716	7.63816	99	Promoter (<=1kb)	10778688	10793443	14756	-	ENSMUSG00000022500	ENSMUST00000117360	317	Litaf	LPS-induced tumour necrosis factor alpha factor||LITAF domain containing protein
16	25436026	25436225	200	WT_2_peak_1983	15	3.84615	4.80175	1.57761	99	Distal Intergenic	25502513	25640068	137556	+	ENSMUSG00000022510	ENSMUST00000115307	-66288	Trp63	Tumour protein p63||p53-like transcription factor, DNA-binding||p53, DNA-binding domain||p53/RUNT-type transcription factor, DNA-binding domain superfamily||Tumour protein p63, SAM domain||p53 tumour suppressor family||Sterile alpha motif domain||p53-like tetramerisation domain superfamily||Sterile alpha motif/pointed domain superfamily||p53, tetramerisation domain
16	26081700	26081899	200	WT_2_peak_1985	13	3.38648	4.41066	1.31067	99	Distal Intergenic	26175400	26179544	4145	-	ENSMUSG00000022512	ENSMUST00000232215	97645	Cldn1	Claudin||Claudin-1||Claudin, conserved site||PMP-22/EMP/MP20/Claudin superfamily
16	26121678	26121877	200	WT_2_peak_1986	13	3.38648	4.41066	1.31067	99	Distal Intergenic	26175400	26179544	4145	-	ENSMUSG00000022512	ENSMUST00000232215	57667	Cldn1	Claudin||Claudin-1||Claudin, conserved site||PMP-22/EMP/MP20/Claudin superfamily
16	28344447	28344646	200	WT_2_peak_1991	16	3.90625	4.94438	1.6741	19	Intron (ENSMUST00000232352/ENSMUSG00000022523, intron 1 of 4)	28008176	28383703	375528	-	ENSMUSG00000022523	ENSMUST00000231399	39057	Fgf12	Cytokine IL1/FGF||Fibroblast growth factor 12||Fibroblast growth factor family
16	28256554	28256753	200	WT_2_peak_1990	29	4.91803	6.88453	2.90475	98	Intron (ENSMUST00000100024/ENSMUSG00000022523, intron 1 of 4)	28215697	28264827	49131	-	ENSMUSG00000022523	ENSMUST00000231717	8074	Fgf12	Cytokine IL1/FGF||Fibroblast growth factor 12||Fibroblast growth factor family
16	28961268	28961467	200	WT_2_peak_1992	32	5.38462	7.47634	3.28644	148	Distal Intergenic	29028447	29049283	20837	+	ENSMUSG00000022525	ENSMUST00000089824	-66980	Plaat1	LRAT domain||-
16	55805489	55805688	200	WT_2_peak_2046	13	3.38648	4.41066	1.31067	60	Intron (ENSMUST00000050248/ENSMUSG00000022601, intron 3 of 10)	55809329	55812490	3162	+	ENSMUSG00000022601	ENSMUST00000183440	-3641	Zbtb11	SKP1/BTB/POZ domain superfamily||Zinc finger C2H2-type||BTB/POZ domain||Integrase zinc-binding domain||Zinc finger C2H2 superfamily
15	90856070	90856333	264	WT_2_peak_1898	100	9.28571	15.1287	10.0715	107	Intron (ENSMUST00000100304/ENSMUSG00000022629, intron 13 of 36)	90826448	90850605	24158	-	ENSMUSG00000022629	ENSMUST00000229801	-5465	Kif21a	WD40/YVTN repeat-like-containing domain superfamily||P-loop containing nucleoside triphosphate hydrolase||Kinesin-like protein||WD40 repeat, conserved site||Kinesin motor domain||WD40-repeat-containing domain superfamily||Kinesin motor domain, conserved site||Kinesin motor domain superfamily||WD40 repeat
15	90827501	90827787	287	WT_2_peak_1897	44	6.15385	8.90417	4.41644	170	Intron (ENSMUST00000100304/ENSMUSG00000022629, intron 31 of 36)	90823187	90835509	12323	-	ENSMUSG00000022629	ENSMUST00000230487	7722	Kif21a	WD40/YVTN repeat-like-containing domain superfamily||P-loop containing nucleoside triphosphate hydrolase||Kinesin-like protein||WD40 repeat, conserved site||Kinesin motor domain||WD40-repeat-containing domain superfamily||Kinesin motor domain, conserved site||Kinesin motor domain superfamily||WD40 repeat
16	50099100	50099299	200	WT_2_peak_2033	13	3.38648	4.41066	1.31067	99	Intron (ENSMUST00000138166/ENSMUSG00000022641, intron 4 of 16)	50017522	50151356	133835	-	ENSMUSG00000022641	ENSMUST00000114488	52057	Bbx	High mobility group box domain superfamily||High mobility group box domain||HMG box transcription factor BBX, domain of unknown function DUF2028
16	50153083	50153357	275	WT_2_peak_2034	21	4.16667	5.64624	2.12592	161	Promoter (1-2kb)	50017522	50151356	133835	-	ENSMUSG00000022641	ENSMUST00000114488	-1727	Bbx	High mobility group box domain superfamily||High mobility group box domain||HMG box transcription factor BBX, domain of unknown function DUF2028
16	48265341	48265540	200	WT_2_peak_2029	18	4.03226	5.26473	1.88738	99	Intron (ENSMUST00000023330/ENSMUSG00000022652, intron 3 of 26)	48251600	48451263	199664	+	ENSMUSG00000022652	ENSMUST00000023330	13741	Morc1	Histidine kinase/HSP90-like ATPase superfamily||Morc, S5 domain 2-like||Zinc finger, CW-type
16	48322939	48323138	200	WT_2_peak_2030	18	4.03226	5.26473	1.88738	110	Intron (ENSMUST00000023330/ENSMUSG00000022652, intron 12 of 26)	48299995	48382003	82009	+	ENSMUSG00000022652	ENSMUST00000232256	22944	Morc1	Histidine kinase/HSP90-like ATPase superfamily||Morc, S5 domain 2-like||Zinc finger, CW-type
16	46283694	46283893	200	WT_2_peak_2022	27	4.83871	6.66521	2.73983	148	Intron (ENSMUST00000023335/ENSMUSG00000022656, intron 2 of 8)	46215352	46268873	53522	-	ENSMUSG00000022656	ENSMUST00000121245	-14821	Nectin3	Immunoglobulin-like domain||Nectin-3||CD80-like, immunoglobulin C2-set||Immunoglobulin V-set domain||Immunoglobulin-like domain superfamily||Immunoglobulin subtype||-||Immunoglobulin-like fold
16	45173329	45173577	249	WT_2_peak_2020	65	7.46269	11.379	6.54094	122	Distal Intergenic	45212608	45220675	8068	-	ENSMUSG00000022661	ENSMUST00000167355	47098	Cd200	OX-2 membrane glycoprotein||Immunoglobulin-like domain||Immunoglobulin||Immunoglobulin-like fold||Immunoglobulin V-set domain||Immunoglobulin-like domain superfamily||Immunoglobulin subtype||-
16	70118257	70118539	283	WT_2_peak_2067	47	6.42857	9.29728	4.72404	126	Intron (ENSMUST00000163832/ENSMUSG00000022707, intron 1 of 15)	70111022	70366602	255581	+	ENSMUSG00000022707	ENSMUST00000170464	7235	Gbe1	Immunoglobulin E-set||Glycoside hydrolase, family 13, N-terminal||Immunoglobulin-like fold||Glycosyl hydrolase, family 13, catalytic domain||Alpha-amylase/branching enzyme, C-terminal all beta||1,4-alpha-glucan-branching enzyme||Glycosyl hydrolase, all-beta||Glycoside hydrolase superfamily
16	70224638	70224837	200	WT_2_peak_2068	21	4.23311	5.85422	2.16766	187	Intron (ENSMUST00000163832/ENSMUSG00000022707, intron 3 of 15)	70111022	70366602	255581	+	ENSMUSG00000022707	ENSMUST00000170464	113616	Gbe1	Immunoglobulin E-set||Glycoside hydrolase, family 13, N-terminal||Immunoglobulin-like fold||Glycosyl hydrolase, family 13, catalytic domain||Alpha-amylase/branching enzyme, C-terminal all beta||1,4-alpha-glucan-branching enzyme||Glycosyl hydrolase, all-beta||Glycoside hydrolase superfamily
16	43318302	43318501	200	WT_2_peak_2019	18	4.03226	5.26473	1.88738	99	Intron (ENSMUST00000132881/ENSMUSG00000022708, intron 4 of 4)	43323977	43397556	73580	+	ENSMUSG00000022708	ENSMUST00000126100	-5476	Zbtb20	BTB/POZ domain||SKP1/BTB/POZ domain superfamily||Zinc finger C2H2-type||Zinc finger C2H2 superfamily||-
16	17311751	17311950	200	WT_2_peak_1971	36	5.6962	7.915	3.63842	99	Intron (ENSMUST00000115685/ENSMUSG00000022763, intron 2 of 20)	17307711	17323270	15560	+	ENSMUSG00000022763	ENSMUST00000231508	4040	Aifm3	Rieske [2Fe-2S] iron-sulphur domain||Reductase, C-terminal||FAD/NAD(P)-binding domain superfamily||Rieske [2Fe-2S] iron-sulphur domain superfamily||FAD/NAD(P)-binding domain||FAD/NAD-linked reductase, dimerisation domain superfamily
16	32489836	32490046	211	WT_2_peak_1995	13	3.61446	4.18426	1.31067	99	Promoter (1-2kb)	32488211	32494534	6324	+	ENSMUSG00000022791	ENSMUST00000238799	1625	Tnk2	Cdc42 binding domain-like superfamily||Cdc42 binding domain-like||Mig-6 domain||Serine-threonine/tyrosine-protein kinase, catalytic domain||Activated CDC42 kinase 1||-||Protein kinase, ATP binding site||SH3 domain||Protein kinase-like domain superfamily||SH3-like domain superfamily||Tyrosine-protein kinase, active site||Sterile alpha motif/pointed domain superfamily||Tyrosine-protein kinase, cata…
16	34688015	34688214	200	WT_2_peak_1998	19	4.09836	5.44648	1.99872	99	Intron (ENSMUST00000155268/ENSMUSG00000022836, intron 3 of 5)	34720625	34807211	86587	+	ENSMUSG00000022836	ENSMUST00000232482	-32411	Mylk	Serine/threonine-protein kinase, active site||Myosin Light Chain Kinase 1, Kinase domain||Immunoglobulin-like domain||Protein kinase domain||Fibronectin type III||Immunoglobulin subtype 2||Immunoglobulin-like fold||Immunoglobulin I-set||Fibronectin type III superfamily||Immunoglobulin-like domain superfamily||Immunoglobulin subtype||Protein kinase-like domain superfamily||Protein kinase, ATP bind…
16	76887704	76887903	200	WT_2_peak_2083	13	3.38648	4.41066	1.31067	99	Intron (ENSMUST00000023580/ENSMUSG00000022867, intron 17 of 23)	76880788	76905093	24306	+	ENSMUSG00000022867	ENSMUST00000232351	6916	Usp25	Ubiquitin interacting motif||Papain-like cysteine peptidase superfamily||Peptidase C19, ubiquitin carboxyl-terminal hydrolase||UBA-like superfamily||Ubiquitin specific protease, conserved site||Ubiquitin specific protease domain
16	72392061	72392260	200	WT_2_peak_2071	52	6.55738	9.95096	5.27414	167	Intron (ENSMUST00000231580/ENSMUSG00000022883, intron 1 of 1)	72360588	72842983	482396	+	ENSMUSG00000022883	ENSMUST00000232205	31473	Robo1	Immunoglobulin-like domain||Roundabout homologue 1||Fibronectin type III superfamily||Immunoglobulin-like fold||Immunoglobulin I-set||Immunoglobulin V-set domain||Immunoglobulin subtype||Immunoglobulin-like domain superfamily||Immunoglobulin subtype 2||Fibronectin type III
16	85019771	85019978	208	WT_2_peak_2105	50	6.61765	9.69352	5.05783	83	Distal Intergenic	84746573	84970654	224082	-	ENSMUSG00000022892	ENSMUST00000227723	-49117	App	Amyloidogenic glycoprotein, extracellular||E2 domain superfamily||Amyloidogenic glycoprotein, copper-binding domain conserved site||Amyloidogenic glycoprotein, amyloid-beta peptide||Amyloid-beta precursor protein||Pancreatic trypsin inhibitor Kunitz domain superfamily||Amyloidogenic glycoprotein, E2 domain||PH-like domain superfamily||Amyloidogenic glycoprotein, heparin-binding||Amyloidogenic gly…
16	62742783	62742982	200	WT_2_peak_2056	21	4.23311	5.85422	2.16766	131	Promoter (<=1kb)	62741830	62748753	6924	+	ENSMUSG00000022912	ENSMUST00000127502	953	Pros1	Laminin G domain||EGF-like calcium-binding domain||EGF-like domain||EGF-like calcium-binding, conserved site||EGF-type aspartate/asparagine hydroxylation site||Vitamin K-dependent protein S||Concanavalin A-like lectin/glucanase domain superfamily||Gamma-carboxyglutamic acid-rich (GLA) domain superfamily||Coagulation factor-like, Gla domain superfamily||Growth factor receptor cysteine-rich domain …
16	93585993	93586521	529	WT_2_peak_2125	57	7.04225	10.4928	5.74678	148	Intron (ENSMUST00000045004/ENSMUSG00000022946, intron 26 of 36)	93589677	93596903	7227	+	ENSMUSG00000022946	ENSMUST00000232210	-3156	Dop1b	Dopey, N-terminal||Protein dopey||-
16	91543660	91543859	200	WT_2_peak_2119	22	4.65116	6.02366	2.29557	97	Intron (ENSMUST00000114001/ENSMUSG00000022957, intron 1 of 28)	91552987	91599958	46972	+	ENSMUSG00000022957	ENSMUST00000231974	-9128	Itsn1	C2 domain superfamily||Dbl homology (DH) domain||EF-hand domain pair||SH3-like domain superfamily||EF-Hand 1, calcium-binding site||Guanine-nucleotide dissociation stimulator, CDC24, conserved site||EF-hand domain||SH3 domain||-||PH-like domain superfamily||C2 domain||Pleckstrin homology domain||Dbl homology (DH) domain superfamily||EH domain
15	99436864	99437063	200	WT_2_peak_1924	24	4.81928	6.30299	2.48804	97	Distal Intergenic	99394893	99426046	31154	-	ENSMUSG00000023011	ENSMUST00000023750	-10818	Faim2	Bax inhibitor 1-related
15	99433522	99433721	200	WT_2_peak_1923	21	4.48718	5.67707	2.14742	98	Distal Intergenic	99394893	99426046	31154	-	ENSMUSG00000023011	ENSMUST00000023750	-7476	Faim2	Bax inhibitor 1-related
15	100116603	100116802	200	WT_2_peak_1925	15	3.84615	4.80175	1.57761	99	3' UTR	100125700	100159125	33426	+	ENSMUSG00000023027	ENSMUST00000023769	-8898	Atf1	cAMP-dependent transcription factor ATF1||Basic-leucine zipper domain||cAMP response element binding (CREB) protein||-||Coactivator CBP, pKID
15	100288723	100288922	200	WT_2_peak_1926	30	5	7.12547	3.06728	110	Intron (ENSMUST00000023774/ENSMUSG00000023030, intron 16 of 16)	100295475	100301124	5650	-	ENSMUSG00000023030	ENSMUST00000124324	12202	Slc11a2	NRAMP family||-
15	100694876	100695075	200	WT_2_peak_1927	20	4.34783	5.5196	2.05632	170	Intron (ENSMUST00000023776/ENSMUSG00000023032, intron 13 of 24)	100700629	100704170	3542	+	ENSMUSG00000023032	ENSMUST00000162805	-5554	Slc4a8	Bicarbonate transporter, eukaryotic||Phosphotransferase/anion transporter||Bicarbonate transporter, C-terminal||-||Sodium bicarbonate cotransporter||Band 3 cytoplasmic domain
3	51116812	51117011	200	WT_2_peak_3156	16	3.90625	4.94438	1.6741	99	Distal Intergenic	51131868	51159065	27198	+	ENSMUSG00000023087	ENSMUST00000023849	-14857	Noct	Nocturnin, deadenylase domain||Endonuclease/exonuclease/phosphatase superfamily||Nocturnin||Endonuclease/exonuclease/phosphatase
3	51145926	51146125	200	WT_2_peak_3157	30	5	7.12547	3.06728	99	Promoter (1-2kb)	51147627	51159045	11419	+	ENSMUSG00000023087	ENSMUST00000144826	-1502	Noct	Nocturnin, deadenylase domain||Endonuclease/exonuclease/phosphatase superfamily||Nocturnin||Endonuclease/exonuclease/phosphatase
5	134609735	134609934	200	WT_2_peak_4005	26	4.7619	6.46405	2.60474	110	Promoter (<=1kb)	134610220	134620051	9832	+	ENSMUSG00000023104	ENSMUST00000202761	-286	Rfc2	DNA polymerase III, clamp loader complex, gamma/delta/delta subunit, C-terminal||ATPase, AAA-type, core||Replication factor C, C-terminal||-||AAA+ ATPase domain||P-loop containing nucleoside triphosphate hydrolase
7	18760457	18760674	218	WT_2_peak_4369	26	4.92958	6.49881	2.62754	91	Promoter (2-3kb)	18758351	18785678	27328	+	ENSMUSG00000023118	ENSMUST00000146903	2106	Sympk	-||Armadillo-type fold||Symplekin C-terminal||Symplekin/Pta1||Symplekin/Pta1, N-terminal||Armadillo-like helical
4	119491250	119491656	407	WT_2_peak_3642	19	4.28571	5.39333	1.99162	102	Distal Intergenic	119494901	119496668	1768	+	ENSMUSG00000023247	ENSMUST00000024015	-3245	Guca2a	Guanylin superfamily||Guanylin
2	71416926	71417125	200	WT_2_peak_2817	21	4.16667	5.64624	2.12592	97	Distal Intergenic	71373752	71377098	3347	-	ENSMUSG00000023391	ENSMUST00000024159	-39828	Dlx2	Homeobox domain||Homeobox domain, metazoa||Homeobox-like domain superfamily||Distal-less-like homeobox protein, N-terminal domain||Homeobox, conserved site||Helix-turn-helix motif
8	105382572	105382995	424	WT_2_peak_4863	13	3.67647	4.42739	1.31067	100	Intron (ENSMUST00000171130/ENSMUSG00000023737, intron 1 of 2)	105379249	105385079	5831	+	ENSMUSG00000023737	ENSMUST00000067136	3323	NA	NA
11	3092537	3092832	296	WT_2_peak_674	27	5.06329	6.72126	2.79319	161	Promoter (<=1kb)	3081890	3092378	10489	-	ENSMUSG00000023764	ENSMUST00000137633	-159	Sfi1	Protein SFI1 homologue||-
11	3134590	3135117	528	WT_2_peak_675b	15	2.52294	4.70253	1.51686	391	Promoter (2-3kb)	3115625	3137355	21731	-	ENSMUSG00000023764	ENSMUST00000155763	2238	Sfi1	Protein SFI1 homologue||-
11	3134590	3135117	528	WT_2_peak_675a	43	3.4279	8.75425	4.30226	98	Promoter (2-3kb)	3115625	3137355	21731	-	ENSMUSG00000023764	ENSMUST00000155763	2238	Sfi1	Protein SFI1 homologue||-
17	3132044	3132277	234	WT_2_peak_2136	24	4.81928	6.30299	2.48804	124	Promoter (2-3kb)	3128013	3134315	6303	-	ENSMUSG00000023795	ENSMUST00000184936	2038	NA	NA
17	3853241	3853440	200	WT_2_peak_2138	21	4.16667	5.64624	2.12592	100	Distal Intergenic	3685515	3746536	61022	-	ENSMUSG00000023802	ENSMUST00000115800	-106705	Nox3	NADPH oxidase 3||FAD-binding domain, ferredoxin reductase-type||Ferric reductase transmembrane component-like domain||Riboflavin synthase-like beta-barrel||FAD-binding 8||Ferredoxin-NADP reductase (FNR), nucleotide-binding domain||Cytochrome b245, heavy chain||Ferric reductase, NAD binding domain
17	3755934	3756133	200	WT_2_peak_2137	13	3.57143	4.21294	1.31067	86	Distal Intergenic	3685515	3746536	61022	-	ENSMUSG00000023802	ENSMUST00000115800	-9398	Nox3	NADPH oxidase 3||FAD-binding domain, ferredoxin reductase-type||Ferric reductase transmembrane component-like domain||Riboflavin synthase-like beta-barrel||FAD-binding 8||Ferredoxin-NADP reductase (FNR), nucleotide-binding domain||Cytochrome b245, heavy chain||Ferric reductase, NAD binding domain
17	7203436	7203635	200	WT_2_peak_2146	13	3.38648	4.41066	1.31067	99	Intron (ENSMUST00000231794/ENSMUSG00000023806, intron 2 of 7)	7188268	7215680	27413	-	ENSMUSG00000023806	ENSMUST00000232602	12045	Rsph3b	Radial spoke 3
17	12317668	12317867	200	WT_2_peak_2158	43	6.16438	8.77436	4.31515	147	Distal Intergenic	12337591	12429597	92007	+	ENSMUSG00000023827	ENSMUST00000164143	-19724	Agpat4	Acyltransferase, C-terminal domain||Phospholipid/glycerol acyltransferase||-
17	15966291	15966490	200	WT_2_peak_2172	34	5.46875	7.67852	3.44261	99	Intron (ENSMUST00000024627/ENSMUSG00000023852, intron 17 of 35)	15958797	15975610	16814	+	ENSMUSG00000023852	ENSMUST00000174461	7494	Chd1	Domain of unknown function DUF4208||P-loop containing nucleoside triphosphate hydrolase||Chromo domain, conserved site||Helicase, C-terminal||Chromo/chromo shadow domain||Helicase superfamily 1/2, ATP-binding domain||SNF2, N-terminal||SNF2-like, N-terminal domain superfamily||-||CDH1/2, SANT-Helical linker 1||Chromo domain||Chromo-like domain superfamily
17	9249846	9250162	317	WT_2_peak_2150	57	7.04225	10.4928	5.74678	179	Distal Intergenic	9207215	9224095	16881	+	ENSMUSG00000023873	ENSMUST00000136954	42631	1700010I14Rik	Translin-associated factor X-interacting protein 1, N-terminal||-
17	43375740	43375939	200	WT_2_peak_2218	13	3.38648	4.41066	1.31067	99	Exon (ENSMUST00000024708/ENSMUSG00000023915, exon 4 of 6)	43327459	43349619	22161	+	ENSMUSG00000023915	ENSMUST00000233482	48281	Tnfrsf21	Tumour necrosis factor receptor 21||Tumor necrosis factor receptor 21, N-terminal||Death domain||Tumor necrosis factor receptor 21, death domain||TNFR/NGFR cysteine-rich region||Death-like domain superfamily
17	41130899	41131100	202	WT_2_peak_2212	39	5.88235	8.29379	3.93755	125	Intron (ENSMUST00000024721/ENSMUSG00000023926, intron 1 of 9)	41122075	41142136	20062	+	ENSMUSG00000023926	ENSMUST00000233619	8824	Rhag	-||Ammonium/urea transporter||Ammonium transporter AmtB-like domain||Blood group Rhesus C/E/D polypeptide
17	41098872	41099071	200	WT_2_peak_2211	21	4.16667	5.64624	2.12592	162	Intron (ENSMUST00000232709/ENSMUSG00000023930, intron 5 of 10)	41095886	41104958	9073	-	ENSMUSG00000023930	ENSMUST00000141204	5887	Crisp2	Cysteine-rich secretory protein, SCP domain||-||Crisp-like domain||Cysteine-rich secretory protein-related||CAP domain||CAP superfamily||Allergen V5/Tpx-1-related, conserved site||Cysteine-rich secretory protein||ShKT domain
17	45796033	45796232	200	WT_2_peak_2228	27	5	6.61114	2.73451	96	Distal Intergenic	45751504	45786341	34838	-	ENSMUSG00000023935	ENSMUST00000233323	-9692	Spats1	Spermatogenesis-associated serine-rich protein 1
17	48667681	48667880	200	WT_2_peak_2234	28	5.07246	6.78796	2.84497	125	Promoter (<=1kb)	48666947	48674049	7103	+	ENSMUSG00000023993	ENSMUST00000225849	734	Treml1	Immunoglobulin-like fold||Immunoglobulin-like domain superfamily||-||Immunoglobulin subtype
17	29183578	29183909	332	WT_2_peak_2193	32	5.40541	7.34038	3.22341	190	Intron (ENSMUST00000233145/ENSMUSG00000005936, intron 5 of 6)	29189985	29192051	2067	-	ENSMUSG00000024006	ENSMUST00000156732	8142	Stk38	Serine/threonine-protein kinase, active site||AGC-kinase, C-terminal||Protein kinase domain||-||Protein kinase, C-terminal||Protein kinase, ATP binding site||Protein kinase-like domain superfamily
17	31524564	31524763	200	WT_2_peak_2199	17	4.10959	5.0513	1.76994	99	Promoter (<=1kb)	31524517	31526931	2415	+	ENSMUSG00000024036	ENSMUST00000237835	47	Slc37a1	Sugar phosphate transporter||Glucose-6-phosphate exchanger SLC37A1/ SLC37A2||MFS transporter superfamily||Major facilitator superfamily domain||-||Major facilitator superfamily
17	69457623	69457822	200	WT_2_peak_2288	44	6.15385	8.90417	4.41644	101	Intron (ENSMUST00000223610/ENSMUSG00000024044, intron 1 of 3)	69463739	69596984	133246	+	ENSMUSG00000024044	ENSMUST00000225740	-5917	Epb41l3	Band 4.1 domain||FERM conserved site||FERM domain||FERM adjacent (FA)||PH-like domain superfamily||SAB domain||FERM central domain||-||FERM, N-terminal||FERM superfamily, second domain||Band 4.1, C-terminal||FERM, C-terminal PH-like domain||Ezrin/radixin/moesin-like||Ubiquitin-like domain superfamily||FERM/acyl-CoA-binding protein superfamily||Band 4.1-like protein 3
17	72155486	72155685	200	WT_2_peak_2293	13	3.33333	4.24534	1.31067	99	Intron (ENSMUST00000230747/ENSMUSG00000024059, intron 14 of 16)	72163281	72171268	7988	+	ENSMUSG00000024059	ENSMUST00000230290	-7596	Clip4	Ankyrin repeat||CAP Gly-rich domain superfamily||Ankyrin repeat-containing domain superfamily||-||CAP-Gly domain-containing linker protein 4||CAP Gly-rich domain
17	73838260	73838663	404	WT_2_peak_2296	13	3.67647	4.42739	1.31067	83	Intron (ENSMUST00000024858/ENSMUSG00000024064, intron 6 of 14)	73800750	73849040	48291	-	ENSMUSG00000024064	ENSMUST00000232785	10377	Galnt14	Ricin B-like lectins||Glycosyltransferase 2-like||N-acetylgalactosaminyltransferase||Nucleotide-diphospho-sugar transferases||Ricin B, lectin domain
17	74009344	74009543	200	WT_2_peak_2297	16	3.90625	4.94438	1.6741	99	Intron (ENSMUST00000024858/ENSMUSG00000024064, intron 1 of 14)	73826620	74017061	190442	-	ENSMUSG00000024064	ENSMUST00000233326	7518	Galnt14	Ricin B-like lectins||Glycosyltransferase 2-like||N-acetylgalactosaminyltransferase||Nucleotide-diphospho-sugar transferases||Ricin B, lectin domain
17	74669458	74669657	200	WT_2_peak_2299	30	5	7.12547	3.06728	180	Intron (ENSMUST00000224711/ENSMUSG00000024068, intron 4 of 16)	74674291	74680714	6424	+	ENSMUSG00000024068	ENSMUST00000233554	-4634	Spast	AAA ATPase, AAA+ lid domain||P-loop containing nucleoside triphosphate hydrolase||AAA+ ATPase domain||Spastin||ATPase, AAA-type, core||Spastin, chordate||ATPase, AAA-type, conserved site||Vps4 oligomerisation, C-terminal||MIT domain||-
17	75096293	75096492	200	WT_2_peak_2300	16	3.90625	4.94438	1.6741	99	Intron (ENSMUST00000024882/ENSMUSG00000024078, intron 12 of 19)	75077061	75087850	10790	+	ENSMUSG00000024078	ENSMUST00000235123	19232	Ttc27	Tetratricopeptide repeat||Tetratricopeptide-like helical domain superfamily||-||Tetratricopeptide repeat protein TTC27/Emw1
17	79380822	79381021	200	WT_2_peak_2309	44	6.15385	8.90417	4.41644	94	Intron (ENSMUST00000040789/ENSMUSG00000024084, intron 3 of 6)	79384431	79389282	4852	+	ENSMUSG00000024084	ENSMUST00000233899	-3410	Qpct	M28 Zn-Peptidase Glutaminyl Cyclase||Glutaminyl-peptide cyclotransferase-like||Peptidase M28
17	90710618	90710817	200	WT_2_peak_2340	21	4.23311	5.85422	2.16766	99	Intron (ENSMUST00000072671/ENSMUSG00000024109, intron 15 of 20)	90515716	90762250	246535	-	ENSMUSG00000024109	ENSMUST00000196269	51433	Nrxn1	Concanavalin A-like lectin/glucanase domain superfamily||Laminin G domain||EGF-like domain||Syndecan/Neurexin domain||Neurexin/syndecan/glycophorin C||EGF-type aspartate/asparagine hydroxylation site
17	90418650	90418849	200	WT_2_peak_2338	21	4.23311	5.85422	2.16766	99	Intron (ENSMUST00000072671/ENSMUSG00000024109, intron 19 of 20)	90343698	90395828	52131	-	ENSMUSG00000024109	ENSMUST00000173917	-22822	Nrxn1	Concanavalin A-like lectin/glucanase domain superfamily||Laminin G domain||EGF-like domain||Syndecan/Neurexin domain||Neurexin/syndecan/glycophorin C||EGF-type aspartate/asparagine hydroxylation site
17	90447971	90448170	200	WT_2_peak_2339	13	3.38648	4.41066	1.31067	99	Intron (ENSMUST00000072671/ENSMUSG00000024109, intron 19 of 20)	90343698	90395828	52131	-	ENSMUSG00000024109	ENSMUST00000173917	-52143	Nrxn1	Concanavalin A-like lectin/glucanase domain superfamily||Laminin G domain||EGF-like domain||Syndecan/Neurexin domain||Neurexin/syndecan/glycophorin C||EGF-type aspartate/asparagine hydroxylation site
17	90959827	90960026	200	WT_2_peak_2341	13	3.38648	4.41066	1.31067	99	Intron (ENSMUST00000072671/ENSMUSG00000024109, intron 6 of 20)	90897344	90937652	40309	-	ENSMUSG00000024109	ENSMUST00000177342	-22175	Nrxn1	Concanavalin A-like lectin/glucanase domain superfamily||Laminin G domain||EGF-like domain||Syndecan/Neurexin domain||Neurexin/syndecan/glycophorin C||EGF-type aspartate/asparagine hydroxylation site
17	86371149	86371348	200	WT_2_peak_2328	13	3.38648	4.41066	1.31067	99	Intron (ENSMUST00000095187/ENSMUSG00000024135, intron 14 of 20)	86355403	86365128	9726	-	ENSMUSG00000024135	ENSMUST00000234645	-6021	Srbd1	Tex protein, YqgF-like domain||Nucleic acid-binding, OB-fold||Tex-like domain superfamily||HHH domain 9||Ribonuclease H-like superfamily||S1 domain||YqgF/RNase H-like domain||YqgF/RNase H-like domain superfamily||RNA-binding domain, S1||Tex-like protein, N-terminal||Tex-like protein, HTH domain superfamily||Tex, S1 domain||RuvA domain 2-like
17	88982048	88982247	200	WT_2_peak_2335	13	3.38648	4.41066	1.31067	93	Intron (ENSMUST00000024970/ENSMUSG00000024154, intron 3 of 8)	88976124	89002014	25891	+	ENSMUSG00000024154	ENSMUST00000161481	5924	Gtf2a1l	Transcription factor IIA, alpha/beta subunit||Transcription factor IIA, beta-barrel
17	59261827	59262026	200	WT_2_peak_2262	32	5.07973	7.3762	3.22341	106	Intron (ENSMUST00000025064/ENSMUSG00000024227, intron 4 of 12)	59185803	59298370	112568	-	ENSMUSG00000024227	ENSMUST00000025064	36344	Pdzph1	Pleckstrin homology domain||PH-like domain superfamily||PDZ superfamily||PDZ domain
18	4979316	4979515	200	WT_2_peak_2344	21	4.41176	5.65309	2.12592	75	Intron (ENSMUST00000126977/ENSMUSG00000024236, intron 1 of 37)	4993813	5046877	53065	+	ENSMUSG00000024236	ENSMUST00000153016	-14298	Svil	ADF-H/Gelsolin-like domain superfamily||-||Villin/Gelsolin||Villin headpiece||Villin headpiece domain superfamily||Gelsolin-like domain||Supervillin
18	5090352	5090551	200	WT_2_peak_2345	18	4.03226	5.26473	1.88738	96	Intron (ENSMUST00000126977/ENSMUSG00000024236, intron 21 of 37)	5094381	5095516	1136	+	ENSMUSG00000024236	ENSMUST00000139761	-3830	Svil	ADF-H/Gelsolin-like domain superfamily||-||Villin/Gelsolin||Villin headpiece||Villin headpiece domain superfamily||Gelsolin-like domain||Supervillin
17	80949792	80949991	200	WT_2_peak_2312	30	5	7.12547	3.06728	134	Intron (ENSMUST00000112389/ENSMUSG00000024242, intron 12 of 34)	80954933	80958579	3647	-	ENSMUSG00000024242	ENSMUST00000234481	8588	Map4k3	Mitogen-activated protein (MAP) kinase kinase kinase kinase||Protein kinase, ATP binding site||Protein kinase-like domain superfamily||Citron homology (CNH) domain||Protein kinase domain
17	84521307	84521506	200	WT_2_peak_2323	13	3.73134	4.54433	1.3964	99	Intron (ENSMUST00000234321/ENSMUSG00000117393, intron 3 of 3)	84529972	84537288	7317	-	ENSMUSG00000024251	ENSMUST00000234529	15782	Thada	Armadillo-type fold||THADA/TRM732, DUF2428
18	16927773	16927972	200	WT_2_peak_2374	16	3.90625	4.94438	1.6741	98	Intron (ENSMUST00000025166/ENSMUSG00000024304, intron 1 of 15)	16904454	16941519	37066	-	ENSMUSG00000024304	ENSMUST00000152779	13547	Cdh2	Cadherin conserved site||Cadherin prodomain||Cadherin-like superfamily||Cadherin, cytoplasmic domain||Cadherin||Catenin binding domain superfamily||N-cadherin||Cadherin-like
18	35548230	35548429	200	WT_2_peak_2414	54	6.84931	10.1135	5.42495	95	Intron (ENSMUST00000237896/ENSMUSG00000024357, intron 2 of 8)	35399449	35476120	76672	-	ENSMUSG00000024357	ENSMUST00000236387	-72110	Sil1	Armadillo-like helical||-||Nucleotide exchange factor Fes1||Armadillo-type fold
18	35515182	35515381	200	WT_2_peak_2413	13	3.38648	4.41066	1.31067	99	Intron (ENSMUST00000237896/ENSMUSG00000024357, intron 3 of 8)	35399449	35476120	76672	-	ENSMUSG00000024357	ENSMUST00000236387	-39062	Sil1	Armadillo-like helical||-||Nucleotide exchange factor Fes1||Armadillo-type fold
18	34831245	34831444	200	WT_2_peak_2411	13	3.38648	4.41066	1.31067	99	Intron (ENSMUST00000025224/ENSMUSG00000024366, intron 3 of 7)	34822951	34853440	30490	-	ENSMUSG00000024366	ENSMUST00000025224	21996	Gfra3	GDNF receptor alpha||Glial cell line-derived neurotrophic factor receptor, alpha 3||Glial cell line-derived neurotrophic factor receptor||GDNF/GAS1
18	32347750	32347949	200	WT_2_peak_2409	16	4	4.84879	1.61958	84	Intron (ENSMUST00000096575/ENSMUSG00000024383, intron 12 of 16)	32373353	32403204	29852	+	ENSMUSG00000024382	ENSMUST00000025241	-25404	Ercc3	Helicase XPB/Ssl2, N-terminal domain||ERCC3/RAD25/XPB helicase, C-terminal domain||Helicase superfamily 1/2, ATP-binding domain||P-loop containing nucleoside triphosphate hydrolase||Helicase, C-terminal||Helicase/UvrB, N-terminal||Helicase XPB/Ssl2
18	32318889	32319088	200	WT_2_peak_2408	21	4.16667	5.64624	2.12592	162	Intron (ENSMUST00000234576/ENSMUSG00000024383, intron 1 of 2)	32296249	32369804	73556	+	ENSMUSG00000024383	ENSMUST00000096575	22640	Map3k2	Protein kinase, ATP binding site||PB1 domain||Protein kinase-like domain superfamily||Protein kinase domain||Mitogen-activated protein kinase kinase kinase 2/3, PB1 domain
18	32186467	32186666	200	WT_2_peak_2406	32	5.07973	7.3762	3.22341	90	Distal Intergenic	32200794	32237381	36588	+	ENSMUSG00000024384	ENSMUST00000025243	-14128	Iws1	TFIIS/LEDGF domain superfamily||-||Transcription factor IIS, N-terminal
18	32270438	32270637	200	WT_2_peak_2407	45	6.25	9.13618	4.57693	185	Promoter (<=1kb)	32260466	32271079	10614	-	ENSMUSG00000024386	ENSMUST00000234746	442	Proc	Growth factor receptor cysteine-rich domain superfamily||Peptidase S1, PA clan, chymotrypsin-like fold||EGF-like domain||-||EGF-type aspartate/asparagine hydroxylation site||EGF-like calcium-binding, conserved site||Coagulation factor-like, Gla domain superfamily||Gamma-carboxyglutamic acid-rich (GLA) domain superfamily||Peptidase S1A, coagulation factor VII/IX/X/C/Z||Gamma-carboxyglutamic acid-r…
18	38520800	38520999	200	WT_2_peak_2418	32	5.07973	7.3762	3.22341	118	Distal Intergenic	38543449	38598356	54908	+	ENSMUSG00000024425	ENSMUST00000236052	-22450	Ndfip1	-||NEDD4/Bsd2
18	44478193	44478392	200	WT_2_peak_2430	44	6.25	8.94032	4.43996	181	Exon (ENSMUST00000025349/ENSMUSG00000024471, exon 6 of 10)	44467141	44488791	21651	+	ENSMUSG00000024471	ENSMUST00000115498	11052	Myot	Immunoglobulin-like fold||Immunoglobulin I-set||Immunoglobulin-like domain||Immunoglobulin subtype||Immunoglobulin-like domain superfamily||Immunoglobulin subtype 2
18	43108859	43109058	200	WT_2_peak_2426	32	5.07973	7.3762	3.22341	164	Intron (ENSMUST00000025377/ENSMUSG00000024500, intron 1 of 8)	42871009	43071297	200289	-	ENSMUSG00000024500	ENSMUST00000153737	-37562	Ppp2r2b	WD40 repeat||Protein phosphatase 2A regulatory subunit PR55, conserved site||WD40-repeat-containing domain superfamily||Protein phosphatase 2A regulatory subunit PR55||WD40/YVTN repeat-like-containing domain superfamily
18	43669006	43669205	200	WT_2_peak_2427	13	3.38648	4.41066	1.31067	155	Intron (ENSMUST00000082254/ENSMUSG00000024502, intron 21 of 21)	43664558	43673676	9119	-	ENSMUSG00000024502	ENSMUST00000238185	4471	Jakmip2	-||Janus kinase and microtubule-interacting protein||Janus kinase and microtubule-interacting protein, C-terminal domain
18	70155343	70155542	200	WT_2_peak_2483	21	4.16667	5.64624	2.12592	93	Intron (ENSMUST00000121693/ENSMUSG00000024511, intron 2 of 6)	70116727	70186659	69933	-	ENSMUSG00000024511	ENSMUST00000069749	31117	Rab27b	Small GTPase||Rab27a/b||P-loop containing nucleoside triphosphate hydrolase||Small GTP-binding protein domain
18	70327900	70328099	200	WT_2_peak_2484	16	3.90625	4.94438	1.6741	99	Distal Intergenic	70373500	70377653	4154	-	ENSMUSG00000024512	ENSMUST00000025390	49554	Dynap	CLLAC-motif containing domain
18	66016996	66017195	200	WT_2_peak_2474	19	4.28571	5.39333	1.99162	98	Intron (ENSMUST00000173985/ENSMUSG00000024517, intron 3 of 3)	66006575	66013329	6755	+	ENSMUSG00000024517	ENSMUST00000173530	10421	Grp	Gastrin releasing peptide||Bombesin/neuromedin-B/ranatensin peptide family
18	52993356	52993555	200	WT_2_peak_2442	21	4.23311	5.85422	2.16766	32	Intron (ENSMUST00000115410/ENSMUSG00000024534, intron 3 of 10)	52971082	53048384	77303	+	ENSMUSG00000024534	ENSMUST00000179689	22274	Sncaip	Synphilin-1, alpha-Synuclein-binding domain||Synphilin-1||Ankyrin repeat||-||Ankyrin repeat-containing domain superfamily
18	53452517	53452802	286	WT_2_peak_2445	67	7.5	11.5826	6.72396	115	Intron (ENSMUST00000165032/ENSMUSG00000024535, intron 1 of 6)	53378841	53523895	145055	+	ENSMUSG00000024535	ENSMUST00000025417	73676	Snx24	Phox homology||PX domain superfamily
18	68333271	68333470	200	WT_2_peak_2477	13	3.38648	4.41066	1.31067	99	Intron (ENSMUST00000063775/ENSMUSG00000024544, intron 3 of 5)	68361138	68401701	40564	+	ENSMUSG00000024544	ENSMUST00000236987	-27668	Ldlrad4	TMEPAI family||Low-density lipoprotein (LDL) receptor class A, conserved site||Low-density lipoprotein (LDL) receptor class A repeat||LDL receptor-like superfamily
18	82426134	82426333	200	WT_2_peak_2509	23	4.72973	6.11552	2.34485	145	Promoter (1-2kb)	82410505	82424902	14398	-	ENSMUSG00000024553	ENSMUST00000065224	-1232	Galr1	Galanin receptor 1||GPCR, rhodopsin-like, 7TM||Galanin receptor family||G protein-coupled receptor, rhodopsin-like
18	80787916	80788115	200	WT_2_peak_2504	30	5.22388	7.11097	3.06728	195	Promoter (1-2kb)	80779282	80786184	6903	-	ENSMUSG00000024566	ENSMUST00000225075	-1732	Atp9b	P-type ATPase, N-terminal||HAD superfamily||P-type ATPase, transmembrane domain superfamily||P-type ATPase, C-terminal||Probable phospholipid-transporting ATPase IIB||P-type ATPase||HAD-like superfamily||P-type ATPase, A domain superfamily||P-type ATPase, subfamily IV||P-type ATPase, phosphorylation site||P-type ATPase, cytoplasmic domain N||P-type ATPase, haloacid dehalogenase domain||-
18	64607807	64608006	200	WT_2_peak_2470	26	4.93827	6.50488	2.63159	138	Promoter (<=1kb)	64590336	64608197	17862	-	ENSMUSG00000024588	ENSMUST00000235947	191	Fech	Ferrochelatase, C-terminal||-||Ferrochelatase, active site||Ferrochelatase||Ferrochelatase, N-terminal
18	58000563	58000762	200	WT_2_peak_2457	23	4.61538	6.10598	2.34327	98	Distal Intergenic	58011750	58079893	68144	+	ENSMUSG00000024597	ENSMUST00000115366	-10988	Slc12a2	SLC12A transporter, C-terminal||SLC12A transporter family||Solute carrier family 12 member 2||Amino acid permease/ SLC12A domain||Amino acid permease, N-terminal||Solute carrier family 12 member 1/2
18	58173667	58173866	200	WT_2_peak_2458	21	4.16667	5.64624	2.12592	89	Intron (ENSMUST00000025497/ENSMUSG00000024598, intron 48 of 64)	58160598	58169050	8453	-	ENSMUSG00000024598	ENSMUST00000235281	-4617	Fbn2	EGF domain||EGF-like, conserved site||TB domain||Complement Clr-like EGF domain||Growth factor receptor cysteine-rich domain superfamily||Fibrillin||EGF-like domain||Fibrillin 1, unique N-terminal domain||EGF-like calcium-binding domain||EGF-type aspartate/asparagine hydroxylation site||EGF-like calcium-binding, conserved site||TGF-beta binding (TB) domain superfamily
18	61167149	61167348	200	WT_2_peak_2464	30	5.22388	7.11097	3.06728	106	Promoter (1-2kb)	61151934	61169271	17338	-	ENSMUSG00000024619	ENSMUST00000025521	1923	Cdx1	Caudal-like activation domain||Homeobox, conserved site||Helix-turn-helix motif||Homeobox domain||Homeobox-like domain superfamily||Homeobox domain, metazoa
19	15909650	15909849	200	WT_2_peak_2550	37	5.7971	8.11363	3.79623	99	Intron (ENSMUST00000162416/ENSMUSG00000024640, intron 1 of 5)	15882042	15902423	20382	-	ENSMUSG00000024640	ENSMUST00000025542	-7227	Psat1	Aminotransferase class V domain||Pyridoxal phosphate-dependent transferase||Pyridoxal phosphate-dependent transferase, major domain||Pyridoxal phosphate-dependent transferase, small domain||Aminotransferase class-V, pyridoxal-phosphate binding site||Phosphoserine aminotransferase
19	11370439	11370638	200	WT_2_peak_2544	25	4.86111	6.36494	2.5417	55	Distal Intergenic	11382134	11393783	11650	+	ENSMUSG00000024675	ENSMUST00000153546	-11496	Ms4a4c	Membrane-spanning 4-domains subfamily A||CD20-like family||Membrane-spanning 4-domains subfamily A member 4A
19	16436032	16436231	200	WT_2_peak_2552	28	5.07246	6.78796	2.84497	158	Intron (ENSMUST00000025602/ENSMUSG00000024697, intron 1 of 6)	16416664	16587183	170520	+	ENSMUSG00000024697	ENSMUST00000237350	19368	Gna14	G protein alpha subunit, helical insertion||Guanine nucleotide binding protein (G-protein), alpha subunit||G-protein alpha subunit, group Q||P-loop containing nucleoside triphosphate hydrolase
19	20968125	20968330	206	WT_2_peak_2562	56	6.92308	10.3828	5.65021	92	Distal Intergenic	20760822	20931566	170745	-	ENSMUSG00000024749	ENSMUST00000039500	-36559	Tmc1	Transmembrane channel-like protein||TMC domain
19	7154033	7154306	274	WT_2_peak_2539	13	3.52113	4.11416	1.31067	109	Intron (ENSMUST00000040261/ENSMUSG00000036278, intron 3 of 10)	7176905	7177829	925	-	ENSMUSG00000024767	ENSMUST00000127241	23523	Otub1	Papain-like cysteine peptidase superfamily||Peptidase C65, otubain||Peptidase C65, otubain, subdomain 1||OTU domain||Ubiquitin thioesterase Otubain||Peptidase C65, otubain, subdomain 2||Ubiquitin thioesterase OTUB1
19	24203391	24203590	200	WT_2_peak_2569	13	3.33333	4.24534	1.31067	99	Promoter (<=1kb)	24071869	24202394	130526	-	ENSMUSG00000024812	ENSMUST00000232956	-997	Tjp2	PDZ superfamily||SH3 domain||Tight junction protein ZO||PDZ domain||Tight junction protein ZO-2||Guanylate kinase-like domain||ZO-2, SH3 domain||P-loop containing nucleoside triphosphate hydrolase||Guanylate kinase/L-type calcium channel beta subunit||SH3-like domain superfamily
19	4338082	4338281	200	WT_2_peak_2531	16	4.05405	4.94778	1.6741	53	Promoter (<=1kb)	4336647	4337877	1231	-	ENSMUSG00000024858	ENSMUST00000235681	-205	Grk2	Pleckstrin homology domain||GPCR kinase||PH-like domain superfamily||-||Protein kinase, ATP binding site||Protein kinase-like domain superfamily||RGS domain||AGC-kinase, C-terminal||Serine/threonine-protein kinase, active site||RGS domain superfamily||Protein kinase domain||RGS, subdomain 2
19	32066749	32066948	200	WT_2_peak_2582	13	3.67647	4.42739	1.31067	99	Intron (ENSMUST00000237104/ENSMUSG00000024887, intron 2 of 23)	31963924	32080524	116601	-	ENSMUSG00000024887	ENSMUST00000235213	13576	Asah2	Neutral/alkaline non-lysosomal ceramidase, C-terminal||Neutral/alkaline non-lysosomal ceramidase, N-terminal||Neutral/alkaline nonlysosomal ceramidase||Neutral ceramidase, C-terminal domain superfamily
19	23745268	23745467	200	WT_2_peak_2568	24	4.6875	6.27835	2.46484	115	Intron (ENSMUST00000025830/ENSMUSG00000024897, intron 1 of 12)	23736251	23926960	190710	+	ENSMUSG00000024897	ENSMUST00000025830	9017	Apba1	Amyloid beta A4 precursor protein-binding family A member 1||PDZ domain||PH-like domain superfamily||PTB/PI domain||PDZ superfamily
19	27219742	27219941	200	WT_2_peak_2573	13	3.62319	4.31715	1.31067	99	Intron (ENSMUST00000164509/ENSMUSG00000024924, intron 11 of 16)	27216174	27221228	5055	+	ENSMUSG00000024924	ENSMUST00000165761	3568	Vldlr	Six-bladed beta-propeller, TolB-like||LDL receptor-like superfamily||EGF-like domain||EGF-like calcium-binding domain||Low-density lipoprotein (LDL) receptor class A repeat||LDLR class B repeat||-||EGF-like calcium-binding, conserved site||EGF-type aspartate/asparagine hydroxylation site||Very low-density lipoprotein receptor||Growth factor receptor cysteine-rich domain superfamily||Low-density l…
19	27204864	27205063	200	WT_2_peak_2572	23	4.61538	6.10598	2.34327	97	Intron (ENSMUST00000164509/ENSMUSG00000024924, intron 2 of 16)	27194858	27227163	32306	+	ENSMUSG00000024924	ENSMUST00000025866	10006	Vldlr	Six-bladed beta-propeller, TolB-like||LDL receptor-like superfamily||EGF-like domain||EGF-like calcium-binding domain||Low-density lipoprotein (LDL) receptor class A repeat||LDLR class B repeat||-||EGF-like calcium-binding, conserved site||EGF-type aspartate/asparagine hydroxylation site||Very low-density lipoprotein receptor||Growth factor receptor cysteine-rich domain superfamily||Low-density l…
19	55473411	55473610	200	WT_2_peak_2646	26	4.7619	6.46405	2.60474	99	Intron (ENSMUST00000225529/ENSMUSG00000024983, intron 5 of 7)	55369446	55435411	65966	+	ENSMUSG00000024983	ENSMUST00000224396	103965	Vti1a	Target SNARE coiled-coil homology domain||SNARE||Vesicle transport v-SNARE, N-terminal||Vesicle transport v-SNARE, N-terminal domain superfamily||GOSR2/Membrin/Bos1
19	55861062	55861261	200	WT_2_peak_2648	13	3.38648	4.41066	1.31067	106	Intron (ENSMUST00000111662/ENSMUSG00000024985, intron 4 of 13)	55881784	55908050	26267	+	ENSMUSG00000024985	ENSMUST00000145249	-20523	Tcf7l2	High mobility group box domain superfamily||High mobility group box domain||Catenin binding domain superfamily||CTNNB1 binding, N-teminal||Transcription factor TCF/LEF
19	38598185	38598384	200	WT_2_peak_2594	13	3.38648	4.41066	1.31067	99	Intron (ENSMUST00000182481/ENSMUSG00000024998, intron 2 of 32)	38571812	38640451	68640	+	ENSMUSG00000024998	ENSMUST00000182999	26373	Plce1	Ras guanine-nucleotide exchange factors catalytic domain||C2 domain||Phospholipase C, phosphatidylinositol-specific, Y domain||Ubiquitin-like domain superfamily||Phosphoinositide phospholipase C family||-||1-phosphatidylinositol 4,5-bisphosphate phosphodiesterase epsilon-1||Ras guanine-nucleotide exchange factor, catalytic domain superfamily||PLC-like phosphodiesterase, TIM beta/alpha-barrel doma…
19	40497041	40497369	329	WT_2_peak_2599	98	9.15493	14.8612	9.81516	169	Intron (ENSMUST00000226047/ENSMUSG00000025006, intron 1 of 23)	40283215	40502117	218903	-	ENSMUSG00000025006	ENSMUST00000225148	4748	Sorbs1	SH3 domain||-||c-Cbl associated protein, SH3 domain 2||c-Cbl associated protein, SH3 domain||SoHo domain||SH3-like domain superfamily||c-Cbl associated protein, SH3 domain 1
19	41468723	41468922	200	WT_2_peak_2601	13	3.38648	4.41066	1.31067	99	Promoter (2-3kb)	41471076	41550700	79625	+	ENSMUSG00000025019	ENSMUST00000067795	-2154	Lcor	Homeobox-like domain superfamily||Protein of unknown function DUF4553||DNA binding HTH domain, Psq-type
19	53188039	53188238	200	WT_2_peak_2637	30	5	7.12547	3.06728	158	Promoter (1-2kb)	53186477	53205261	18785	+	ENSMUSG00000025026	ENSMUST00000237153	1562	Add3	Class II aldolase/adducin N-terminal domain superfamily||Gamma-adducin||-||Class II aldolase/adducin N-terminal
19	53034233	53034432	200	WT_2_peak_2636	14	3.78788	4.66879	1.4833	2	Intron (ENSMUST00000235589/ENSMUSG00000099988, intron 1 of 2)	52979614	53028645	49032	-	ENSMUSG00000025027	ENSMUST00000183108	-5588	Xpnpep1	Creatinase, N-terminal||Peptidase M24||Peptidase M24, C-terminal domain||Aminopeptidase P||Creatinase/aminopeptidase-like||Peptidase M24B, X-Pro dipeptidase/aminopeptidase P, conserved site||-||Creatinase/Aminopeptidase P/Spt16, N-terminal
X	84907057	84907256	200	WT_2_peak_5349	13	3.33333	4.24534	1.31067	99	Distal Intergenic	84913960	84935105	21146	+	ENSMUSG00000025058	ENSMUST00000113976	-6704	Tasl	TASL protein
X	84698844	84699043	200	WT_2_peak_5348	13	3.38648	4.41066	1.31067	99	Distal Intergenic	84750602	84756081	5480	-	ENSMUSG00000025059	ENSMUST00000152221	57038	Gk	Glycerol kinase, metazoa||Carbohydrate kinase, FGGY, N-terminal||Glycerol kinase||Carbohydrate kinase, FGGY, conserved site||ATPase, nucleotide binding domain||Carbohydrate kinase, FGGY, C-terminal||Carbohydrate kinase, FGGY
19	47564702	47564901	200	WT_2_peak_2615	13	3.38648	4.41066	1.31067	86	Distal Intergenic	47568117	47633685	65569	+	ENSMUSG00000025060	ENSMUST00000026043	-3216	Slk	Serine/threonine-protein kinase, active site||Protein kinase domain||-||Polo kinase kinase||Protein kinase, ATP binding site||Protein kinase-like domain superfamily||UVR domain
19	47674731	47674930	200	WT_2_peak_2616	13	3.67647	4.42739	1.31067	99	Intron (ENSMUST00000026045/ENSMUSG00000025064, intron 1 of 53)	47634783	47680533	45751	-	ENSMUSG00000025064	ENSMUST00000026045	5603	Col17a1	Collagen triple helix repeat
19	56299097	56299296	200	WT_2_peak_2649	20	4.34783	5.5196	2.05632	49	Promoter (<=1kb)	56300246	56304849	4604	+	ENSMUSG00000025075	ENSMUST00000163502	-950	Habp2	Serine proteases, trypsin family, histidine active site||Peptidase S1, PA clan, chymotrypsin-like fold||Peptidase S1A, coagulation factor VII/IX/X/C/Z||Kringle||EGF-like domain||Kringle superfamily||EGF-like calcium-binding domain||Kringle, conserved site||Peptidase S1A, chymotrypsin family||Peptidase S1, PA clan||Kringle-like fold||-||Serine proteases, trypsin family, serine active site||Serine …
19	56883754	56883953	200	WT_2_peak_2650	30	5.22388	7.11097	3.06728	87	Intron (ENSMUST00000026068/ENSMUSG00000025082, intron 5 of 13)	56862681	56900510	37830	+	ENSMUSG00000025082	ENSMUST00000026068	21073	Vwa2	EGF-like calcium-binding domain||EGF-like domain||von Willebrand factor, type A||von Willebrand factor A-like domain superfamily||von Willebrand factor A domain-containing protein 2
19	56949245	56949444	200	WT_2_peak_2651	13	3.62319	4.31715	1.31067	98	Intron (ENSMUST00000118800/ENSMUSG00000025083, intron 1 of 18)	56918689	56925670	6982	-	ENSMUSG00000025083	ENSMUST00000225394	-23575	Afap1l2	Actin-filament associated protein||-||Actin filament-associated protein 1-like 2||Pleckstrin homology domain||PH-like domain superfamily
19	58507782	58507981	200	WT_2_peak_2655	18	4.03226	5.26473	1.88738	99	Intron (ENSMUST00000235305/ENSMUSG00000025090, intron 3 of 6)	58500453	58541460	41008	+	ENSMUSG00000025090	ENSMUST00000069419	7329	Ccdc172	Coiled-coil domain-containing protein 172
19	58873775	58873976	202	WT_2_peak_2656	64	7.25806	11.2316	6.40354	98	Intron (ENSMUST00000237297/ENSMUSG00000025092, intron 2 of 6)	58797330	58849444	52115	-	ENSMUSG00000025092	ENSMUST00000236429	-24331	Hspa12a	Heat shock 70kDa protein 12A||ATPase, nucleotide binding domain
19	41799068	41799267	200	WT_2_peak_2602	23	4.61538	6.10598	2.34327	85	Distal Intergenic	41758433	41790486	32054	-	ENSMUSG00000025154	ENSMUST00000177495	-8582	Arhgap19	Rho GTPase activation protein||Rho GTPase-activating protein domain
19	43676179	43676378	200	WT_2_peak_2603	35	5.6338	7.78128	3.53343	84	Promoter (1-2kb)	43678111	43722136	44026	+	ENSMUSG00000025192	ENSMUST00000081079	-1733	Entpd7	Nucleoside phosphatase GDA1/CD39
19	43712044	43712243	200	WT_2_peak_2604	13	3.73134	4.54433	1.3964	99	Promoter (2-3kb)	43714806	43716575	1770	+	ENSMUSG00000025192	ENSMUST00000131293	-2563	Entpd7	Nucleoside phosphatase GDA1/CD39
19	45391101	45391300	200	WT_2_peak_2608	13	3.38648	4.41066	1.31067	99	Intron (ENSMUST00000223764/ENSMUSG00000025217, intron 1 of 2)	45352526	45491507	138982	+	ENSMUSG00000025217	ENSMUST00000223684	38575	Btrc	F-box-like domain superfamily||WD40 repeat||-||WD40-repeat-containing domain superfamily||D domain of beta-TrCP||F-box domain||G-protein beta WD-40 repeat||WD40 repeat, conserved site||WD40/YVTN repeat-like-containing domain superfamily
19	45758218	45758417	200	WT_2_peak_2609	18	4.03226	5.26473	1.88738	99	Promoter (1-2kb)	45740269	45760325	20057	-	ENSMUSG00000025220	ENSMUST00000236960	1908	Oga	Glycoside hydrolase superfamily||Acyl-CoA N-acyltransferase||Beta-N-acetylglucosaminidase
19	46430401	46430600	200	WT_2_peak_2611	27	5	6.63958	2.73983	99	Intron (ENSMUST00000039922/ENSMUSG00000025231, intron 3 of 11)	46446345	46464073	17729	+	ENSMUSG00000025231	ENSMUST00000123252	-15745	Sufu	Suppressor of fused C-terminal||Suppressor of fused-like domain||Suppressor of fused, eukaryotic||Suppressor of fused, N-terminal||Suppressor of fused, C-terminal domain superfamily||Suppressor of fused
X	149371982	149372181	200	WT_2_peak_5446	21	4.41176	5.65309	2.12592	60	Promoter (<=1kb)	149302515	149372840	70326	-	ENSMUSG00000025269	ENSMUST00000112725	659	Apex2	AP endonuclease 1||Endonuclease/exonuclease/phosphatase superfamily||Zinc finger, GRF-type||Endonuclease/exonuclease/phosphatase||AP endonuclease 1, binding site
14	14632116	14632315	200	WT_2_peak_1460	13	3.38648	4.41066	1.31067	22	Intron (ENSMUST00000052678/ENSMUSG00000025278, intron 1 of 45)	14518185	14651816	133632	-	ENSMUSG00000025278	ENSMUST00000052678	19501	Flnb	Filamin-B||Actinin-type actin-binding domain, conserved site||Filamin/ABP280 repeat-like||Immunoglobulin E-set||CH domain superfamily||Immunoglobulin-like fold||Filamin/ABP280 repeat||Calponin homology domain||Filamin family
X	154002720	154002919	200	WT_2_peak_5456	27	4.83871	6.66521	2.73983	154	Distal Intergenic	153996128	153999445	3318	-	ENSMUSG00000025283	ENSMUST00000152463	-3275	Sat1	GNAT domain||Diamine acetyltransferase 1||Acyl-CoA N-acyltransferase||-
X	154138186	154138385	200	WT_2_peak_5457	32	5.07973	7.3762	3.22341	91	Distal Intergenic	154111442	154123750	12309	-	ENSMUSG00000025289	ENSMUST00000130349	-14436	Prdx4	Alkyl hydroperoxide reductase subunit C/ Thiol specific antioxidant||Thioredoxin domain||Thioredoxin-like superfamily||Peroxiredoxin, C-terminal
8	122461356	122461555	200	WT_2_peak_4916	14	3.78788	4.66879	1.4833	97	Intron (ENSMUST00000169735/ENSMUSG00000025318, intron 1 of 4)	122457306	122521015	63710	+	ENSMUSG00000025318	ENSMUST00000167439	4050	Jph3	-||MORN motif||Junctophilin
4	140563028	140563227	200	WT_2_peak_3694	20	4.30108	5.45987	2.01186	94	Intron (ENSMUST00000026378/ENSMUSG00000025329, intron 1 of 15)	140540294	140573089	32796	-	ENSMUSG00000025329	ENSMUST00000026378	9862	Padi1	Cupredoxin||Protein-arginine deiminase, central domain superfamily||Protein-arginine deiminase, C-terminal||PAD, N-terminal domain superfamily||Protein-arginine deiminase||Protein-arginine deiminase (PAD), central domain||Protein-arginine deiminase (PAD), N-terminal
X	151032206	151032405	200	WT_2_peak_5448	13	3.38648	4.41066	1.31067	99	Intron (ENSMUST00000112584/ENSMUSG00000025332, intron 10 of 25)	151016268	151056768	40501	+	ENSMUSG00000025332	ENSMUST00000082177	15938	Kdm5c	Zinc finger, FYVE/PHD-type||ARID DNA-binding domain superfamily||Lysine-specific demethylase-like domain||-||Zinc finger, RING/FYVE/PHD-type||Zinc finger, PHD-type, conserved site||ARID DNA-binding domain||Zinc finger, PHD-type||JmjC domain||JmjN domain||Zinc finger, C5HC2-type||Zinc finger, PHD-finger
X	151592421	151592620	200	WT_2_peak_5450	13	3.33333	4.24534	1.31067	99	Distal Intergenic	151565014	151573916	8903	+	ENSMUSG00000025333	ENSMUST00000139310	27407	Gpr143	G-protein coupled receptor 143
10	128786784	128786983	200	WT_2_peak_666	18	4.03226	5.26473	1.88738	94	Promoter (<=1kb)	128787295	128791137	3843	+	ENSMUSG00000025348	ENSMUST00000219897	-312	Itga7	Integrin alpha-2||FG-GAP repeat||Integrin domain superfamily||Integrin alpha, N-terminal||Integrin alpha chain, C-terminal cytoplasmic region, conserved site||Integrin alpha beta-propellor||Integrin alpha chain
10	128247749	128247948	200	WT_2_peak_665	19	4.32099	5.39025	1.99162	96	Promoter (<=1kb)	128247615	128276207	28593	+	ENSMUSG00000025373	ENSMUST00000096386	134	Rnf41	NRDP1, C-terminal||Zinc finger, RING-type||Zinc finger, RING/FYVE/PHD-type||Zinc finger, RING-type, conserved site||Zinc finger, SIAH-type||-||E3 ubiquitin-protein ligase NRDP1
18	77675047	77675246	200	WT_2_peak_2497	32	5.47945	7.48057	3.28644	61	Distal Intergenic	77649840	77652857	3018	-	ENSMUSG00000025427	ENSMUST00000182146	-22190	Rnf165	Zinc finger, RING-CH-type||E3 ubiquitin-protein ligase MBR1/2-like||Zinc finger, RING-type||Zinc finger, RING/FYVE/PHD-type
18	77695582	77695781	200	WT_2_peak_2498	29	4.91803	6.88453	2.90475	98	Distal Intergenic	77649840	77652857	3018	-	ENSMUSG00000025427	ENSMUST00000182146	-42725	Rnf165	Zinc finger, RING-CH-type||E3 ubiquitin-protein ligase MBR1/2-like||Zinc finger, RING-type||Zinc finger, RING/FYVE/PHD-type
17	40579116	40579315	200	WT_2_peak_2209	32	5.30303	7.28771	3.2034	99	Distal Intergenic	40532668	40553179	20512	-	ENSMUSG00000025433	ENSMUST00000026499	-25937	Crisp3	Allergen V5/Tpx-1-related, conserved site||Cysteine-rich secretory protein||ShKT domain||Crisp-like domain||CAP superfamily||CAP domain||Cysteine-rich secretory protein-related
13	119564679	119564893	215	WT_2_peak_1440	54	6.81818	10.1383	5.4306	102	Promoter (<=1kb)	119565137	119593927	28791	+	ENSMUSG00000025451	ENSMUST00000109203	-244	Paip1	MIF4G-like, type 3||-||Armadillo-type fold||Ataxin-2, C-terminal
7	140591856	140592055	200	WT_2_peak_4621	26	4.92958	6.49881	2.62754	138	Promoter (1-2kb)	140589499	140590683	1185	-	ENSMUSG00000025492	ENSMUST00000026565	-1173	Ifitm3	CD225/Dispanin family
8	66992615	66992814	200	WT_2_peak_4783	13	3.33333	4.24534	1.31067	99	Distal Intergenic	66964411	66970987	6577	+	ENSMUSG00000025519	ENSMUST00000183187	28204	Tktl2	Transketolase, N-terminal||Transketolase, C-terminal domain||Transketolase binding site||Transketolase C-terminal/Pyruvate-ferredoxin oxidoreductase domain II||Thiamin diphosphate-binding fold||Transketolase-like, pyrimidine-binding domain
X	111398021	111398220	200	WT_2_peak_5389	30	5	7.12547	3.06728	99	Distal Intergenic	111404971	111468040	63070	+	ENSMUSG00000025528	ENSMUST00000026602	-6751	2010106E10Rik	-
5	129902152	129902474	323	WT_2_peak_3989	36	5.71429	7.94311	3.65308	160	Promoter (<=1kb)	129895071	129902946	7876	-	ENSMUSG00000025537	ENSMUST00000154932	472	Phkg1	Serine/threonine-protein kinase, active site||Phosphorylase kinase, gamma catalytic subunit||Protein kinase domain||Protein kinase-like domain superfamily||Protein kinase, ATP binding site
11	118777855	118778212	358	WT_2_peak_920	21	4.47761	5.79463	2.16766	54	Promoter (1-2kb)	118702104	118779515	77412	-	ENSMUSG00000025576	ENSMUST00000128863	1303	Rbfox3	RNA binding protein Fox-1||RNA-binding domain superfamily||RNA recognition motif domain||Nucleotide-binding alpha-beta plait domain superfamily||Fox-1 C-terminal domain||FOX1, RNA recognition motif
X	112629625	112629824	200	WT_2_peak_5391	32	5.38462	7.47634	3.28644	121	Intron (ENSMUST00000113380/ENSMUSG00000025592, intron 7 of 15)	112634046	112743953	109908	+	ENSMUSG00000025592	ENSMUST00000123974	-4222	Dach2	SKI/SNO/DAC domain||Putative DNA-binding domain superfamily||Ski-like, DNA-binding domain superfamily||-
X	94243865	94244064	200	WT_2_peak_5359	36	5.55556	7.89624	3.62253	97	Distal Intergenic	94095161	94240462	145302	-	ENSMUSG00000025656	ENSMUST00000197206	-3403	Arhgef9	Rho guanine nucleotide exchange factor 9, SH3 domain||SH3-like domain superfamily||Dbl homology (DH) domain||Pleckstrin homology domain||PH-like domain superfamily||-||SH3 domain||Dbl homology (DH) domain superfamily
7	76116322	76116521	200	WT_2_peak_4461	21	4.23311	5.85422	2.16766	99	Intron (ENSMUST00000156166/ENSMUSG00000025754, intron 17 of 22)	76060810	76416356	355547	+	ENSMUSG00000025754	ENSMUST00000107442	55512	Agbl1	Cytosolic aminopeptidase 1/4||Peptidase M14, carboxypeptidase A||Cytosolic carboxypeptidase, N-terminal||Armadillo-type fold||Armadillo-like helical
3	40695409	40695608	200	WT_2_peak_3137	21	4.16667	5.64624	2.12592	99	Distal Intergenic	40699814	40736030	36217	+	ENSMUSG00000025757	ENSMUST00000203353	-4206	Hspa4l	Heat shock protein 70kD, C-terminal domain superfamily||Heat shock protein 70kD, peptide-binding domain superfamily||Heat shock protein 70, conserved site||ATPase, nucleotide binding domain||HSPA4L, nucleotide-binding domain||Heat shock protein 70 family
1	18184889	18185090	202	WT_2_peak_26	55	6.66667	10.2744	5.55951	123	Downstream (<1kb)	18185428	18207275	21848	-	ENSMUSG00000025774	ENSMUST00000115340	22185	Crisp4	CAP superfamily||Allergen V5/Tpx-1-related, conserved site||ShKT domain||Cysteine-rich secretory protein||CAP domain||Cysteine-rich secretory protein-related||Crisp-like domain||Cysteine-rich secretory protein, SCP domain
2	10162713	10162912	200	WT_2_peak_2690	26	4.7619	6.46405	2.60474	99	Intron (ENSMUST00000026886/ENSMUSG00000025780, intron 1 of 13)	10158382	10261340	102959	+	ENSMUSG00000025780	ENSMUST00000026886	4331	Itih5	VIT domain||Inter-alpha-trypsin inhibitor heavy chain, C-terminal||von Willebrand factor, type A||von Willebrand factor A-like domain superfamily
2	9982445	9982644	200	WT_2_peak_2689	32	5.07973	7.3762	3.22341	99	Intron (ENSMUST00000026888/ENSMUSG00000025782, intron 2 of 6)	9919365	9958468	39104	-	ENSMUSG00000025782	ENSMUST00000114909	-23977	Taf3	Zinc finger, PHD-type, conserved site||Bromodomain associated domain||Zinc finger, RING/FYVE/PHD-type||Zinc finger, PHD-finger||Zinc finger, FYVE/PHD-type||Histone-fold||Zinc finger, PHD-type
9	122872151	122872422	272	WT_2_peak_5203	148	11.25	20.0463	14.8429	135	Promoter (2-3kb)	122869497	122878100	8604	+	ENSMUSG00000025787	ENSMUST00000128572	2654	Tgm4	Transglutaminase-like superfamily||Transglutaminase, C-terminal||Transglutaminase, N-terminal||Immunoglobulin E-set||-||Immunoglobulin-like fold||Transglutaminase, active site||Papain-like cysteine peptidase superfamily||Transglutaminase, C-terminal domain superfamily||Transglutaminase-like||Protein-glutamine gamma-glutamyltransferase, animal
7	74009223	74009422	200	WT_2_peak_4455	27	4.83871	6.66521	2.73983	103	Exon (ENSMUST00000136389/ENSMUSG00000025790, exon 2 of 2)	73980756	73996979	16224	-	ENSMUSG00000025790	ENSMUST00000142175	-12244	Slco3a1	Kazal domain superfamily||Organic anion transporter polypeptide||MFS transporter superfamily||Major facilitator superfamily domain||Kazal domain
8	129456874	129457073	200	WT_2_peak_4930	13	3.38648	4.41066	1.31067	99	Intron (ENSMUST00000090006/ENSMUSG00000025809, intron 15 of 15)	129450814	129458870	8057	+	ENSMUSG00000025809	ENSMUST00000149116	6060	Itgb1	von Willebrand factor A-like domain superfamily||-||Integrin domain superfamily||Integrin beta subunit, tail||Integrin beta, epidermal growth factor-like domain 1||Integrin beta subunit, cytoplasmic domain||Integrin beta tail domain superfamily||Integrin beta-1 subunit||EGF-like domain, extracellular||PSI domain||Integrin beta subunit, VWA domain||Integrin beta N-terminal||Integrin beta subunit
2	5875571	5875770	200	WT_2_peak_2676	21	4.23311	5.85422	2.16766	89	3' UTR	5878222	5879101	880	-	ENSMUSG00000025816	ENSMUST00000153240	3331	Sec61a2	Translocon Sec61/SecY, plug domain||SecY/SEC61-alpha family||SecY conserved site||SecY domain superfamily
5	139051760	139052239	480	WT_2_peak_4015	13	3.57143	4.21294	1.31067	87	Intron (ENSMUST00000026973/ENSMUSG00000025855, intron 4 of 10)	139004421	139009565	5145	-	ENSMUSG00000025855	ENSMUST00000139415	-42195	Prkar1b	Cyclic nucleotide-binding domain||Cyclic nucleotide-binding-like||cAMP-dependent protein kinase regulatory subunit, dimerization-anchoring domain||RIbeta, dimerization/docking domain||cAMP-dependent protein kinase regulatory subunit||Cyclic nucleotide-binding, conserved site||RmlC-like jelly roll fold
9	5393170	5393369	200	WT_2_peak_4950	32	5.07973	7.3762	3.22341	147	Distal Intergenic	5345504	5358823	13320	+	ENSMUSG00000025887	ENSMUST00000151332	47666	Casp12	Peptidase C14, p20 domain||CARD domain||Peptidase C14A, caspase catalytic domain||Peptidase family C14A, His active site||-||Peptidase family C14A, cysteine active site||Caspase-like domain superfamily||Death-like domain superfamily||Peptidase C14, caspase non-catalytic subunit p10||Caspase-12||Peptidase C14 family
9	4795517	4795716	200	WT_2_peak_4948	21	4.23311	5.85422	2.16766	99	Promoter (<=1kb)	4417899	4795519	377621	-	ENSMUSG00000025892	ENSMUST00000212533	0	Gria4	Receptor, ligand binding region||Periplasmic binding protein-like I||Ionotropic glutamate receptor, L-glutamate and glycine-binding domain||Ionotropic glutamate receptor||Ionotropic glutamate receptor, metazoa
1	4549271	4549470	200	WT_2_peak_2	13	3.38648	4.41066	1.31067	59	Distal Intergenic	4562680	4563827	1148	-	ENSMUSG00000025902	ENSMUST00000192505	14357	Sox17	Sox, C-terminal||Sox 7/17/18, central domain||High mobility group box domain superfamily||High mobility group box domain
1	16413213	16413412	200	WT_2_peak_23	26	4.7619	6.46405	2.60474	97	Intron (ENSMUST00000162751/ENSMUSG00000025920, intron 12 of 13)	16414422	16445619	31198	-	ENSMUSG00000025920	ENSMUST00000115360	32207	Stau2	Staufen 2, fourth double-stranded RNA binding domain||-||Staufen 2, second double-stranded RNA binding domain||Double-stranded RNA-binding domain||Staufen 2, third double-stranded RNA binding domain||Staufen 2, first double-stranded RNA binding domain||Staufen, C-terminal
1	16224505	16224704	200	WT_2_peak_22	14	3.78788	4.66879	1.4833	99	Distal Intergenic	16200726	16202771	2046	+	ENSMUSG00000025921	ENSMUST00000152626	23779	Rdh10	NAD(P)-binding domain superfamily||Retinol dehydrogenase 10||Short-chain dehydrogenase/reductase, conserved site||Short-chain dehydrogenase/reductase SDR
1	20967114	20967313	200	WT_2_peak_30	13	3.38648	4.41066	1.31067	99	Intron (ENSMUST00000189400/ENSMUSG00000025931, intron 1 of 2)	20960830	21009874	49045	+	ENSMUSG00000025931	ENSMUST00000189400	6284	Paqr8	AdipoR/Haemolysin-III-related
1	14485511	14485710	200	WT_2_peak_17	13	3.38648	4.41066	1.31067	99	Distal Intergenic	14239182	14380459	141278	-	ENSMUSG00000025932	ENSMUST00000168081	-105052	Eya1	EYA domain||Eyes absent homologue 1||EYA domain, metazoan||Eyes absent family||EYA domain superfamily
1	64548542	64548741	200	WT_2_peak_134	23	4.61538	6.10598	2.34327	150	Distal Intergenic	64571804	64636854	65051	+	ENSMUSG00000025958	ENSMUST00000185594	-23063	Creb1	-||Coactivator CBP, pKID||Basic-leucine zipper domain||cAMP response element binding (CREB) protein||cAMP-responsive element-binding protein 1
1	63528662	63528861	200	WT_2_peak_129	13	3.73134	4.54433	1.3964	99	Intron (ENSMUST00000182642/ENSMUSG00000025964, intron 3 of 23)	63533328	63635435	102108	+	ENSMUSG00000025964	ENSMUST00000097717	-4467	Adam23	Disintegrin domain||Disintegrin domain superfamily||Reprolysin domain, adamalysin-type||Peptidase M12B, propeptide||Metallopeptidase, catalytic domain superfamily||EGF-like domain||ADAM, cysteine-rich domain||Peptidase M12B, ADAM/reprolysin
1	63598906	63599105	200	WT_2_peak_130	30	5	7.12547	3.06728	155	Intron (ENSMUST00000182642/ENSMUSG00000025964, intron 18 of 23)	63594333	63606069	11737	+	ENSMUSG00000025964	ENSMUST00000134704	4573	Adam23	Disintegrin domain||Disintegrin domain superfamily||Reprolysin domain, adamalysin-type||Peptidase M12B, propeptide||Metallopeptidase, catalytic domain superfamily||EGF-like domain||ADAM, cysteine-rich domain||Peptidase M12B, ADAM/reprolysin
1	55059945	55060144	200	WT_2_peak_115	21	4.16667	5.64624	2.12592	180	Intron (ENSMUST00000027127/ENSMUSG00000025982, intron 1 of 24)	55055090	55056088	999	-	ENSMUSG00000025982	ENSMUST00000188419	-3857	Sf3b1	Armadillo-like helical||Splicing factor 3B subunit 1-like||Splicing factor 3B subunit 1||-||Armadillo-type fold
1	67206156	67206355	200	WT_2_peak_139	21	4.23311	5.85422	2.16766	99	Intron (ENSMUST00000027144/ENSMUSG00000025991, intron 15 of 37)	67162185	67270418	108234	+	ENSMUSG00000025991	ENSMUST00000027144	43971	Cps1	Carbamoyl-phosphate synthase small subunit, GATase1 domain||Pre-ATP-grasp domain superfamily||Class I glutamine amidotransferase-like||Methylglyoxal synthase-like domain superfamily||ATP-grasp fold||Carbamoyl-phosphate synthase small subunit, N-terminal domain superfamily||Methylglyoxal synthase-like domain||Carbamoyl-phosphate synthetase large subunit-like, ATP-binding domain||Carbamoyl-phosphat…
1	69762401	69762600	200	WT_2_peak_144	13	3.38648	4.41066	1.31067	99	Distal Intergenic	69577741	69726404	148664	-	ENSMUSG00000025997	ENSMUST00000187184	-35997	Ikzf2	Zinc finger C2H2 superfamily||-||Zinc finger C2H2-type
1	32040513	32040712	200	WT_2_peak_61	13	3.38648	4.41066	1.31067	99	Distal Intergenic	32211795	32697649	485855	+	ENSMUSG00000026058	ENSMUST00000027226	-171083	Khdrbs2	K Homology domain, type 1||K Homology domain||K Homology domain, type 1 superfamily||KH domain-containing BBP-like||KHDRBS, Qua1 domain||Sam68, tyrosine-rich domain
1	40433794	40434109	316	WT_2_peak_83	30	5	7.12547	3.06728	187	Distal Intergenic	40468730	40485883	17154	+	ENSMUSG00000026069	ENSMUST00000174335	-34621	Il1rl1	Immunoglobulin-like fold||Toll/interleukin-1 receptor homology (TIR) domain||Immunoglobulin subtype||Immunoglobulin-like domain superfamily||IL-1Ra-like, immunoglobulin domain||Immunoglobulin subtype 2||Interleukin-1 receptor family||Immunoglobulin-like domain||Toll/interleukin-1 receptor homology (TIR) domain superfamily||Interleukin-1 receptor type I/II
1	40506817	40507016	200	WT_2_peak_84	13	3.33333	4.24534	1.31067	99	Promoter (1-2kb)	40505166	40540014	34849	+	ENSMUSG00000026070	ENSMUST00000108044	1651	Il18r1	Interleukin-1 receptor family||Immunoglobulin-like domain||Toll/interleukin-1 receptor homology (TIR) domain superfamily||Immunoglobulin-like fold||Toll/interleukin-1 receptor homology (TIR) domain||Immunoglobulin-like domain superfamily||Immunoglobulin subtype||IL-1Ra-like, immunoglobulin domain
1	39261958	39262157	200	WT_2_peak_78	26	4.7619	6.46405	2.60474	124	Intron (ENSMUST00000173050/ENSMUSG00000026077, intron 1 of 2)	39233293	39402317	169025	+	ENSMUSG00000026077	ENSMUST00000056815	28665	Npas2	PAS domain||PAC motif||PAS fold||Nuclear translocator||PAS domain superfamily||Myc-type, basic helix-loop-helix (bHLH) domain||Helix-loop-helix DNA-binding domain superfamily
1	53308615	53308814	200	WT_2_peak_111	32	5.07973	7.3762	3.22341	99	Intron (ENSMUST00000027267/ENSMUSG00000026098, intron 3 of 12)	53314280	53321567	7288	-	ENSMUSG00000026098	ENSMUST00000133358	12753	Pms1	High mobility group box domain||High mobility group box domain superfamily||DNA mismatch repair, conserved site||Ribosomal protein S5 domain 2-type fold, subgroup||DNA mismatch repair protein MutL/Mlh/Pms||Ribosomal protein S5 domain 2-type fold||DNA mismatch repair protein family, N-terminal||DNA mismatch repair protein, S5 domain 2-like||Histidine kinase/HSP90-like ATPase superfamily
1	50993231	50993430	200	WT_2_peak_104	13	3.38648	4.41066	1.31067	99	Intron (ENSMUST00000114565/ENSMUSG00000026109, intron 9 of 9)	50966678	51226429	259752	+	ENSMUSG00000026109	ENSMUST00000081851	26553	Tmeff2	Kazal domain||Kazal domain superfamily||EGF-like domain
1	33951365	33951564	200	WT_2_peak_68	13	3.38648	4.41066	1.31067	99	Intron (ENSMUST00000183034/ENSMUSG00000026131, intron 2 of 102)	33947306	34346673	399368	+	ENSMUSG00000026131	ENSMUST00000183034	4059	Dst	Spectrin/alpha-actinin||GAR domain superfamily||EF-Hand 1, calcium-binding site||EF-hand domain pair||Calponin homology domain||SH3 domain||Plakin||Plectin||CH domain superfamily||Desmoplakin, SH3 domain||Spectrin repeat||Desmoplakin, spectrin-like domain||Plectin repeat||Plakin repeat superfamily||Actinin-type actin-binding domain, conserved site||EF-hand domain||GAR domain
1	75095895	75096236	342	WT_2_peak_156	19	4.28571	5.39333	1.99162	229	Intron (ENSMUST00000152855/ENSMUSG00000026162, intron 2 of 7)	75006298	75101844	95547	-	ENSMUSG00000026162	ENSMUST00000152855	5608	Nhej1	XRCC4-like, N-terminal domain superfamily||XLF, N-terminal
1	79777810	79778009	200	WT_2_peak_171	18	4.03226	5.26473	1.88738	99	Intron (ENSMUST00000027467/ENSMUSG00000026249, intron 6 of 8)	79794629	79798021	3393	-	ENSMUSG00000026249	ENSMUST00000191529	20012	Serpine2	Serpin superfamily, domain 1||Serpin family||Serpin domain||Serpin, conserved site||Serpin superfamily||Serpin superfamily, domain 2
1	89999624	89999823	200	WT_2_peak_194	13	3.38648	4.41066	1.31067	99	Intron (ENSMUST00000113094/ENSMUSG00000026301, intron 13 of 18)	89987179	89994646	7468	-	ENSMUSG00000026301	ENSMUST00000189011	-4978	Iqca	ATPase, AAA-type, core||AAA+ ATPase domain||P-loop containing nucleoside triphosphate hydrolase
1	90863174	90863373	200	WT_2_peak_198	18	4.22535	5.27358	1.88738	100	Exon (ENSMUST00000027528/ENSMUSG00000026303, exon 8 of 16)	90866891	90867961	1071	+	ENSMUSG00000026303	ENSMUST00000136220	-3518	Mlph	Zinc finger, FYVE/PHD-type||Zinc finger, RING/FYVE/PHD-type||Rab-binding domain||Rab effector MyRIP/Melanophilin||Melanophilin, FYVE-related domain||FYVE-type zinc finger
1	90896744	90896943	200	WT_2_peak_199	19	4.28571	5.39333	1.99162	101	Promoter (<=1kb)	90886453	90897270	10818	-	ENSMUSG00000026304	ENSMUST00000128226	327	Rab17	Small GTPase||Small GTP-binding protein domain||P-loop containing nucleoside triphosphate hydrolase
18	62522079	62522278	200	WT_2_peak_2466	21	4.23311	5.85422	2.16766	99	Intron (ENSMUST00000027560/ENSMUSG00000026322, intron 2 of 6)	62474121	62629648	155528	+	ENSMUSG00000026322	ENSMUST00000236691	47958	Htr4	5-Hydroxytryptamine 4 receptor||G protein-coupled receptor, rhodopsin-like||GPCR, rhodopsin-like, 7TM
1	97071843	97072042	200	WT_2_peak_205	13	3.38648	4.41066	1.31067	99	Distal Intergenic	96987239	97056026	68788	-	ENSMUSG00000026331	ENSMUST00000189547	-15817	Slco6c1	Kazal domain superfamily||Kazal domain||MFS transporter superfamily||Organic anion transporter polypeptide
1	97793775	97793974	200	WT_2_peak_208	13	3.38648	4.41066	1.31067	96	Promoter (1-2kb)	97780650	97792189	11540	-	ENSMUSG00000026335	ENSMUST00000161071	-1586	Pam	Copper type II ascorbate-dependent monooxygenase, C-terminal||Six-bladed beta-propeller, TolB-like||Peptidylglycine alpha-hydroxylating monooxygenase/peptidyl-hydroxyglycine alpha-amidating lyase||Copper type II, ascorbate-dependent monooxygenase, histidine-cluster-2 conserved site||NHL repeat||Copper type II, ascorbate-dependent monooxygenase, N-terminal||Copper type II, ascorbate-dependent mono…
1	97907567	97907766	200	WT_2_peak_209	21	4.16667	5.64624	2.12592	86	Promoter (2-3kb)	97748825	97904980	156156	-	ENSMUSG00000026335	ENSMUST00000161567	-2587	Pam	Copper type II ascorbate-dependent monooxygenase, C-terminal||Six-bladed beta-propeller, TolB-like||Peptidylglycine alpha-hydroxylating monooxygenase/peptidyl-hydroxyglycine alpha-amidating lyase||Copper type II, ascorbate-dependent monooxygenase, histidine-cluster-2 conserved site||NHL repeat||Copper type II, ascorbate-dependent monooxygenase, N-terminal||Copper type II, ascorbate-dependent mono…
1	125541846	125542045	200	WT_2_peak_271	23	4.72973	6.11552	2.34485	167	Distal Intergenic	125512250	125522885	10636	+	ENSMUSG00000026342	ENSMUST00000189443	29596	Slc35f5	EamA domain||-
1	128222008	128222207	200	WT_2_peak_277	37	5.7971	8.11363	3.79623	91	Promoter (2-3kb)	128215309	128220001	4693	-	ENSMUSG00000026354	ENSMUST00000162067	-2007	Lct	Glycosyl hydrolases family 1, N-terminal conserved site||Glycoside hydrolase superfamily||Glycoside hydrolase family 1, active site||Glycoside hydrolase family 1
1	143928220	143928419	200	WT_2_peak_312	32	5.07973	7.3762	3.22341	186	Distal Intergenic	143875076	143879899	4824	-	ENSMUSG00000026360	ENSMUST00000127206	-48321	Rgs2	RGS, subdomain 1/3||RGS domain||Regulator of G-protein signalling 2||-||RGS, subdomain 2||RGS domain superfamily
1	138104175	138104374	200	WT_2_peak_300	13	3.38648	4.41066	1.31067	97	Promoter (<=1kb)	138053947	138103446	49500	-	ENSMUSG00000026395	ENSMUST00000183229	-729	Ptprc	Protein-tyrosine phosphatase-like||Immunoglobulin-like fold||Fibronectin type III superfamily||Protein-tyrosine phosphatase, catalytic||Protein-tyrosine phosphatase, active site||Tyrosine-specific protein phosphatase, PTPase domain||Fibronectin type III||Receptor-type tyrosine-protein phosphatase C||Protein tyrosine phosphatase, receptor type, N-terminal||Tyrosine-specific protein phosphatases do…
1	136827742	136827941	200	WT_2_peak_298	21	4.23311	5.85422	2.16766	99	Intron (ENSMUST00000027649/ENSMUSG00000026398, intron 6 of 8)	136818095	136868321	50227	-	ENSMUSG00000026398	ENSMUST00000192587	40380	Nr5a2	Nuclear hormone receptor||Nuclear hormone receptor family 5||Nuclear hormone receptor, ligand-binding domain||Nuclear hormone receptor-like domain superfamily||Zinc finger, NHR/GATA-type||Zinc finger, nuclear hormone receptor-type
1	136029473	136029672	200	WT_2_peak_295	18	4.22535	5.27358	1.88738	31	Intron (ENSMUST00000160641/ENSMUSG00000026407, intron 28 of 43)	136033144	136039796	6653	+	ENSMUSG00000026407	ENSMUST00000161700	-3472	Cacna1s	Ion transport domain||Voltage-dependent channel domain superfamily||Voltage-dependent L-type calcium channel, IQ-associated domain||Voltage-dependent calcium channel, alpha-1 subunit, IQ domain||Voltage-dependent calcium channel, alpha-1 subunit||Voltage-gated calcium channel subunit alpha, C-terminal||Voltage-dependent calcium channel, L-type, alpha-1S subunit||Voltage-dependent calcium channel,…
1	130718088	130718287	200	WT_2_peak_281	24	4.6875	6.27835	2.46484	89	Distal Intergenic	130728639	130742445	13807	+	ENSMUSG00000026415	ENSMUST00000112477	-10352	Fcamr	Immunoglobulin subtype||Immunoglobulin-like domain superfamily||Immunoglobulin V-set domain||Immunoglobulin-like fold
1	131087700	131087899	200	WT_2_peak_283	40	5.97015	8.48469	4.07423	146	Intron (ENSMUST00000112446/ENSMUSG00000026427, intron 5 of 14)	131094116	131099247	5132	+	ENSMUSG00000026427	ENSMUST00000153651	-6217	Eif2d	SWIB/MDM2 domain superfamily||PUA domain||SWIB/MDM2 domain||Eukaryotic translation initiation factor 2D, SUI1 domain||Pre-PUA domain||SUI1 domain superfamily||SUI1 domain||PUA-like superfamily||Eukaryotic translation initiation factor 2D||-
1	182299754	182299953	200	WT_2_peak_383	20	4.34783	5.5196	2.05632	156	Intron (ENSMUST00000068505/ENSMUSG00000026509, intron 18 of 20)	182297779	182307372	9594	-	ENSMUSG00000026509	ENSMUST00000194940	7419	Capn2	Calpain large subunit, domain III superfamily||CAPN2, penta-EF hand, calcium binding motif||Calpain-2||Peptidase C2, calpain, large subunit, domain III||EF-hand domain pair||EF-Hand 1, calcium-binding site||Peptidase C2, calpain, domain III||Papain-like cysteine peptidase superfamily||Peptidase C2, calpain family||EF-hand domain||Peptidase C2, calpain, catalytic domain||Cysteine peptidase, cystei…
1	181962480	181962679	200	WT_2_peak_382	32	5.40541	7.34038	3.22341	116	Distal Intergenic	181958264	181959370	1107	+	ENSMUSG00000026511	ENSMUST00000193005	4216	Srp9	SRP9 domain||Signal recognition particle, SRP9/SRP14 subunit||Signal recognition particle SRP9||Signal recognition particle, SRP9 subunit
1	165335670	165335869	200	WT_2_peak_356	15	3.84615	4.80175	1.57761	99	Promoter (1-2kb)	165337480	165370849	33370	+	ENSMUSG00000026567	ENSMUST00000195194	-1611	Adcy10	Adenylyl cyclase class-3/4/guanylyl cyclase||Adenylate cyclase, type 10||-||P-loop containing nucleoside triphosphate hydrolase||Tetratricopeptide-like helical domain superfamily||Nucleotide cyclase
1	165336028	165336227	200	WT_2_peak_357	22	4.54545	5.94521	2.2232	93	Promoter (1-2kb)	165337480	165370849	33370	+	ENSMUSG00000026567	ENSMUST00000195194	-1253	Adcy10	Adenylyl cyclase class-3/4/guanylyl cyclase||Adenylate cyclase, type 10||-||P-loop containing nucleoside triphosphate hydrolase||Tetratricopeptide-like helical domain superfamily||Nucleotide cyclase
1	163899669	163899868	200	WT_2_peak_353	17	3.96825	5.09812	1.77589	42	Exon (ENSMUST00000192047/ENSMUSG00000026581, exon 6 of 8)	163896531	163907565	11035	+	ENSMUSG00000026581	ENSMUST00000195358	3138	Sell	Sushi/SCR/CCP domain||EGF-like domain||C-type lectin-like||C-type lectin, conserved site||Sushi/SCR/CCP superfamily||Selectin superfamily||C-type lectin-like/link domain superfamily||Selectin, C-type lectin-like domain||L-selectin||C-type lectin fold
1	163170398	163170628	231	WT_2_peak_351	30	5	7.12547	3.06728	94	Distal Intergenic	163072688	163141279	68592	-	ENSMUSG00000026586	ENSMUST00000027878	-29119	Prrx1	Homeobox-like domain superfamily||OAR domain||Homeobox domain||Homeobox, conserved site||Paired mesoderm homeobox protein 1/2
1	157387176	157387375	200	WT_2_peak_337	16	3.90625	4.94438	1.6741	99	Intron (ENSMUST00000086130/ENSMUSG00000026589, intron 20 of 27)	157365621	157371533	5913	+	ENSMUSG00000026589	ENSMUST00000155665	21555	Sec16b	COPII coat assembly protein, Sec16||Sec16, central conserved domain||Ancestral coatomer element 1, Sec16/Sec31
1	156430046	156430245	200	WT_2_peak_336	13	3.73134	4.54433	1.3964	99	Intron (ENSMUST00000173929/ENSMUSG00000026596, intron 1 of 2)	156443493	156457563	14071	+	ENSMUSG00000026596	ENSMUST00000190749	-13248	Abl2	Protein kinase, ATP binding site||Protein kinase-like domain superfamily||SH3 domain||Tyrosine-protein kinase ABL, SH2 domain||SH2 domain||Serine-threonine/tyrosine-protein kinase, catalytic domain||F-actin binding||Protein kinase domain||SH2 domain superfamily||Tyrosine-protein kinase, catalytic domain||SH3-like domain superfamily||Tyrosine-protein kinase, active site
1	189483871	189484070	200	WT_2_peak_404	13	3.57143	4.21294	1.31067	99	Intron (ENSMUST00000097442/ENSMUSG00000026604, intron 1 of 18)	189460472	189572806	112335	+	ENSMUSG00000026604	ENSMUST00000194127	23399	Ptpn14	FERM, C-terminal PH-like domain||FERM superfamily, second domain||PTPN14/21, FERM domain C-lobe||Tyrosine-specific protein phosphatase, PTPase domain||Ubiquitin-like domain superfamily||Protein-tyrosine phosphatase, catalytic||FERM/acyl-CoA-binding protein superfamily||Protein-tyrosine phosphatase, non-receptor type-14/21||Tyrosine-specific protein phosphatases domain||FERM domain||Band 4.1 domai…
1	189532515	189532714	200	WT_2_peak_405	13	3.38648	4.41066	1.31067	99	Intron (ENSMUST00000097442/ENSMUSG00000026604, intron 3 of 18)	189518869	189602265	83397	+	ENSMUSG00000026604	ENSMUST00000027898	13646	Ptpn14	FERM, C-terminal PH-like domain||FERM superfamily, second domain||PTPN14/21, FERM domain C-lobe||Tyrosine-specific protein phosphatase, PTPase domain||Ubiquitin-like domain superfamily||Protein-tyrosine phosphatase, catalytic||FERM/acyl-CoA-binding protein superfamily||Protein-tyrosine phosphatase, non-receptor type-14/21||Tyrosine-specific protein phosphatases domain||FERM domain||Band 4.1 domai…
1	188057915	188058114	200	WT_2_peak_401	16	3.90625	4.94438	1.6741	89	Intron (ENSMUST00000142189/ENSMUSG00000026609, intron 3 of 4)	187995231	188697238	702008	+	ENSMUSG00000026609	ENSMUST00000060479	62684	Ush2a	Laminin, N-terminal||LamG-like jellyroll fold||Concanavalin A-like lectin/glucanase domain superfamily||Fibronectin type III superfamily||Laminin-type EGF domain||Immunoglobulin-like fold||-||Usherin||Laminin G domain||Fibronectin type III
1	188038799	188038998	200	WT_2_peak_400	18	4.03226	5.26473	1.88738	99	Intron (ENSMUST00000142189/ENSMUSG00000026609, intron 2 of 4)	187995231	188697238	702008	+	ENSMUSG00000026609	ENSMUST00000060479	43568	Ush2a	Laminin, N-terminal||LamG-like jellyroll fold||Concanavalin A-like lectin/glucanase domain superfamily||Fibronectin type III superfamily||Laminin-type EGF domain||Immunoglobulin-like fold||-||Usherin||Laminin G domain||Fibronectin type III
1	188178196	188178395	200	WT_2_peak_402	13	3.38648	4.41066	1.31067	99	Intron (ENSMUST00000124358/ENSMUSG00000026609, intron 18 of 19)	188270004	188410884	140881	+	ENSMUSG00000026609	ENSMUST00000142159	-91609	Ush2a	Laminin, N-terminal||LamG-like jellyroll fold||Concanavalin A-like lectin/glucanase domain superfamily||Fibronectin type III superfamily||Laminin-type EGF domain||Immunoglobulin-like fold||-||Usherin||Laminin G domain||Fibronectin type III
1	188675987	188676186	200	WT_2_peak_403	28	5.07246	6.78796	2.84497	183	Intron (ENSMUST00000060479/ENSMUSG00000026609, intron 63 of 70)	188685941	188697162	11222	+	ENSMUSG00000026609	ENSMUST00000127077	-9755	Ush2a	Laminin, N-terminal||LamG-like jellyroll fold||Concanavalin A-like lectin/glucanase domain superfamily||Fibronectin type III superfamily||Laminin-type EGF domain||Immunoglobulin-like fold||-||Usherin||Laminin G domain||Fibronectin type III
1	194432381	194432580	200	WT_2_peak_420	39	5.88235	8.29379	3.93755	92	Intron (ENSMUST00000027952/ENSMUSG00000026640, intron 6 of 31)	194446875	194468936	22062	+	ENSMUSG00000026640	ENSMUST00000135664	-14295	Plxna2	IPT domain||Plexin repeat||Sema domain superfamily||Plexin, TIG domain 1||WD40/YVTN repeat-like-containing domain superfamily||PSI domain||Plexin, TIG domain 2||Rho GTPase activation protein||Sema domain||-||Plexin-A2, sema domain||Plexin family||Immunoglobulin-like fold||Plexin, cytoplasmic RasGAP domain||Immunoglobulin E-set
2	3227923	3228122	200	WT_2_peak_2660	18	4.03226	5.26473	1.88738	99	3' UTR	3285249	3329914	44666	+	ENSMUSG00000026643	ENSMUST00000081932	-57127	Nmt2	Myristoyl-CoA:protein N-myristoyltransferase, conserved site||Myristoyl-CoA:protein N-myristoyltransferase, N-terminal||Acyl-CoA N-acyltransferase||Myristoyl-CoA:protein N-myristoyltransferase, C-terminal||Myristoyl-CoA:protein N-myristoyltransferase
2	3407141	3407340	200	WT_2_peak_2661	21	4.23311	5.85422	2.16766	62	Downstream (2-3kb)	3343024	3398247	55224	-	ENSMUSG00000026645	ENSMUST00000194918	-8894	Olah	Thioesterase type II, NRPS/PKS/S-FAS||Alpha/Beta hydrolase fold||Thioesterase
2	3711231	3711430	200	WT_2_peak_2663	24	4.6875	6.27835	2.46484	91	Intron (ENSMUST00000226435/ENSMUSG00000026655, intron 2 of 4)	3714495	3783179	68685	+	ENSMUSG00000026655	ENSMUST00000027965	-3065	Fam107b	-||FAM107
2	3572125	3572324	200	WT_2_peak_2662	21	4.23311	5.85422	2.16766	97	Promoter (<=1kb)	3571525	3783179	211655	+	ENSMUSG00000026655	ENSMUST00000226435	600	Fam107b	-||FAM107
2	5081109	5081308	200	WT_2_peak_2669	13	3.73134	4.54433	1.3964	110	Distal Intergenic	5050968	5068862	17895	-	ENSMUSG00000026672	ENSMUST00000143809	-12247	Optn	NF-kappa-B essential modulator NEMO, N-terminal||NEMO, Zinc finger||Optineurin||NF-kappa-B essential modulator NEMO, CC2-LZ domain
2	14246036	14246235	200	WT_2_peak_2701	21	4.23311	5.85422	2.16766	99	Intron (ENSMUST00000028045/ENSMUSG00000026712, intron 2 of 29)	14234203	14336868	102666	+	ENSMUSG00000026712	ENSMUST00000028045	11833	Mrc1	Kringle-like fold||Fibronectin type II domain superfamily||C-type lectin, conserved site||C-type lectin-like||Ricin B-like lectins||C-type lectin fold||Fibronectin type II domain||Ricin B, lectin domain||C-type lectin-like/link domain superfamily
2	13601724	13601923	200	WT_2_peak_2698	13	3.73134	4.54433	1.3964	99	Distal Intergenic	13584180	13587289	3110	+	ENSMUSG00000026728	ENSMUST00000148248	17544	Vim	Intermediate filament protein, conserved site||Vimentin||Intermediate filament head, DNA-binding domain||Intermediate filament, rod domain
2	19001820	19002019	200	WT_2_peak_2707	21	4.23311	5.85422	2.16766	94	Promoter (<=1kb)	18847066	19002937	155872	-	ENSMUSG00000026737	ENSMUST00000006912	918	Pip4k2a	Phosphatidylinositol-4-phosphate 5-kinase, core||Phosphatidylinositol-4-phosphate 5-kinase||Phosphatidylinositol-4-phosphate 5-kinase, N-terminal
2	16337373	16337572	200	WT_2_peak_2705	21	4.23311	5.85422	2.16766	174	Distal Intergenic	16361115	16760650	399536	+	ENSMUSG00000026748	ENSMUST00000028081	-23543	Plxdc2	Plexin domain-containing protein 2||PSI domain||Plexin repeat||Plexin domain-containing protein
2	16520500	16520699	200	WT_2_peak_2706	13	3.33333	4.24534	1.31067	89	Intron (ENSMUST00000028081/ENSMUSG00000026748, intron 2 of 13)	16643507	16756501	112995	+	ENSMUSG00000026748	ENSMUST00000126173	-122808	Plxdc2	Plexin domain-containing protein 2||PSI domain||Plexin repeat||Plexin domain-containing protein
2	48884070	48884269	200	WT_2_peak_2757	13	3.38648	4.41066	1.31067	92	Intron (ENSMUST00000112745/ENSMUSG00000036792, intron 1 of 10)	48826856	48840289	13434	-	ENSMUSG00000026761	ENSMUST00000123271	-43781	Orc4	Orc1-like, AAA ATPase domain||P-loop containing nucleoside triphosphate hydrolase||-||AAA+ ATPase domain||Origin recognition complex subunit 4||Origin recognition complex subunit 4, C-terminal
2	12272252	12272451	200	WT_2_peak_2695	13	3.38648	4.41066	1.31067	110	Intron (ENSMUST00000028106/ENSMUSG00000026768, intron 2 of 29)	12224428	12247275	22848	-	ENSMUSG00000026768	ENSMUST00000172716	-24977	Itga8	FG-GAP repeat||-||Integrin domain superfamily||Integrin alpha chain, C-terminal cytoplasmic region, conserved site||Integrin alpha-2||Integrin alpha, N-terminal||Integrin alpha chain||Integrin alpha beta-propellor
2	11466537	11466952	416	WT_2_peak_2693	32	5.38462	7.47634	3.28644	165	Distal Intergenic	11485821	11486922	1102	-	ENSMUSG00000026773	ENSMUST00000191726	19970	Pfkfb3	Fructose-2,6-bisphosphatase||6-phosphofructo-2-kinase||Histidine phosphatase superfamily||Phosphoglycerate/bisphosphoglycerate mutase, active site||-||P-loop containing nucleoside triphosphate hydrolase||Histidine phosphatase superfamily, clade-1
2	22955390	22955589	200	WT_2_peak_2715	21	4.23311	5.85422	2.16766	116	Promoter (2-3kb)	22958179	23005430	47252	+	ENSMUSG00000026781	ENSMUST00000227663	-2590	Acbd5	Acyl-CoA-binding protein, ACBP||Acyl-CoA-binding protein, ACBP, conserved site||FERM/acyl-CoA-binding protein superfamily||Acyl-CoA-binding domain-containing protein 5||Acyl-CoA binding protein superfamily
2	29209076	29209275	200	WT_2_peak_2727	16	3.90625	4.94438	1.6741	99	Distal Intergenic	29236831	29414805	177975	+	ENSMUSG00000026799	ENSMUST00000028139	-27556	Med27	-||Mediator complex, subunit Med27
2	28088912	28089111	200	WT_2_peak_2725	13	3.62319	4.31715	1.31067	99	Intron (ENSMUST00000152415/ENSMUSG00000026833, intron 1 of 3)	28083105	28120748	37644	+	ENSMUSG00000026833	ENSMUST00000100244	5807	Olfm1	Quinoprotein amine dehydrogenase, beta chain-like||Olfactomedin-like domain||Noelin domain||Noelin
2	44885145	44885344	200	WT_2_peak_2749	13	3.33333	4.24534	1.31067	64	Intron (ENSMUST00000176438/ENSMUSG00000026872, intron 9 of 10)	44891728	44912927	21200	-	ENSMUSG00000026872	ENSMUST00000202432	27583	Zeb2	Homeobox-like domain superfamily||Homeobox domain||Zinc finger C2H2 superfamily||-||Zinc finger C2H2-type||Drought induced 19 protein type, zinc-binding domain
2	35812803	35813002	200	WT_2_peak_2735	45	6.25	9.13618	4.57693	77	Intron (ENSMUST00000028248/ENSMUSG00000026885, intron 3 of 9)	35641959	35830818	188860	-	ENSMUSG00000026885	ENSMUST00000160906	17816	Ttll11	Tubulin-tyrosine ligase/Tubulin polyglutamylase||-
2	53091826	53092025	200	WT_2_peak_2773	21	4.16667	5.64624	2.12592	154	Intron (ENSMUST00000155517/ENSMUSG00000026960, intron 2 of 3)	53082100	53109232	27133	+	ENSMUSG00000026960	ENSMUST00000028336	9726	Arl6ip6	ADP-ribosylation factor-like protein 6-interacting protein 6
2	60497792	60497991	200	WT_2_peak_2786	13	3.38648	4.41066	1.31067	99	Intron (ENSMUST00000059888/ENSMUSG00000026971, intron 4 of 14)	60464775	60504037	39263	-	ENSMUSG00000026971	ENSMUST00000133887	6046	Itgb6	Integrin beta-6 subunit||PSI domain||Integrin beta subunit||Integrin beta N-terminal||Integrin beta subunit, VWA domain||von Willebrand factor A-like domain superfamily||Integrin domain superfamily||Integrin beta, epidermal growth factor-like domain 1||Integrin beta subunit, cytoplasmic domain||Integrin beta subunit, tail||Integrin beta tail domain superfamily
2	24359669	24359868	200	WT_2_peak_2717	15	3.84615	4.80175	1.57761	99	Intron (ENSMUST00000135829/ENSMUSG00000085057, intron 3 of 5)	24311532	24365109	53578	-	ENSMUSG00000026976	ENSMUST00000149294	5241	Pax8	Paired-box protein 2 C-terminal||Paired domain||Homeobox-like domain superfamily||PAX family||Winged helix-like DNA-binding domain superfamily||Paired DNA-binding domain
2	59083193	59083550	358	WT_2_peak_2784	74	7.97101	12.3746	7.44885	156	Intron (ENSMUST00000168631/ENSMUSG00000026991, intron 2 of 20)	59096528	59138581	42054	+	ENSMUSG00000026991	ENSMUST00000124725	-12978	Pkp4	Plakophilin-4||Armadillo-type fold||Plakophilin/Delta catenin||-||Armadillo-like helical||Armadillo
2	78689075	78689274	200	WT_2_peak_2839	32	5.07973	7.3762	3.22341	81	Distal Intergenic	78698468	78700951	2484	+	ENSMUSG00000027011	ENSMUST00000124120	-9194	Ube2e3	Ubiquitin-conjugating enzyme E2||-||Ubiquitin-conjugating enzyme/RWD-like||Ubiquitin-conjugating enzyme, active site
2	71003570	71003769	200	WT_2_peak_2814	40	5.97015	8.48469	4.07423	185	Distal Intergenic	71042050	71093642	51593	+	ENSMUSG00000027012	ENSMUST00000112142	-38281	Dync1i2	WD40/YVTN repeat-like-containing domain superfamily||Cytoplasmic dynein 1 intermediate chain 1/2||WD40-repeat-containing domain superfamily||WD40 repeat
2	71059575	71059774	200	WT_2_peak_2815	22	4.54545	5.94521	2.2232	103	Exon (ENSMUST00000149735/ENSMUSG00000027012, exon 4 of 4)	71065143	71090693	25551	+	ENSMUSG00000027012	ENSMUST00000137683	-5369	Dync1i2	WD40/YVTN repeat-like-containing domain superfamily||Cytoplasmic dynein 1 intermediate chain 1/2||WD40-repeat-containing domain superfamily||WD40 repeat
2	71091760	71091959	200	WT_2_peak_2816	21	4.16667	5.64624	2.12592	143	Promoter (<=1kb)	71090891	71093402	2512	+	ENSMUSG00000027012	ENSMUST00000138613	869	Dync1i2	WD40/YVTN repeat-like-containing domain superfamily||Cytoplasmic dynein 1 intermediate chain 1/2||WD40-repeat-containing domain superfamily||WD40 repeat
2	77491851	77492175	325	WT_2_peak_2831	84	8.46154	13.4721	8.48889	186	Intron (ENSMUST00000171063/ENSMUSG00000027016, intron 1 of 7)	77240978	77533616	292639	-	ENSMUSG00000027016	ENSMUST00000171063	41441	Zfp385b	Zinc finger C2H2-type||Zinc finger C2H2 superfamily||Matrin/U1-C-like, C2H2-type zinc finger
2	77604286	77604485	200	WT_2_peak_2832	32	5.47945	7.48057	3.28644	117	Intron (ENSMUST00000111831/ENSMUSG00000027016, intron 1 of 9)	77241444	77647160	405717	-	ENSMUSG00000027016	ENSMUST00000111831	42675	Zfp385b	Zinc finger C2H2-type||Zinc finger C2H2 superfamily||Matrin/U1-C-like, C2H2-type zinc finger
2	68232787	68232986	200	WT_2_peak_2805	15	3.84615	4.80175	1.57761	93	Intron (ENSMUST00000102715/ENSMUSG00000027030, intron 2 of 17)	68189330	68217025	27696	-	ENSMUSG00000027030	ENSMUST00000149581	-15762	Stk39	Protein kinase, ATP binding site||Protein kinase-like domain superfamily||Protein kinase domain||Serine/threonine-protein kinase OSR1/WNK, CCT domain
2	84643931	84644130	200	WT_2_peak_2848	13	3.52113	4.11416	1.31067	165	Intron (ENSMUST00000028471/ENSMUSG00000027077, intron 7 of 7)	84636573	84639578	3006	+	ENSMUSG00000027078	ENSMUST00000159150	7358	Ube2l6	Ubiquitin-conjugating enzyme, active site||Ubiquitin-conjugating enzyme/RWD-like||-||Ubiquitin-conjugating enzyme E2
2	84285287	84285486	200	WT_2_peak_2846	32	5.07973	7.3762	3.22341	78	Promoter (2-3kb)	84270484	84288454	17971	-	ENSMUSG00000027082	ENSMUST00000150261	2968	Tfpi	Proteinase inhibitor I2, Kunitz, conserved site||Pancreatic trypsin inhibitor Kunitz domain superfamily||Pancreatic trypsin inhibitor Kunitz domain||Tissue factor pathway inhibitor-like
2	109155949	109156148	200	WT_2_peak_2896	13	3.38648	4.41066	1.31067	54	Intron (ENSMUST00000028527/ENSMUSG00000027115, intron 13 of 16)	109122368	109126405	4038	+	ENSMUSG00000027115	ENSMUST00000162515	33581	Kif18a	P-loop containing nucleoside triphosphate hydrolase||Kinesin-like protein||Kinesin motor domain, conserved site||Kinesin motor domain superfamily||Kinesin motor domain
2	106905067	106905266	200	WT_2_peak_2887	13	3.38648	4.41066	1.31067	99	Distal Intergenic	106886485	106890001	3517	-	ENSMUSG00000027120	ENSMUST00000028533	-15066	Fshb	Gonadotropin, beta subunit||Cystine-knot cytokine||Glycoprotein hormone subunit beta||Gonadotropin, beta subunit, conserved site
2	104440653	104440852	200	WT_2_peak_2881	13	3.38648	4.41066	1.31067	99	Exon (ENSMUST00000122900/ENSMUSG00000027176, exon 3 of 3)	104420963	104439774	18812	+	ENSMUSG00000027176	ENSMUST00000137961	19690	Cstf3	Tetratricopeptide-like helical domain superfamily||Suppressor of forked||mRNA 3'-end-processing protein Rna14-like||HAT (Half-A-TPR) repeat
2	103330222	103330421	200	WT_2_peak_2879	21	4.23311	5.85422	2.16766	144	Distal Intergenic	103284194	103315505	31312	-	ENSMUSG00000027187	ENSMUST00000028610	-14717	Cat	Catalase, mono-functional, haem-containing, clades 1 and 3||Catalase haem-binding site||Catalase superfamily||Catalase, clade 3||Catalase immune-responsive domain||Catalase core domain||Catalase, mono-functional, haem-containing||Catalase active site
2	94317711	94317910	200	WT_2_peak_2863	21	4.23311	5.85422	2.16766	103	Distal Intergenic	94252681	94268481	15801	-	ENSMUSG00000027193	ENSMUST00000152454	-49230	Api5	Armadillo-type fold||Apoptosis inhibitory 5||Armadillo-like helical
2	93943334	93943533	200	WT_2_peak_2862	19	4.09836	5.44648	1.99872	89	Intron (ENSMUST00000028619/ENSMUSG00000027195, intron 3 of 10)	93944921	93988238	43318	-	ENSMUSG00000027195	ENSMUST00000141955	44705	Hsd17b12	Short-chain dehydrogenase/reductase, conserved site||Short-chain dehydrogenase/reductase SDR||NAD(P)-binding domain superfamily
2	125870877	125871087	211	WT_2_peak_2927	44	6.25	9.01459	4.48509	25	Intron (ENSMUST00000110446/ENSMUSG00000027209, intron 11 of 16)	125876578	125878024	1447	+	ENSMUSG00000027208	ENSMUST00000138576	-5491	Fgf7	Cytokine IL1/FGF||Fibroblast growth factor 7||Fibroblast growth factor family
2	115685463	115685662	200	WT_2_peak_2903	13	3.38648	4.41066	1.31067	99	Distal Intergenic	115694708	115699348	4641	-	ENSMUSG00000027210	ENSMUST00000189640	13686	Meis2	Homeobox-like domain superfamily||Homeobox protein PKNOX/Meis, N-terminal||Homeobox domain||Homeobox KN domain
2	92500359	92500558	200	WT_2_peak_2861	19	4.28571	5.39333	1.99162	99	Distal Intergenic	92430052	92445595	15544	+	ENSMUSG00000027221	ENSMUST00000065797	70307	Chst1	Sulfotransferase domain||P-loop containing nucleoside triphosphate hydrolase||Carbohydrate sulfotransferase
2	121462825	121463026	202	WT_2_peak_2918	30	5	7.12547	3.06728	87	Intron (ENSMUST00000110593/ENSMUSG00000027238, intron 1 of 14)	121376010	121416914	40905	-	ENSMUSG00000027238	ENSMUST00000133898	-45911	Frmd5	FERM, C-terminal PH-like domain||FERM adjacent (FA)||FERM domain||FERM conserved site||Band 4.1 domain||FERM superfamily, second domain||FERM, N-terminal||FERM/acyl-CoA-binding protein superfamily||FERM central domain||-||PH-like domain superfamily||Ubiquitin-like domain superfamily||Ezrin/radixin/moesin-like
2	120796864	120797063	200	WT_2_peak_2917	21	4.41176	5.65309	2.12592	90	Intron (ENSMUST00000028728/ENSMUSG00000027272, intron 1 of 46)	120775939	120801094	25156	-	ENSMUSG00000027272	ENSMUST00000133408	4031	Ubr1	E3 ubiquitin-protein ligase UBR1-like||Adaptor protein ClpS, core||Winged helix DNA-binding domain superfamily||Ribosomal protein L7/L12, C-terminal/adaptor protein ClpS-like||Zinc finger, UBR-type||E3 ubiquitin-protein ligase UBR-like, C-terminal
2	136814112	136814311	200	WT_2_peak_2950	21	4.16667	5.64624	2.12592	99	Intron (ENSMUST00000028737/ENSMUSG00000027281, intron 2 of 5)	136747463	136911698	164236	+	ENSMUSG00000027281	ENSMUST00000180277	66649	Slx4ip	Protein SLX4IP
2	119550058	119550257	200	WT_2_peak_2913	16	3.90625	4.94438	1.6741	93	Intron (ENSMUST00000028767/ENSMUSG00000027304, intron 6 of 17)	119557165	119558133	969	+	ENSMUSG00000027304	ENSMUST00000126984	-6908	Rtf1	Plus-3 domain||Plus3-like superfamily
2	130761797	130761996	200	WT_2_peak_2937	14	3.78788	4.66879	1.4833	30	Intron (ENSMUST00000028781/ENSMUSG00000027312, intron 1 of 28)	130748851	130777852	29002	+	ENSMUSG00000027312	ENSMUST00000156982	12946	Atrn	Spermadhesin, CUB domain superfamily||Plexin repeat||CUB domain||Galactose oxidase/kelch, beta-propeller||C-type lectin fold||PSI domain||Kelch repeat type 1||C-type lectin-like/link domain superfamily||Laminin-type EGF domain||C-type lectin-like||EGF-like domain||Kelch-type beta propeller
2	130995618	130995817	200	WT_2_peak_2938	32	5.30303	7.28771	3.2034	155	5' UTR	130988245	130990948	2704	-	ENSMUSG00000027327	ENSMUST00000136838	-4670	1700037H04Rik	Uncharacterised protein family UPF0687||-
2	131880390	131880589	200	WT_2_peak_2940	30	5.26316	7.07764	3.06728	155	Distal Intergenic	131844834	131872178	27345	-	ENSMUSG00000027339	ENSMUST00000139047	-8212	Rassf2	-||Ubiquitin-like domain superfamily||Ras association domain-containing protein 1-6||Ras association domain-containing protein 2||Ras-associating (RA) domain||SARAH domain
2	131889213	131889412	200	WT_2_peak_2941	39	5.88235	8.29379	3.93755	91	Distal Intergenic	131897334	131898605	1272	-	ENSMUSG00000027340	ENSMUST00000148749	9193	Slc23a2	-||Nucleobase cation symporter 2 family||Xanthine/uracil permease||Solute carrier family 23 member 2
2	117194170	117194369	200	WT_2_peak_2907	24	4.79452	6.23736	2.4592	165	Distal Intergenic	117110474	117173482	63009	-	ENSMUSG00000027347	ENSMUST00000102534	-20688	Rasgrp1	Ras guanine-nucleotide exchange factor, catalytic domain superfamily||Ras guanine nucleotide exchange factor domain superfamily||Protein kinase C-like, phorbol ester/diacylglycerol-binding domain||Ras-like guanine nucleotide exchange factor||Ras guanine-nucleotide exchange factors catalytic domain||-||Diacylglycerol/phorbol-ester binding||Ras-like guanine nucleotide exchange factor, N-terminal||E…
2	126601581	126601780	200	WT_2_peak_2928	44	6.25	8.94032	4.43996	180	Intron (ENSMUST00000136319/ENSMUSG00000027364, intron 6 of 8)	126602970	126612376	9407	-	ENSMUSG00000027364	ENSMUST00000145194	10596	Usp50	Ubiquitin specific protease domain||Ubiquitin specific protease, conserved site||-||Peptidase C19, ubiquitin carboxyl-terminal hydrolase||Papain-like cysteine peptidase superfamily
2	126790834	126791033	200	WT_2_peak_2929	13	3.52113	4.11416	1.31067	99	Distal Intergenic	126732311	126775155	42845	-	ENSMUSG00000027366	ENSMUST00000028844	-15679	Sppl2a	Peptidase A22B, signal peptide peptidase||Signal peptide peptidase-like 2a||Presenilin/signal peptide peptidase
2	127466564	127466763	200	WT_2_peak_2931	25	4.86111	6.36494	2.5417	152	Distal Intergenic	127441953	127443165	1213	+	ENSMUSG00000027374	ENSMUST00000129066	24611	Mrps5	Ribosomal protein S5||Ribosomal protein S5, C-terminal||Ribosomal protein S5, N-terminal||Ribosomal protein S5 domain 2-type fold||Ribosomal protein S5, N-terminal, conserved site||Ribosomal protein S5 domain 2-type fold, subgroup
2	127688112	127688311	200	WT_2_peak_2932	13	3.38648	4.41066	1.31067	99	Intron (ENSMUST00000126410/ENSMUSG00000027380, intron 1 of 5)	127680796	127719720	38925	+	ENSMUSG00000027380	ENSMUST00000126410	7316	Acoxl	Acyl-CoA dehydrogenase-like, C-terminal||Acyl-CoA dehydrogenase/oxidase C-terminal||Acyl-CoA oxidase/dehydrogenase, central domain||Acyl-CoA oxidase||Acyl-CoA oxidase, C-terminal||Acyl-CoA dehydrogenase/oxidase, N-terminal and middle domain superfamily
2	127691095	127691294	200	WT_2_peak_2933	21	4.23311	5.85422	2.16766	98	Exon (ENSMUST00000126410/ENSMUSG00000027380, exon 2 of 6)	127696548	127965793	269246	+	ENSMUSG00000027380	ENSMUST00000028859	-5254	Acoxl	Acyl-CoA dehydrogenase-like, C-terminal||Acyl-CoA dehydrogenase/oxidase C-terminal||Acyl-CoA oxidase/dehydrogenase, central domain||Acyl-CoA oxidase||Acyl-CoA oxidase, C-terminal||Acyl-CoA dehydrogenase/oxidase, N-terminal and middle domain superfamily
2	154205475	154205674	200	WT_2_peak_2987	16	3.90625	4.94438	1.6741	15	Intron (ENSMUST00000109731/ENSMUSG00000027487, intron 6 of 14)	154207753	154212701	4949	-	ENSMUSG00000027487	ENSMUST00000150308	7027	Cdk5rap1	Methylthiotransferase||Methylthiotransferase, N-terminal domain superfamily||Radical SAM||Methylthiotransferase, conserved site||Radical SAM, alpha/beta horseshoe||TRAM domain||Methylthiotransferase, N-terminal||Elp3/MiaB/NifB||tRNA-2-methylthio-N(6)-dimethylallyladenosine synthase MiaB
2	154402311	154402510	200	WT_2_peak_2988	13	3.62319	4.31715	1.31067	99	Promoter (1-2kb)	154388966	154400810	11845	-	ENSMUSG00000027489	ENSMUST00000125793	-1501	Necab3	EF-hand domain pair||EF-Hand 1, calcium-binding site||Dimeric alpha-beta barrel||Antibiotic biosynthesis monooxygenase domain||N-terminal EF-hand calcium binding protein 1/2/3||EF-hand domain
3	9034854	9035053	200	WT_2_peak_3053	39	5.88235	8.29379	3.93755	95	Intron (ENSMUST00000120143/ENSMUSG00000027506, intron 1 of 5)	8995848	9029108	33261	-	ENSMUSG00000027506	ENSMUST00000094381	-5746	Tpd52	-||Tumour protein D52
2	168742787	168742986	200	WT_2_peak_3019	13	3.38648	4.41066	1.31067	99	Intron (ENSMUST00000109162/ENSMUSG00000027551, intron 7 of 8)	168748762	168754553	5792	-	ENSMUSG00000027551	ENSMUST00000124599	11567	Zfp64	-||Zinc finger C2H2 superfamily||Zinc finger C2H2-type
3	14647634	14647833	200	WT_2_peak_3063	13	3.38648	4.41066	1.31067	99	Intron (ENSMUST00000029069/ENSMUSG00000027552, intron 1 of 7)	14643731	14671368	27638	+	ENSMUSG00000027552	ENSMUST00000165922	3903	E2f5	Winged helix-like DNA-binding domain superfamily||E2F/DP family, winged-helix DNA-binding domain||Winged helix DNA-binding domain superfamily||Transcription factor E2F5||E2F transcription factor, CC-MB domain||E2F Family||E2F-DP heterodimerization region
3	14723124	14723323	200	WT_2_peak_3064	13	3.33333	4.24534	1.31067	99	Intron (ENSMUST00000029071/ENSMUSG00000027555, intron 6 of 6)	14706787	14728062	21276	+	ENSMUSG00000027555	ENSMUST00000029071	16337	Car13	Alpha carbonic anhydrase domain||Carbonic anhydrase, alpha-class||Alpha carbonic anhydrase domain superfamily||Carbonic anhydrase, alpha-class, conserved site
2	181349695	181349894	200	WT_2_peak_3039	13	3.38648	4.41066	1.31067	92	Distal Intergenic	181356809	181362778	5970	+	ENSMUSG00000027584	ENSMUST00000071585	-6915	Oprl1	Opioid receptor||-||G protein-coupled receptor, rhodopsin-like||GPCR, rhodopsin-like, 7TM||X opioid receptor
2	155620650	155620849	200	WT_2_peak_2992	49	6.57895	9.60462	4.9932	140	Intron (ENSMUST00000029141/ENSMUSG00000027612, intron 1 of 8)	155617262	155660286	43025	+	ENSMUSG00000027612	ENSMUST00000029141	3388	Mmp24	Hemopexin-like domain superfamily||Peptidase, metallopeptidase||PGBD-like superfamily||Peptidase M10A, matrix metallopeptidase, C-terminal||Peptidase M10, metallopeptidase||Hemopexin-like domain||Matrix metalloproteinase-24||Hemopexin-like repeats||Peptidase M10A, catalytic domain||Metallopeptidase, catalytic domain superfamily||Peptidase M10A||Peptidoglycan binding-like||Hemopexin, conserved site
2	155642407	155642606	200	WT_2_peak_2993	27	5	6.63958	2.73983	98	Intron (ENSMUST00000029141/ENSMUSG00000027612, intron 4 of 8)	155648944	155652299	3356	+	ENSMUSG00000027612	ENSMUST00000135945	-6338	Mmp24	Hemopexin-like domain superfamily||Peptidase, metallopeptidase||PGBD-like superfamily||Peptidase M10A, matrix metallopeptidase, C-terminal||Peptidase M10, metallopeptidase||Hemopexin-like domain||Matrix metalloproteinase-24||Hemopexin-like repeats||Peptidase M10A, catalytic domain||Metallopeptidase, catalytic domain superfamily||Peptidase M10A||Peptidoglycan binding-like||Hemopexin, conserved site
2	157313951	157314300	350	WT_2_peak_2997	65	7.40741	11.4198	6.57592	173	Distal Intergenic	157299005	157312275	13271	+	ENSMUSG00000027646	ENSMUST00000109529	14946	Src	Protein kinase-like domain superfamily||Protein kinase, ATP binding site||SH3 domain||Serine-threonine/tyrosine-protein kinase, catalytic domain||SH2 domain||Tyrosine-protein kinase, catalytic domain||Protein kinase domain||SH2 domain superfamily||SH3-like domain superfamily||Tyrosine-protein kinase, active site
3	30287098	30287297	200	WT_2_peak_3106	21	4.23311	5.85422	2.16766	92	Intron (ENSMUST00000173495/ENSMUSG00000027684, intron 1 of 15)	30289592	30292109	2518	-	ENSMUSG00000027684	ENSMUST00000195690	4812	Mecom	Zinc finger C2H2 superfamily||-||Zinc finger C2H2-type||SET domain
3	28662315	28662514	200	WT_2_peak_3100	13	3.33333	4.24534	1.31067	99	Intron (ENSMUST00000160934/ENSMUSG00000027692, intron 17 of 31)	28684021	28692618	8598	+	ENSMUSG00000027692	ENSMUST00000162225	-21507	Tnik	Serine/threonine-protein kinase, active site||Citron homology (CNH) domain||Protein kinase, ATP binding site||Protein kinase-like domain superfamily||Protein kinase domain||-
3	28020177	28020376	200	WT_2_peak_3099	19	4.28571	5.39333	1.99162	91	Intron (ENSMUST00000120834/ENSMUSG00000027695, intron 2 of 26)	28004152	28082836	78685	+	ENSMUSG00000027695	ENSMUST00000125338	16025	Pld1	Phospholipase D, eukaryotic type||Phospholipase D/Transphosphatidylase||Phospholipase D family||Pleckstrin homology domain||PX domain superfamily||Phospholipase D-like domain||PH-like domain superfamily||Phox homology
3	50415699	50415898	200	WT_2_peak_3151	40	6	8.46401	4.07261	95	Distal Intergenic	50370419	50398063	27645	-	ENSMUSG00000027737	ENSMUST00000142932	-17636	Slc7a11	L-type amino acid transporter||Amino acid/polyamine transporter I
3	52921159	52921358	200	WT_2_peak_3165	13	3.33333	4.24534	1.31067	108	Exon (ENSMUST00000036665/ENSMUSG00000027742, exon 3 of 19)	52903221	52924631	21411	-	ENSMUSG00000027742	ENSMUST00000192788	3273	Cog6	Conserved oligomeric Golgi complex subunit 6
3	52931682	52931881	200	WT_2_peak_3166	13	3.33333	4.24534	1.31067	99	Distal Intergenic	52889296	52924658	35363	-	ENSMUSG00000027742	ENSMUST00000036665	-7024	Cog6	Conserved oligomeric Golgi complex subunit 6
3	60578466	60578665	200	WT_2_peak_3180	21	4.16667	5.64624	2.12592	170	Distal Intergenic	60530699	60533932	3234	+	ENSMUSG00000027763	ENSMUST00000193175	47767	Mbnl1	Zinc finger, CCCH-type||-
3	60350857	60351056	200	WT_2_peak_3179	16	3.90625	4.94438	1.6741	89	Distal Intergenic	60380251	60503185	122935	+	ENSMUSG00000027763	ENSMUST00000195724	-29195	Mbnl1	Zinc finger, CCCH-type||-
3	68470710	68470909	200	WT_2_peak_3201	19	4.09836	5.44648	1.99872	99	Intron (ENSMUST00000182006/ENSMUSG00000102422, intron 5 of 10)	68479578	68533797	54220	+	ENSMUSG00000027777	ENSMUST00000170788	-8669	Schip1	Schwannomin interacting protein 1||Schwannomin interacting protein 1, C-terminal
3	69419372	69419571	200	WT_2_peak_3202	32	5.30303	7.28771	3.2034	97	Intron (ENSMUST00000029355/ENSMUSG00000027784, intron 2 of 3)	69404546	69405307	762	+	ENSMUSG00000027784	ENSMUST00000193662	14826	Ppm1l	PPM-type phosphatase, divalent cation binding||PPM-type phosphatase domain superfamily||Protein phosphatase 2C family||PPM-type phosphatase domain
3	54959349	54959548	200	WT_2_peak_3170	18	4.22535	5.27358	1.88738	99	Promoter (1-2kb)	54952890	54958059	5170	-	ENSMUSG00000027793	ENSMUST00000198102	-1290	Ccna1	Cyclin-like superfamily||Cyclin||Cyclin-A, N-terminal APC/C binding region||Cyclin, N-terminal||Cyclin, C-terminal domain||Cyclin-like
3	55936195	55936394	200	WT_2_peak_3172	13	3.38648	4.41066	1.31067	99	Intron (ENSMUST00000029374/ENSMUSG00000027799, intron 17 of 57)	55925442	55928599	3158	-	ENSMUSG00000027799	ENSMUST00000197395	-7596	Nbea	Neurobeachin-like, DUF1088||WD40/YVTN repeat-like-containing domain superfamily||Concanavalin A-like lectin/glucanase domain superfamily||BEACH domain superfamily||Armadillo-type fold||BEACH domain||PH-BEACH domain||WD40-repeat-containing domain superfamily||Neurobeachin/BDCP, DUF4704||PH-like domain superfamily||WD40 repeat
3	63183761	63183960	200	WT_2_peak_3186	21	4.23311	5.85422	2.16766	99	Intron (ENSMUST00000194324/ENSMUSG00000027820, intron 1 of 5)	63202687	63235616	32930	+	ENSMUSG00000027820	ENSMUST00000194836	-18727	Mme	Neprilysin||Peptidase M13, domain 2||Peptidase M13||Peptidase M13, C-terminal domain||Metallopeptidase, catalytic domain superfamily||Peptidase M13, N-terminal domain
3	99752793	99752992	200	WT_2_peak_3251	32	5.30303	7.28771	3.2034	103	Distal Intergenic	99792722	99867437	74716	+	ENSMUSG00000027867	ENSMUST00000127518	-39730	Spag17	Sperm-associated antigen 17
3	106423319	106423518	200	WT_2_peak_3264	13	3.38648	4.41066	1.31067	99	Intron (ENSMUST00000068301/ENSMUSG00000040774, intron 4 of 8)	106400491	106402615	2125	+	ENSMUSG00000027901	ENSMUST00000195305	22828	Dennd2d	-||Tripartite DENN domain||cDENN domain||DENN domain, C-terminal lobe||uDENN domain||dDENN domain
3	90144822	90145021	200	WT_2_peak_3234	13	3.33333	4.24534	1.31067	25	3' UTR	90144877	90150450	5574	-	ENSMUSG00000027938	ENSMUST00000107369	5429	Creb3l4	Basic-leucine zipper domain||cAMP-responsive element-binding protein 3-like protein 4
3	116512878	116513077	200	WT_2_peak_3288	21	4.47761	5.79463	2.16766	99	Distal Intergenic	116488079	116506480	18402	-	ENSMUSG00000027957	ENSMUST00000169530	-6398	Slc35a3	Nucleotide-sugar transporter
3	114877511	114877710	200	WT_2_peak_3281	21	4.23311	5.85422	2.16766	110	Promoter (2-3kb)	114874614	114918905	44292	+	ENSMUSG00000027965	ENSMUST00000051309	2897	Olfm3	Noelin domain||Olfactomedin-like domain||Quinoprotein amine dehydrogenase, beta chain-like||Noelin-3
3	127432549	127432748	200	WT_2_peak_3314	13	3.38648	4.41066	1.31067	99	Distal Intergenic	127426784	127429280	2497	+	ENSMUSG00000027967	ENSMUST00000029587	5765	Neurog2	Myc-type, basic helix-loop-helix (bHLH) domain||Helix-loop-helix DNA-binding domain superfamily||Neurogenin-2
3	125552619	125552818	200	WT_2_peak_3309	13	3.38648	4.41066	1.31067	99	Distal Intergenic	125503735	125518351	14617	+	ENSMUSG00000027971	ENSMUST00000198101	48884	Ndst4	Heparan sulphate-N-deacetylase||Sulfotransferase domain||Heparan sulfate sulfotransferase||P-loop containing nucleoside triphosphate hydrolase
3	123425177	123425376	200	WT_2_peak_3305	13	3.38648	4.41066	1.31067	99	Intron (ENSMUST00000137404/ENSMUSG00000027977, intron 3 of 13)	123319817	123413150	93334	-	ENSMUSG00000027977	ENSMUST00000132112	-12027	Ndst3	-||P-loop containing nucleoside triphosphate hydrolase||Heparan sulfate sulfotransferase||Sulfotransferase domain||Heparan sulphate-N-deacetylase
3	130880555	130880819	265	WT_2_peak_3325	22	4.54545	5.94521	2.2232	168	Distal Intergenic	130904120	131018005	113886	+	ENSMUSG00000027985	ENSMUST00000029611	-23301	Lef1	Catenin binding domain superfamily||CTNNB1 binding, N-teminal||Lymphoid enhancer-binding factor 1||Transcription factor TCF/LEF||High mobility group box domain superfamily||High mobility group box domain
3	83770621	83770820	200	WT_2_peak_3221	19	4.28571	5.39333	1.99162	50	Distal Intergenic	83743579	83749074	5496	-	ENSMUSG00000027995	ENSMUST00000029623	-21547	Tlr2	Toll/interleukin-1 receptor homology (TIR) domain||Toll-like receptor||Toll/interleukin-1 receptor homology (TIR) domain superfamily||Leucine-rich repeat||Leucine-rich repeat, typical subtype||Leucine-rich repeat domain superfamily||Cysteine-rich flanking region, C-terminal||Toll-like receptor 2
3	82978356	82978555	200	WT_2_peak_3219	16	4.05405	4.94778	1.6741	99	Promoter (2-3kb)	82976280	82977471	1192	+	ENSMUSG00000027998	ENSMUST00000135813	2076	Plrg1	-||WD40 repeat, conserved site||WD40 repeat||G-protein beta WD-40 repeat||WD repeat Prp46/PLRG1-like||WD40-repeat-containing domain superfamily||WD40/YVTN repeat-like-containing domain superfamily
3	131816490	131816689	200	WT_2_peak_3330	13	3.33333	4.24534	1.31067	53	Intron (ENSMUST00000029665/ENSMUSG00000028031, intron 1 of 3)	131791053	131886065	95013	+	ENSMUSG00000028031	ENSMUST00000029665	25437	Dkk2	Dickkopf-like protein||Dickkopf, N-terminal cysteine-rich
3	131846455	131846654	200	WT_2_peak_3331	13	3.38648	4.41066	1.31067	99	Intron (ENSMUST00000029665/ENSMUSG00000028031, intron 1 of 3)	131791053	131886065	95013	+	ENSMUSG00000028031	ENSMUST00000029665	55402	Dkk2	Dickkopf-like protein||Dickkopf, N-terminal cysteine-rich
3	131235139	131235338	200	WT_2_peak_3327	19	4.09836	5.44648	1.99872	99	Distal Intergenic	131270529	131349432	78904	+	ENSMUSG00000028032	ENSMUST00000029666	-35191	Papss1	-||PUA-like superfamily||Sulphate adenylyltransferase catalytic domain||Rossmann-like alpha/beta/alpha sandwich fold||ATP-sulfurylase PUA-like domain||Adenylyl-sulfate kinase||P-loop containing nucleoside triphosphate hydrolase||Sulphate adenylyltransfera
3	86144059	86144258	200	WT_2_peak_3229	32	5.07973	7.3762	3.22341	99	Intron (ENSMUST00000192145/ENSMUSG00000028080, intron 2 of 50)	86132596	86450018	317423	+	ENSMUSG00000028080	ENSMUST00000212390	11463	Lrba	Armadillo-like helical||WD40-repeat-containing domain superfamily||Neurobeachin/BDCP, DUF4704||PH-like domain superfamily||WD40 repeat||Neurobeachin-like, DUF1088||WD40/YVTN repeat-like-containing domain superfamily||Concanavalin A-like lectin/glucanase domain superfamily||BEACH domain superfamily||Armadillo-type fold||BEACH domain||PH-BEACH domain
3	84864581	84864780	200	WT_2_peak_3223	19	4.28571	5.39333	1.99162	97	Intron (ENSMUST00000107679/ENSMUSG00000028086, intron 5 of 13)	84859453	84884952	25500	+	ENSMUSG00000028086	ENSMUST00000029727	5128	Fbxw7	WD40-repeat-containing domain superfamily||WD40/YVTN repeat-like-containing domain superfamily||F-box-like domain superfamily||WD40 repeat, conserved site||G-protein beta WD-40 repeat||F-box domain||WD40 repeat
3	97550086	97550285	200	WT_2_peak_3246	19	4.09836	5.44648	1.99872	99	Intron (ENSMUST00000107050/ENSMUSG00000028088, intron 6 of 8)	97536199	97546318	10120	+	ENSMUSG00000028088	ENSMUST00000140283	13887	Fmo5	Flavin monooxygenase-like||Flavin monooxygenase (FMO) 5||FAD/NAD(P)-binding domain superfamily||Flavin monooxygenase FMO
3	95674929	95675136	208	WT_2_peak_3243	35	5.6338	7.78128	3.53343	41	Intron (ENSMUST00000200164/ENSMUSG00000028106, intron 9 of 9)	95662118	95667518	5401	-	ENSMUSG00000028107	ENSMUST00000197501	-7411	Tars2	Threonyl/alanyl tRNA synthetase, SAD||TGS-like||TGS||-||Threonine-tRNA ligase, class IIa||Threonyl/alanyl tRNA synthetase, class II-like, putative editing domain superfamily||Beta-grasp domain superfamily||Class II Aminoacyl-tRNA synthetase/Biotinyl protein ligase (BPL) and lipoyl protein ligase (LPL)||Aminoacyl-tRNA synthetase, class II||Anticodon-binding domain superfamily||Threonine-tRNA ligas…
3	122101893	122102208	316	WT_2_peak_3301	114	9.86842	16.588	11.4813	184	Intron (ENSMUST00000196134/ENSMUSG00000028121, intron 1 of 6)	122087785	122220797	133013	+	ENSMUSG00000028121	ENSMUST00000196134	14108	Bcar3	SH2 domain superfamily||Ras guanine-nucleotide exchange factors catalytic domain||SHEP1/BCAR3/NSP1, SH2 domain||Breast cancer anti-estrogen resistance protein 3||SH2 domain||Ras guanine nucleotide exchange factor domain superfamily||Ras guanine-nucleotide exchange factor, catalytic domain superfamily
3	121966806	121967005	200	WT_2_peak_3300	20	4.34783	5.5196	2.05632	97	Promoter (<=1kb)	121966659	121973772	7114	+	ENSMUSG00000028125	ENSMUST00000136358	147	Abca4	ABC transporter-like, ATP-binding domain||ABC transporter A||AAA+ ATPase domain||P-loop containing nucleoside triphosphate hydrolase||Retinal-specific ATP-binding cassette transporter||ABC transporter-like, conserved site
3	148642922	148643121	200	WT_2_peak_3372	19	4.09836	5.44648	1.99872	99	Intron (ENSMUST00000106128/ENSMUSG00000028184, intron 1 of 22)	148521222	148660271	139050	-	ENSMUSG00000028184	ENSMUST00000106128	17150	Adgrl2	Latrophilin-2||GPCR family 2, extracellular hormone receptor domain superfamily||D-galactoside/L-rhamnose binding SUEL lectin domain superfamily||D-galactoside/L-rhamnose binding SUEL lectin domain||GAIN domain, N-terminal||GPCR, family 2-like||GPCR, family 2, extracellular hormone receptor domain||GPCR, family 2, latrophilin, C-terminal||GPCR, family 2, secretin-like, conserved site||GPCR, famil…
3	148583813	148584131	319	WT_2_peak_3371	13	3.57143	4.21294	1.31067	111	Intron (ENSMUST00000106128/ENSMUSG00000028184, intron 2 of 22)	148532808	148541161	8354	-	ENSMUSG00000028184	ENSMUST00000197521	-42652	Adgrl2	Latrophilin-2||GPCR family 2, extracellular hormone receptor domain superfamily||D-galactoside/L-rhamnose binding SUEL lectin domain superfamily||D-galactoside/L-rhamnose binding SUEL lectin domain||GAIN domain, N-terminal||GPCR, family 2-like||GPCR, family 2, extracellular hormone receptor domain||GPCR, family 2, latrophilin, C-terminal||GPCR, family 2, secretin-like, conserved site||GPCR, famil…
3	146320288	146320487	200	WT_2_peak_3362	21	4.47761	5.79463	2.16766	98	Promoter (<=1kb)	146286740	146321351	34612	-	ENSMUSG00000028185	ENSMUST00000200633	864	Dnase2b	Deoxyribonuclease II
3	146292243	146292442	200	WT_2_peak_3361	21	4.23311	5.85422	2.16766	164	Intron (ENSMUST00000199489/ENSMUSG00000028186, intron 1 of 5)	146286740	146302367	15628	-	ENSMUSG00000028185	ENSMUST00000029836	9925	Dnase2b	Deoxyribonuclease II
3	146147665	146147864	200	WT_2_peak_3360	22	4.54545	5.94521	2.2232	146	Distal Intergenic	146155550	146158686	3137	+	ENSMUSG00000028189	ENSMUST00000197166	-7686	Ctbs	Chitinase II||Glycoside hydrolase family 18, catalytic domain||Glycosyl hydrolases family 18 (GH18) active site||Chitinase insertion domain superfamily||-||Glycoside hydrolase superfamily
3	145032949	145033148	200	WT_2_peak_3357	21	4.23311	5.85422	2.16766	155	Intron (ENSMUST00000029848/ENSMUSG00000028197, intron 6 of 59)	144998288	145019808	21521	+	ENSMUSG00000028197	ENSMUST00000139001	34661	Col24a1	Laminin G domain||Concanavalin A-like lectin/glucanase domain superfamily||-||Fibrillar collagen, C-terminal||Collagen triple helix repeat
3	144960196	144960395	200	WT_2_peak_3356	15	3.84615	4.80175	1.57761	99	Distal Intergenic	144998233	145257766	259534	+	ENSMUSG00000028197	ENSMUST00000029848	-37838	Col24a1	Laminin G domain||Concanavalin A-like lectin/glucanase domain superfamily||-||Fibrillar collagen, C-terminal||Collagen triple helix repeat
4	11710408	11710607	200	WT_2_peak_3417	45	6.33803	9.11436	4.57209	95	Intron (ENSMUST00000108304/ENSMUSG00000028214, intron 2 of 4)	11705807	11714752	8946	+	ENSMUSG00000028214	ENSMUST00000029868	4601	Gem	P-loop containing nucleoside triphosphate hydrolase||Small GTP-binding protein domain||Ras-related small G protein, RGK family||Small GTPase
4	15962082	15962281	200	WT_2_peak_3426	13	3.38648	4.41066	1.31067	99	Intron (ENSMUST00000029879/ENSMUSG00000028224, intron 1 of 15)	15957967	15981554	23588	+	ENSMUSG00000028224	ENSMUST00000149069	4115	Nbn	Forkhead-associated (FHA) domain||SMAD/FHA domain superfamily||Nibrin, second BRCT domain||Nibrin-related||Nibrin||BRCT domain superfamily||Nibrin, second BRCT domain superfamily||DNA repair Nbs1, C-terminal
4	6399293	6399492	200	WT_2_peak_3405	25	4.86111	6.36494	2.5417	184	Promoter (<=1kb)	6396411	6399006	2596	-	ENSMUSG00000028245	ENSMUST00000149015	-287	Nsmaf	WD40-repeat-containing domain superfamily||WD40 repeat||-||PH-like domain superfamily||GRAM domain||WD40/YVTN repeat-like-containing domain superfamily||PH-BEACH domain||BEACH domain||BEACH domain superfamily
3	143934482	143934681	200	WT_2_peak_3355	13	3.38648	4.41066	1.31067	116	Distal Intergenic	143894444	143910981	16538	-	ENSMUSG00000028266	ENSMUST00000196264	-23501	Lmo4	Zinc finger, LIM-type
3	141937174	141937373	200	WT_2_peak_3349	18	4.03226	5.26473	1.88738	99	Distal Intergenic	141950222	141952310	2089	-	ENSMUSG00000028273	ENSMUST00000196050	14937	Pdlim5	Domain of unknown function DUF4749||PDZ superfamily||Zinc finger, LIM-type||PDZ domain
3	141963027	141963226	200	WT_2_peak_3350	40	5.97015	8.48469	4.07423	114	Intron (ENSMUST00000029941/ENSMUSG00000028273, intron 9 of 12)	141950222	141952310	2089	-	ENSMUSG00000028273	ENSMUST00000196050	-10717	Pdlim5	Domain of unknown function DUF4749||PDZ superfamily||Zinc finger, LIM-type||PDZ domain
4	33364149	33364348	200	WT_2_peak_3463	20	4.34783	5.5196	2.05632	99	Intron (ENSMUST00000108153/ENSMUSG00000028274, intron 10 of 15)	33331014	33358056	27043	+	ENSMUSG00000028274	ENSMUST00000146870	33135	Rngtt	Protein-tyrosine phosphatase, active site||Nucleic acid-binding, OB-fold||Protein-tyrosine phosphatase-like||Dual specificity phosphatase, catalytic domain||mRNA capping enzyme, adenylation domain||mRNA capping enzyme, bifunctional||mRNA capping enzyme, C-terminal||Dual specificity protein phosphatase domain||Tyrosine-specific protein phosphatases domain
4	33045321	33045520	200	WT_2_peak_3462	44	6.15385	8.90417	4.41644	87	Intron (ENSMUST00000124992/ENSMUSG00000028277, intron 7 of 7)	33036728	33052363	15636	+	ENSMUSG00000028277	ENSMUST00000135924	8593	Ube2j1	Ubiquitin-conjugating enzyme E2||Ubiquitin-conjugating enzyme/RWD-like
4	39577481	39577680	200	WT_2_peak_3477	44	6.25	9.01459	4.48509	146	Distal Intergenic	39450295	39451776	1482	+	ENSMUSG00000028287	ENSMUST00000029955	127186	1700009N14Rik	Small GTPase||P-loop containing nucleoside triphosphate hydrolase||Ran GTPase||Small GTP-binding protein domain
4	39504231	39504430	200	WT_2_peak_3476	21	4.16667	5.64624	2.12592	99	Distal Intergenic	39450295	39451776	1482	+	ENSMUSG00000028287	ENSMUST00000029955	53936	1700009N14Rik	Small GTPase||P-loop containing nucleoside triphosphate hydrolase||Ran GTPase||Small GTP-binding protein domain
4	28854674	28854873	200	WT_2_peak_3451	21	4.47761	5.79463	2.16766	88	Intron (ENSMUST00000080934/ENSMUSG00000028289, intron 3 of 9)	28871841	28943500	71660	+	ENSMUSG00000028289	ENSMUST00000129029	-16968	Epha7	Tyrosine-protein kinase, catalytic domain||Sterile alpha motif/pointed domain superfamily||Protein kinase domain||Tyrosine-protein kinase, receptor class V, conserved site||Tyrosine-protein kinase, active site||Immunoglobulin-like fold||Ephrin receptor type-A /type-B||Protein kinase, ATP binding site||Fibronectin type III||Growth factor receptor cysteine-rich domain superfamily||Sterile alpha mot…
4	34783669	34783868	200	WT_2_peak_3466	13	3.52113	4.11416	1.31067	98	Distal Intergenic	34768664	34778423	9760	-	ENSMUSG00000028295	ENSMUST00000029972	-5246	Smim8	UPF0708 protein C6orf162
4	48596093	48596292	200	WT_2_peak_3499	13	3.73134	4.54433	1.3964	99	Intron (ENSMUST00000030032/ENSMUSG00000028347, intron 1 of 9)	48585551	48662470	76920	+	ENSMUSG00000028347	ENSMUST00000130834	10542	Tmeff1	Kazal domain superfamily||EGF-like domain||Kazal domain
4	68722077	68722276	200	WT_2_peak_3540	13	3.38648	4.41066	1.31067	99	Intron (ENSMUST00000030036/ENSMUSG00000028351, intron 5 of 7)	68744818	68747595	2778	-	ENSMUSG00000028351	ENSMUST00000140572	25319	Brinp1	Membrane attack complex component/perforin (MACPF) domain||BMP/retinoic acid-inducible neural-specific protein
4	68521300	68521499	200	WT_2_peak_3538	13	3.38648	4.41066	1.31067	189	Distal Intergenic	68744818	68747595	2778	-	ENSMUSG00000028351	ENSMUST00000140572	226096	Brinp1	Membrane attack complex component/perforin (MACPF) domain||BMP/retinoic acid-inducible neural-specific protein
4	68703004	68703203	200	WT_2_peak_3539	32	5.07973	7.3762	3.22341	163	Intron (ENSMUST00000030036/ENSMUSG00000028351, intron 7 of 7)	68744818	68747595	2778	-	ENSMUSG00000028351	ENSMUST00000140572	44392	Brinp1	Membrane attack complex component/perforin (MACPF) domain||BMP/retinoic acid-inducible neural-specific protein
1	174555063	174555262	200	WT_2_peak_369	27	4.83871	6.66521	2.73983	94	Intron (ENSMUST00000030039/ENSMUSG00000028354, intron 14 of 17)	174541892	174648837	106946	+	ENSMUSG00000028354	ENSMUST00000193905	13171	Fmn2	Formin homology family, Cappuccino subfamily||Formin, FH2 domain||Formin, FH2 domain superfamily
3	153664785	153664984	200	WT_2_peak_3386	19	4.28571	5.39333	1.99162	126	Distal Intergenic	153679073	153977359	298287	+	ENSMUSG00000028360	ENSMUST00000089948	-14089	Slc44a5	Choline transporter-like
3	153980825	153981024	200	WT_2_peak_3387	21	4.16667	5.64624	2.12592	99	Distal Intergenic	153963111	153977359	14249	+	ENSMUSG00000028360	ENSMUST00000144677	17714	Slc44a5	Choline transporter-like
4	77706583	77706782	200	WT_2_peak_3565	21	4.16667	5.64624	2.12592	77	Intron (ENSMUST00000107287/ENSMUSG00000028399, intron 2 of 14)	76511788	78129976	1618189	-	ENSMUSG00000028399	ENSMUST00000138955	423194	Ptprd	Tyrosine-specific protein phosphatase, PTPase domain||Immunoglobulin subtype 2||Receptor-type tyrosine-protein phosphatase delta, PTPase domain, repeat 1||Fibronectin type III||Fibronectin type III superfamily||Protein-tyrosine phosphatase-like||Immunoglobulin I-set||Immunoglobulin-like fold||Protein-tyrosine phosphatase, active site||Protein-tyrosine phosphatase, catalytic||-||Immunoglobulin-lik…
4	53496783	53496982	200	WT_2_peak_3507	13	3.33333	4.24534	1.31067	167	Intron (ENSMUST00000107646/ENSMUSG00000028412, intron 3 of 12)	53535612	53621798	86187	+	ENSMUSG00000028412	ENSMUST00000107645	-38630	Slc44a1	Choline transporter-like
4	57121002	57121201	200	WT_2_peak_3514	28	5.07246	6.78796	2.84497	93	Promoter (<=1kb)	57088006	57120060	32055	-	ENSMUSG00000028434	ENSMUST00000133859	-942	Epb41l4b	FERM, N-terminal||FERM/acyl-CoA-binding protein superfamily||-||FERM central domain||Ubiquitin-like domain superfamily||PH-like domain superfamily||Ezrin/radixin/moesin-like||FERM, C-terminal PH-like domain||FERM adjacent (FA)||FERM domain||Band 4.1-like protein 4B||FERM conserved site||Band 4.1 domain||FERM superfamily, second domain
4	41430517	41430716	200	WT_2_peak_3482	13	3.38648	4.41066	1.31067	99	Intron (ENSMUST00000108055/ENSMUSG00000028438, intron 1 of 12)	41395185	41409778	14594	-	ENSMUSG00000028438	ENSMUST00000141951	-20739	Kif24	P-loop containing nucleoside triphosphate hydrolase||Sterile alpha motif/pointed domain superfamily||Kinesin motor domain superfamily||Kinesin motor domain, conserved site||Sterile alpha motif domain||Kinesin motor domain
4	43211687	43211886	200	WT_2_peak_3484	13	3.62319	4.31715	1.31067	98	Promoter (2-3kb)	43209498	43263733	54236	+	ENSMUSG00000028456	ENSMUST00000207708	2189	Unc13b	Diacylglycerol/phorbol-ester binding||Protein Unc-13||C2 domain superfamily||Mammalian uncoordinated homology 13, domain 2||Protein kinase C-like, phorbol ester/diacylglycerol-binding domain||Protein Unc-13, C2B domain||MUN domain||C2 domain||Munc13 homology 1
4	43471864	43472063	200	WT_2_peak_3485	27	5	6.63958	2.73983	76	Distal Intergenic	43482187	43483222	1036	-	ENSMUSG00000028460	ENSMUST00000123526	11159	Sit1	Signaling threshold-regulating transmembrane adapter 1
4	84469431	84469630	200	WT_2_peak_3576	21	4.23311	5.85422	2.16766	40	Intron (ENSMUST00000102820/ENSMUSG00000028487, intron 2 of 7)	84309196	84464856	155661	-	ENSMUSG00000028487	ENSMUST00000177256	-4575	Bnc2	Zinc finger C2H2-type||Protein disconnected-like||Zinc finger C2H2 superfamily||-||Zinc finger, SWIM-type
4	84457986	84458185	200	WT_2_peak_3575	27	4.83871	6.66521	2.73983	91	Intron (ENSMUST00000102820/ENSMUSG00000028487, intron 3 of 7)	84329391	84464527	135137	-	ENSMUSG00000028487	ENSMUST00000177040	6342	Bnc2	Zinc finger C2H2-type||Protein disconnected-like||Zinc finger C2H2 superfamily||-||Zinc finger, SWIM-type
4	84558523	84558722	200	WT_2_peak_3577	21	4.23311	5.85422	2.16766	105	Intron (ENSMUST00000102820/ENSMUSG00000028487, intron 1 of 7)	84211451	84593233	381783	-	ENSMUSG00000028487	ENSMUST00000175800	34511	Bnc2	Zinc finger C2H2-type||Protein disconnected-like||Zinc finger C2H2 superfamily||-||Zinc finger, SWIM-type
4	104405349	104405548	200	WT_2_peak_3615	34	5.46875	7.67852	3.44261	181	Intron (ENSMUST00000106827/ENSMUSG00000028519, intron 4 of 9)	104369270	104537579	168310	+	ENSMUSG00000028519	ENSMUST00000106826	36079	Dab1	PTB/PI domain||PH-like domain superfamily||-
4	103547765	103547964	200	WT_2_peak_3614	13	3.33333	4.24534	1.31067	99	Intron (ENSMUST00000143294/ENSMUSG00000028519, intron 1 of 3)	103476862	104537579	1060718	+	ENSMUSG00000028519	ENSMUST00000106827	70903	Dab1	PTB/PI domain||PH-like domain superfamily||-
4	103003026	103003225	200	WT_2_peak_3613	13	3.33333	4.24534	1.31067	50	Promoter (2-3kb)	103000254	103019951	19698	+	ENSMUSG00000028522	ENSMUST00000106855	2772	Mier1	SANT/Myb domain||-||Myb domain||Mesoderm induction early response protein 1/3, C-terminal||Mesoderm induction early response protein 1||Homeobox-like domain superfamily||SANT domain||Mesoderm induction early response protein/metastasis-associated protein||ELM2 domain
4	102256753	102256952	200	WT_2_peak_3612	13	3.38648	4.41066	1.31067	99	Intron (ENSMUST00000106911/ENSMUSG00000028525, intron 3 of 16)	102278715	102462733	184019	+	ENSMUSG00000028525	ENSMUST00000106904	-21763	Pde4b	cAMP-specific 3',5'-cyclic phosphodiesterase 4||3'5'-cyclic nucleotide phosphodiesterase, catalytic domain||-||Phosphodiesterase 4 upstream conserved regions (UCR)||3'5'-cyclic nucleotide phosphodiesterase||HD/PDEase domain||3'5'-cyclic nucleotide phosphodiesterase, catalytic domain superfamily||3'5'-cyclic nucleotide phosphodiesterase, conserved site
4	101001111	101001310	200	WT_2_peak_3610	13	3.38648	4.41066	1.31067	99	Intron (ENSMUST00000038463/ENSMUSG00000035275, intron 11 of 11)	101011446	101012316	871	-	ENSMUSG00000028530	ENSMUST00000151235	11006	Jak1	Protein kinase, ATP binding site||SH2 domain||Tyrosine-protein kinase, non-receptor Jak/Tyk2||Protein kinase domain||FERM superfamily, second domain||Tyrosine-protein kinase, catalytic domain||Tyrosine-protein kinase, active site||Jak1, pleckstrin homology-like domain||Tyrosine-protein kinase, non-receptor Jak1||JAK, FERM F2 lobe domain||Protein kinase-like domain superfamily||-||FERM central dom…
4	100691167	100691366	200	WT_2_peak_3607	21	4.23311	5.85422	2.16766	139	Intron (ENSMUST00000030257/ENSMUSG00000028532, intron 1 of 26)	100633872	100886417	252546	+	ENSMUSG00000028532	ENSMUST00000097955	57295	Cachd1	von Willebrand factor A-like domain superfamily||VWA N-terminal||von Willebrand factor, type A||Periplasmic sensor-like domain superfamily
4	100846849	100847048	200	WT_2_peak_3609	21	4.41176	5.65309	2.12592	99	Intron (ENSMUST00000030257/ENSMUSG00000028532, intron 22 of 26)	100851808	100860258	8451	+	ENSMUSG00000028532	ENSMUST00000123475	-4760	Cachd1	von Willebrand factor A-like domain superfamily||VWA N-terminal||von Willebrand factor, type A||Periplasmic sensor-like domain superfamily
4	100808961	100809160	200	WT_2_peak_3608	39	5.88235	8.29379	3.93755	167	Intron (ENSMUST00000030257/ENSMUSG00000028532, intron 5 of 26)	100851808	100860258	8451	+	ENSMUSG00000028532	ENSMUST00000123475	-42648	Cachd1	von Willebrand factor A-like domain superfamily||VWA N-terminal||von Willebrand factor, type A||Periplasmic sensor-like domain superfamily
4	117807570	117807834	265	WT_2_peak_3637	19	4.32099	5.39025	1.99162	107	Intron (ENSMUST00000030263/ENSMUSG00000028538, intron 9 of 11)	117797643	117825645	28003	-	ENSMUSG00000028538	ENSMUST00000126336	17811	St3gal3	Sialyltransferase||GT29-like superfamiliy||Glycosyl transferase family 29
4	111233801	111234000	200	WT_2_peak_3623	13	3.38648	4.41066	1.31067	99	Intron (ENSMUST00000106591/ENSMUSG00000061298, intron 6 of 8)	111272203	111317495	45293	+	ENSMUSG00000028545	ENSMUST00000030274	-38203	Bend5	BEN domain-containing protein 5||BEN domain
4	111295694	111295893	200	WT_2_peak_3624	21	4.47761	5.79463	2.16766	93	Intron (ENSMUST00000106591/ENSMUSG00000061298, intron 6 of 8)	111290516	111317124	26609	+	ENSMUSG00000028545	ENSMUST00000123667	5178	Bend5	BEN domain-containing protein 5||BEN domain
4	95713956	95714155	200	WT_2_peak_3601	13	3.38648	4.41066	1.31067	99	Intron (ENSMUST00000079223/ENSMUSG00000028573, intron 11 of 15)	95710215	95815041	104827	+	ENSMUSG00000028573	ENSMUST00000156223	3741	Fggy	Carbohydrate kinase, FGGY, N-terminal||ATPase, nucleotide binding domain||-||FGGY carbohydrate kinase, pentulose kinase||Carbohydrate kinase, FGGY, C-terminal||Carbohydrate kinase, FGGY
4	107081525	107081724	200	WT_2_peak_3617	18	4.21687	5.21524	1.88304	90	Distal Intergenic	107090956	107093177	2222	-	ENSMUSG00000028617	ENSMUST00000142657	11453	Lrrc42	Leucine-rich repeat-containing protein 42||Leucine-rich repeat domain superfamily||Leucine-rich repeat
4	119891831	119892089	259	WT_2_peak_3643	20	4.34783	5.5196	2.05632	106	Promoter (1-2kb)	119889963	119922260	32298	+	ENSMUSG00000028634	ENSMUST00000227491	1868	Hivep3	Zinc finger CCHC HIVEP-type||-||Zinc finger C2H2 superfamily||Zinc finger C2H2-type
4	122903433	122903632	200	WT_2_peak_3646	21	4.47761	5.79463	2.16766	113	Distal Intergenic	122910390	122948742	38353	+	ENSMUSG00000028653	ENSMUST00000102649	-6758	Trit1	P-loop containing nucleoside triphosphate hydrolase||Dimethylallyltransferase||Zinc finger C2H2 superfamily||Zinc finger, double-stranded RNA binding||tRNA isopentenyltransferase, eukaryotes||IPP transferase
4	136483561	136483760	200	WT_2_peak_3685	37	5.7971	8.11363	3.79623	111	Intron (ENSMUST00000105845/ENSMUSG00000028664, intron 3 of 15)	136388774	136421351	32578	-	ENSMUSG00000028664	ENSMUST00000156558	-62210	Ephb2	Tyrosine-protein kinase, receptor class V, conserved site||Tyrosine-protein kinase ephrin type A/B receptor-like||Protein kinase domain||Sterile alpha motif/pointed domain superfamily||Tyrosine-protein kinase, catalytic domain||Tyrosine-protein kinase, active site||Protein kinase, ATP binding site||Ephrin receptor type-A /type-B||Immunoglobulin-like fold||Fibronectin type III||Growth factor recep…
4	135597353	135597552	200	WT_2_peak_3682	21	4.16667	5.64624	2.12592	99	Promoter (2-3kb)	135599762	135600372	611	-	ENSMUSG00000028675	ENSMUST00000180300	2820	Pnrc2	-||Proline-rich nuclear receptor coactivator 1/2||Proline-rich nuclear receptor coactivator 2
4	116916462	116916661	200	WT_2_peak_3635	34	5.55556	7.62733	3.42328	85	Exon (ENSMUST00000135121/ENSMUSG00000028683, exon 4 of 4)	116923668	116931497	7830	+	ENSMUSG00000028683	ENSMUST00000151760	-7007	Eif2b3	Nucleotide-diphospho-sugar transferases||Nucleotidyl transferase domain
4	115710221	115710420	200	WT_2_peak_3632	13	3.62319	4.31715	1.31067	99	Intron (ENSMUST00000019677/ENSMUSG00000028708, intron 2 of 12)	115714229	115735861	21633	+	ENSMUSG00000028708	ENSMUST00000152888	-3809	Mknk1	Protein kinase domain||-||Protein kinase, ATP binding site||Protein kinase-like domain superfamily||Serine/threonine-protein kinase, active site
4	139598037	139598236	200	WT_2_peak_3692	13	3.73134	4.54433	1.3964	99	Distal Intergenic	139464373	139560839	96467	-	ENSMUSG00000028736	ENSMUST00000030508	-37198	Pax7	Winged helix-like DNA-binding domain superfamily||Homeobox, conserved site||Paired DNA-binding domain||OAR domain||Homeobox-like domain superfamily||Paired box protein 7, C-terminal||Homeobox domain||Paired domain||PAX family
4	139537753	139537952	200	WT_2_peak_3691	16	3.90625	4.94438	1.6741	99	Intron (ENSMUST00000030508/ENSMUSG00000028736, intron 4 of 8)	139467987	139560318	92332	-	ENSMUSG00000028736	ENSMUST00000174681	22366	Pax7	Winged helix-like DNA-binding domain superfamily||Homeobox, conserved site||Paired DNA-binding domain||OAR domain||Homeobox-like domain superfamily||Paired box protein 7, C-terminal||Homeobox domain||Paired domain||PAX family
4	138798174	138798521	348	WT_2_peak_3690	34	5.46875	7.67852	3.44261	188	Intron (ENSMUST00000105802/ENSMUSG00000028747, intron 2 of 3)	138788720	138802100	13381	-	ENSMUSG00000028747	ENSMUST00000068036	3579	Htr6	GPCR, rhodopsin-like, 7TM||5-Hydroxytryptamine 6 receptor||G protein-coupled receptor, rhodopsin-like
4	137224108	137224397	290	WT_2_peak_3686	50	6.61765	9.69352	5.05783	144	Intron (ENSMUST00000030547/ENSMUSG00000028763, intron 1 of 96)	137249770	137256208	6439	+	ENSMUSG00000028763	ENSMUST00000238544	-25373	Hspg2	Immunoglobulin-like domain superfamily||Immunoglobulin I-set||Immunoglobulin-like fold||SEA domain||Laminin G domain||Immunoglobulin subtype 2||EGF-like calcium-binding domain||Concanavalin A-like lectin/glucanase domain superfamily||Immunoglobulin V-set domain||Immunoglobulin subtype||Laminin-type EGF domain||LDL receptor-like superfamily||EGF-like domain||Low-density lipoprotein (LDL) receptor …
5	21183706	21184103	398	WT_2_peak_3773	39	5.81395	8.2699	3.92596	314	Distal Intergenic	21191644	21194259	2616	-	ENSMUSG00000028771	ENSMUST00000151366	10156	Ptpn12	Protein-tyrosine phosphatase-like||Protein-tyrosine phosphatase, active site||Protein-tyrosine phosphatase, catalytic||-||Tyrosine-specific protein phosphatases domain||Tyrosine-specific protein phosphatase, PTPase domain||Protein-tyrosine phosphatase, non-receptor type-12
5	18312103	18312302	200	WT_2_peak_3768	13	3.38648	4.41066	1.31067	188	Distal Intergenic	18167547	18224832	57286	+	ENSMUSG00000028777	ENSMUST00000030561	144556	Gnat3	Guanine nucleotide binding protein (G-protein), alpha subunit||G-protein alpha subunit, group I||P-loop containing nucleoside triphosphate hydrolase||G protein alpha subunit, helical insertion
5	17751709	17751908	200	WT_2_peak_3766	26	4.7619	6.46405	2.60474	104	Distal Intergenic	17779279	17935266	155988	+	ENSMUSG00000028780	ENSMUST00000030568	-27371	Sema3c	Immunoglobulin-like domain||PSI domain||WD40/YVTN repeat-like-containing domain superfamily||Sema domain superfamily||Semaphorin||-||Immunoglobulin subtype||Immunoglobulin-like domain superfamily||Sema domain||Immunoglobulin-like fold||Immunoglobulin I-set||Immunoglobulin subtype 2
5	17937501	17937700	200	WT_2_peak_3767	16	3.90625	4.94438	1.6741	99	Distal Intergenic	17899200	17935263	36064	+	ENSMUSG00000028780	ENSMUST00000115271	38301	Sema3c	Immunoglobulin-like domain||PSI domain||WD40/YVTN repeat-like-containing domain superfamily||Sema domain superfamily||Semaphorin||-||Immunoglobulin subtype||Immunoglobulin-like domain superfamily||Sema domain||Immunoglobulin-like fold||Immunoglobulin I-set||Immunoglobulin subtype 2
4	129913612	129913811	200	WT_2_peak_3663	38	5.84416	8.17876	3.83681	136	Promoter (1-2kb)	129912569	129915356	2788	+	ENSMUSG00000028782	ENSMUST00000163625	1043	Adgrb2	GAIN domain, N-terminal||GPCR, family 2-like||GPCR, family 2, extracellular hormone receptor domain||Thrombospondin type-1 (TSP1) repeat||GPCR, family 2, secretin-like||GPS motif||Thrombospondin type-1 (TSP1) repeat superfamily||Adhesion G protein-coupled receptor B, N-terminal domain||GPCR, family 2, brain-specific angiogenesis inhibitor||GPCR family 2, extracellular hormone receptor domain supe…
4	135193294	135193493	200	WT_2_peak_3680	20	4.34783	5.5196	2.05632	99	Intron (ENSMUST00000183807/ENSMUSG00000028803, intron 9 of 12)	135179197	135201765	22569	-	ENSMUSG00000028803	ENSMUST00000140982	8272	Nipal3	Magnesium transporter NIPA||-
4	126726944	126727143	200	WT_2_peak_3656	32	5.38462	7.47634	3.28644	99	Promoter (1-2kb)	126729072	126733540	4469	+	ENSMUSG00000028830	ENSMUST00000155341	-1929	AU040320	PKD domain superfamily||MANSC domain||Immunoglobulin-like fold||PKD/Chitinase domain||PKD domain||Dyslexia-associated protein KIAA0319-like
4	132557859	132558058	200	WT_2_peak_3673	21	4.23311	5.85422	2.16766	99	Promoter (2-3kb)	132556279	132560286	4008	-	ENSMUSG00000028882	ENSMUST00000156777	2228	Ppp1r8	SMAD/FHA domain superfamily||Forkhead-associated (FHA) domain
5	13323966	13324165	200	WT_2_peak_3755	13	3.38648	4.41066	1.31067	99	Intron (ENSMUST00000196514/ENSMUSG00000028883, intron 2 of 4)	13446751	13650956	204206	+	ENSMUSG00000028883	ENSMUST00000095012	-122586	Sema3a	Immunoglobulin-like domain||PSI domain||WD40/YVTN repeat-like-containing domain superfamily||Sema domain superfamily||Semaphorin||Immunoglobulin-like fold||Semaphorin-3A, sema domain||Immunoglobulin subtype||Sema domain||Immunoglobulin-like domain superfamily||IL-1Ra-like, immunoglobulin domain
4	132379355	132379554	200	WT_2_peak_3672	13	3.38648	4.41066	1.31067	99	Intron (ENSMUST00000135299/ENSMUSG00000028886, intron 1 of 9)	132384011	132450754	66744	+	ENSMUSG00000028886	ENSMUST00000142301	-4457	Eya3	Eyes absent homologue 3||EYA domain||EYA domain, metazoan||Eyes absent family||EYA domain superfamily
4	131983015	131983363	349	WT_2_peak_3670	13	3.7037	4.33246	1.31067	174	Promoter (1-2kb)	131979075	131981563	2489	-	ENSMUSG00000028901	ENSMUST00000126542	-1452	Gmeb1	SAND-like domain superfamily||Glucocorticoid modulatory element-binding protein 1/2||SAND domain
4	131489408	131489607	200	WT_2_peak_3669	26	4.92958	6.49881	2.62754	167	Distal Intergenic	131495769	131496232	464	-	ENSMUSG00000028909	ENSMUST00000144136	6625	Ptpru	MAM domain||Concanavalin A-like lectin/glucanase domain superfamily||Tyrosine-specific protein phosphatases domain||Protein-tyrosine phosphatase, catalytic||Protein-tyrosine phosphatase, active site||Immunoglobulin-like domain superfamily||Immunoglobulin subtype||Fibronectin type III superfamily||Protein-tyrosine phosphatase-like||Immunoglobulin-like fold||Fibronectin type III||Tyrosine-specific …
4	141360446	141360645	200	WT_2_peak_3697	21	4.60526	5.88728	2.19573	99	Promoter (2-3kb)	141357758	141358358	601	-	ENSMUSG00000028917	ENSMUST00000150229	-2088	Plekhm2	PH-like domain superfamily||RUN domain superfamily||Pleckstrin homology domain||RUN domain
5	4963322	4963557	236	WT_2_peak_3737	83	8.4507	13.3695	8.38958	114	Intron (ENSMUST00000115451/ENSMUSG00000028926, intron 11 of 13)	4935494	4938912	3419	-	ENSMUSG00000028926	ENSMUST00000199623	-24410	Cdk14	Protein kinase domain||-||Protein kinase-like domain superfamily||Protein kinase, ATP binding site||Serine/threonine-protein kinase, active site
5	24301837	24302036	200	WT_2_peak_3781	19	4.09836	5.44648	1.99872	99	Distal Intergenic	24305603	24365783	60181	+	ENSMUSG00000028986	ENSMUST00000030841	-3567	Klhl7	Kelch-like protein 7||BTB/Kelch-associated||BTB/POZ domain||Kelch repeat type 1||BTB-kelch protein||-||SKP1/BTB/POZ domain superfamily||Kelch-type beta propeller
4	154156501	154156700	200	WT_2_peak_3729	21	4.23311	5.85422	2.16766	99	Intron (ENSMUST00000239448/ENSMUSG00000029026, intron 4 of 13)	154148902	154169779	20878	-	ENSMUSG00000029026	ENSMUST00000155642	13079	Trp73	p53-like transcription factor, DNA-binding||p53/RUNT-type transcription factor, DNA-binding domain superfamily||p53, DNA-binding domain||Tumour protein p73, SAM domain||-||p53 tumour suppressor family||Tumour protein p73||Sterile alpha motif domain||p53, tetramerisation domain||p53-like tetramerisation domain superfamily||Sterile alpha motif/pointed domain superfamily
5	26664161	26664360	200	WT_2_peak_3787	13	3.38648	4.41066	1.31067	99	Downstream (<1kb)	26665072	26698276	33205	-	ENSMUSG00000029044	ENSMUST00000030910	33916	NA	NA
5	48625536	48625735	200	WT_2_peak_3828	32	5.30303	7.28771	3.2034	84	Intron (ENSMUST00000166924/ENSMUSG00000029088, intron 2 of 7)	48546845	48649606	102762	-	ENSMUSG00000029088	ENSMUST00000101215	23871	Kcnip4	EF-hand domain||EF-hand domain pair||Recoverin family||EF-Hand 1, calcium-binding site
5	48526843	48527242	400	WT_2_peak_3827	13	3.38648	4.41066	1.31067	100	Promoter (2-3kb)	48529671	48546187	16517	+	ENSMUSG00000029089	ENSMUST00000030968	-2429	5730480H06Rik	Armadillo-like helical||-||Armadillo-type fold||Parkin co-regulated protein
5	50201969	50202168	200	WT_2_peak_3830	32	5.07973	7.3762	3.22341	151	Intron (ENSMUST00000030971/ENSMUSG00000029090, intron 1 of 18)	50207731	50210721	2991	-	ENSMUSG00000029090	ENSMUST00000198868	8553	Adgra3	GPCR, family 2, secretin-like||Cysteine-rich flanking region, C-terminal||GPS motif||Leucine-rich repeat domain superfamily||Leucine-rich repeat, typical subtype||Leucine-rich repeat||Immunoglobulin-like domain||GPCR, family 2-like||GPCR, family 2, extracellular hormone receptor domain||GPCR family 2, extracellular hormone receptor domain superfamily||Immunoglobulin-like fold||Immunoglobulin I-se…
5	36435937	36436136	200	WT_2_peak_3796	21	4.23311	5.85422	2.16766	161	Intron (ENSMUST00000037370/ENSMUSG00000029093, intron 1 of 26)	36222720	36425823	203104	-	ENSMUSG00000029093	ENSMUST00000135324	-10114	Sorcs2	WD40/YVTN repeat-like-containing domain superfamily||VPS10||Sortilin, N-terminal||PKD domain||Sortilin, C-terminal||-||PKD domain superfamily||Immunoglobulin-like fold
5	29187166	29187368	203	WT_2_peak_3789	44	5.92635	8.96465	4.43996	95	Distal Intergenic	29400990	29408133	7144	+	ENSMUSG00000029130	ENSMUST00000160888	-213622	Rnf32	-||RING finger protein 32||Zinc finger, RING/FYVE/PHD-type||Zinc finger, RING-type||RING-type zinc-finger, LisH dimerisation motif||IQ motif, EF-hand binding site
5	29286805	29287004	200	WT_2_peak_3790	21	4.16667	5.64624	2.12592	79	Distal Intergenic	29400990	29408133	7144	+	ENSMUSG00000029130	ENSMUST00000160888	-113986	Rnf32	-||RING finger protein 32||Zinc finger, RING/FYVE/PHD-type||Zinc finger, RING-type||RING-type zinc-finger, LisH dimerisation motif||IQ motif, EF-hand binding site
5	73837159	73837358	200	WT_2_peak_3883	14	3.78788	4.66879	1.4833	99	Distal Intergenic	73816604	73836827	20224	+	ENSMUSG00000029155	ENSMUST00000178631	20555	Spata18	Mitochondria-eating protein, C-terminal domain||Mitochondria-eating protein||-
5	73856574	73856773	200	WT_2_peak_3884	29	4.91803	6.88453	2.90475	87	Distal Intergenic	73816604	73836827	20224	+	ENSMUSG00000029155	ENSMUST00000178631	39970	Spata18	Mitochondria-eating protein, C-terminal domain||Mitochondria-eating protein||-
5	51704541	51704740	200	WT_2_peak_3835	13	3.38648	4.41066	1.31067	99	Intron (ENSMUST00000132734/ENSMUSG00000029167, intron 2 of 12)	51614995	51711213	96219	-	ENSMUSG00000029167	ENSMUST00000031059	6473	Ppargc1a	Nucleotide-binding alpha-beta plait domain superfamily||Peroxisome proliferator-activated receptor gamma coactivator 1-alpha||-||PGC-1alpha, RNA recognition motif||PGC-1||RNA recognition motif domain||RNA-binding domain superfamily
5	52837783	52837982	200	WT_2_peak_3839	22	4.54545	5.94521	2.2232	98	Distal Intergenic	52797429	52827050	29622	-	ENSMUSG00000029173	ENSMUST00000150709	-10733	Sepsecs	O-phosphoseryl-tRNA(Sec) selenium transferase||-||Pyridoxal phosphate-dependent transferase||Pyridoxal phosphate-dependent transferase, major domain||SepSecS/SepCysS family
5	52851217	52851416	200	WT_2_peak_3840	44	6.25	8.94032	4.43996	81	Distal Intergenic	52797429	52827050	29622	-	ENSMUSG00000029173	ENSMUST00000150709	-24167	Sepsecs	O-phosphoseryl-tRNA(Sec) selenium transferase||-||Pyridoxal phosphate-dependent transferase||Pyridoxal phosphate-dependent transferase, major domain||SepSecS/SepCysS family
5	30629129	30629328	200	WT_2_peak_3792	13	3.33333	4.24534	1.31067	96	Intron (ENSMUST00000127815/ENSMUSG00000029182, intron 1 of 1)	30623428	30641411	17984	+	ENSMUSG00000029182	ENSMUST00000114743	5701	Fam166c	-||Uncharacterised protein FAM166/UPF0605
5	53348631	53348830	200	WT_2_peak_3841	13	3.38648	4.41066	1.31067	99	Intron (ENSMUST00000031090/ENSMUSG00000029189, intron 2 of 23)	53312937	53330454	17518	-	ENSMUSG00000029189	ENSMUST00000196550	-18177	Sel1l3	Sel1-like repeat||Tetratricopeptide-like helical domain superfamily||Protein sel-1 homolog 3
5	53359295	53359494	200	WT_2_peak_3842	13	3.38648	4.41066	1.31067	89	Intron (ENSMUST00000031090/ENSMUSG00000029189, intron 1 of 23)	53302508	53370657	68150	-	ENSMUSG00000029189	ENSMUST00000196435	11163	Sel1l3	Sel1-like repeat||Tetratricopeptide-like helical domain superfamily||Protein sel-1 homolog 3
5	36787852	36788103	252	WT_2_peak_3797	42	6.06061	8.68763	4.23806	141	Intron (ENSMUST00000031091/ENSMUSG00000029190, intron 2 of 8)	36773300	36778599	5300	-	ENSMUSG00000029190	ENSMUST00000150088	-9253	D5Ertd579e	Protein of unknown function DUF4603
5	71762315	71762514	200	WT_2_peak_3877	13	3.33333	4.24534	1.31067	90	Intron (ENSMUST00000031121/ENSMUSG00000029211, intron 8 of 8)	71812539	71815163	2625	-	ENSMUSG00000029211	ENSMUST00000199150	52649	Gabra4	Neurotransmitter-gated ion-channel ligand-binding domain superfamily||Gamma-aminobutyric-acid A receptor, alpha subunit||Neurotransmitter-gated ion-channel||-||Neurotransmitter-gated ion-channel, conserved site||Gamma-aminobutyric acid A receptor/Glycine receptor alpha||Neurotransmitter-gated ion-channel ligand-binding domain||Neurotransmitter-gated ion-channel transmembrane domain superfamily||N…
5	71942457	71942656	200	WT_2_peak_3878	13	3.38648	4.41066	1.31067	89	Intron (ENSMUST00000199967/ENSMUSG00000029212, intron 4 of 7)	71857275	72306380	449106	+	ENSMUSG00000029212	ENSMUST00000031122	85182	Gabrb1	Gamma-aminobutyric acid A receptor/Glycine receptor alpha||Neurotransmitter-gated ion-channel, conserved site||Neurotransmitter-gated ion-channel transmembrane domain||Neurotransmitter-gated ion-channel transmembrane domain superfamily||Neuronal acetylcholine receptor||Neurotransmitter-gated ion-channel ligand-binding domain||Neurotransmitter-gated ion-channel ligand-binding domain superfamily||N…
5	108212032	108212231	200	WT_2_peak_3933	18	4.16667	5.15975	1.82863	184	Promoter (1-2kb)	108213540	108255029	41490	+	ENSMUSG00000029267	ENSMUST00000131291	-1309	Mtf2	Tudor domain||Zinc finger, FYVE/PHD-type||MTF2, PHD domain 2||Lysine-specific demethylase 4, Tudor domain||-||Zinc finger, RING/FYVE/PHD-type||Zinc finger, PHD-type, conserved site||Zinc finger, PHD-type||MTF2, PHD domain 1||Zinc finger, PHD-finger||Polycomb-like MTF2 factor 2, C-terminal domain
5	107517749	107517948	200	WT_2_peak_3931	40	6	8.46401	4.07261	99	Intron (ENSMUST00000031215/ENSMUSG00000029279, intron 14 of 18)	107507703	107534227	26525	+	ENSMUSG00000029279	ENSMUST00000162804	10046	Brdt	NET domain superfamily||NET domain||Bromodomain-like superfamily||Bromodomain, conserved site||Brdt, bromodomain, repeat I||Bromodomain||Bromodomain protein 4, C-terminal||Brdt, bromodomain, repeat II
5	107501985	107502184	200	WT_2_peak_3930	21	4.16667	5.64624	2.12592	167	Intron (ENSMUST00000031215/ENSMUSG00000029279, intron 7 of 18)	107507703	107534227	26525	+	ENSMUSG00000029279	ENSMUST00000162804	-5519	Brdt	NET domain superfamily||NET domain||Bromodomain-like superfamily||Bromodomain, conserved site||Brdt, bromodomain, repeat I||Bromodomain||Bromodomain protein 4, C-terminal||Brdt, bromodomain, repeat II
5	100727232	100727676	445	WT_2_peak_3923	64	7.43243	11.2983	6.46544	313	Distal Intergenic	100701591	100720111	18521	-	ENSMUSG00000029322	ENSMUST00000031264	-7121	Plac8	PLAC8 motif-containing protein
5	117874441	117874640	200	WT_2_peak_3955	14	3.78788	4.66879	1.4833	99	Intron (ENSMUST00000180430/ENSMUSG00000061578, intron 15 of 20)	117919097	118005521	86425	+	ENSMUSG00000029361	ENSMUST00000138579	-44457	Nos1	PDZ domain||Sulfite reductase [NADPH] flavoprotein alpha-component-like, FAD-binding||PDZ superfamily||FAD-binding domain, ferredoxin reductase-type||Nitric oxide synthase, domain 2 superfamily||Riboflavin synthase-like beta-barrel||Flavodoxin-like||Flavoprotein-like superfamily||Nitric oxide synthase, N-terminal||Nitric-oxide synthase, eukaryote||Nitric oxide synthase, domain 3 superfamily||NADP…
5	90595215	90595414	200	WT_2_peak_3913	13	3.38648	4.41066	1.31067	99	Distal Intergenic	90608756	90624461	15706	+	ENSMUSG00000029368	ENSMUST00000031314	-13342	Alb	Serum albumin/Alpha-fetoprotein/Afamin||Serum albumin-like||ALB/AFP/VDB||Serum albumin, N-terminal||Serum albumin, conserved site
5	90908026	90908238	213	WT_2_peak_3914	50	6.61765	9.69352	5.05783	182	Promoter (<=1kb)	90907237	90909483	2247	+	ENSMUSG00000029371	ENSMUST00000031318	789	Cxcl5	Chemokine interleukin-8-like superfamily||CXC chemokine, conserved site||CXC chemokine||Chemokine interleukin-8-like domain||CXC Chemokine domain
5	128935015	128935214	200	WT_2_peak_3987	23	4.72973	6.11552	2.34485	162	Intron (ENSMUST00000196085/ENSMUSG00000029420, intron 1 of 20)	128837868	128922735	84868	-	ENSMUSG00000029420	ENSMUST00000238334	-12280	Rimbp2	RIMS-binding protein 1/2/3||SH3-like domain superfamily||RIMS-binding protein, second SH3 domain||RIMS-binding protein 2||SH3 domain||-||Fibronectin type III superfamily||Immunoglobulin-like fold||RIMS-binding protein, third SH3 domain||Fibronectin type III
5	121604358	121604557	200	WT_2_peak_3970	21	4.41176	5.65309	2.12592	99	Promoter (2-3kb)	121601800	121632312	30513	+	ENSMUSG00000029452	ENSMUST00000149966	2558	Tmem116	-||GCR1-cAMP receptor
5	122882705	122882945	241	WT_2_peak_3973	31	5.33333	7.20623	3.14343	119	Promoter (<=1kb)	122871891	122882155	10265	-	ENSMUSG00000029471	ENSMUST00000197373	-550	Camkk2	Serine/threonine-protein kinase, active site||Protein kinase, ATP binding site||Protein kinase-like domain superfamily||Protein kinase domain||-
5	125200894	125201093	200	WT_2_peak_3976	21	4.47761	5.79463	2.16766	91	Promoter (<=1kb)	125094899	125201964	107066	-	ENSMUSG00000029478	ENSMUST00000055256	871	Ncor2	Myb domain||-||SANT/Myb domain||N-CoR, GPS2-interacting domain||SANT domain||Homeobox-like domain superfamily
5	125582281	125582480	200	WT_2_peak_3979	32	5.30303	7.28771	3.2034	81	Promoter (<=1kb)	125583213	125589801	6589	+	ENSMUSG00000029482	ENSMUST00000144361	-733	Aacs	AMP-dependent synthetase/ligase||Acetoacetyl-CoA synthase||Acetyl-coenzyme A synthetase, N-terminal domain||ANL, N-terminal domain||AMP-binding, conserved site||AMP-binding enzyme, C-terminal domain superfamily
5	139527779	139527978	200	WT_2_peak_4017	34	5.46875	7.67852	3.44261	99	Promoter (1-2kb)	139529249	139533934	4686	+	ENSMUSG00000029546	ENSMUST00000172997	-1271	Uncx	Homeobox domain||Homeobox-like domain superfamily||Homeobox, conserved site
5	140273897	140274096	200	WT_2_peak_4018	13	3.52113	4.11416	1.31067	99	Intron (ENSMUST00000110829/ENSMUSG00000029554, intron 9 of 16)	140152738	140248320	95583	-	ENSMUSG00000029554	ENSMUST00000132832	-25577	Mad1l1	Spindle assembly checkpoint component Mad1||-
5	115084903	115085172	270	WT_2_peak_3946	32	5.40541	7.34038	3.22341	147	Promoter (1-2kb)	115083864	115085843	1980	+	ENSMUSG00000029559	ENSMUST00000131771	1039	2210016L21Rik	-||Protein CUSTOS
6	15223910	15224109	200	WT_2_peak_4072	13	3.38648	4.41066	1.31067	99	Intron (ENSMUST00000115477/ENSMUSG00000029563, intron 4 of 18)	15196963	15405674	208712	+	ENSMUSG00000029563	ENSMUST00000115469	26947	Foxp2	Winged helix-like DNA-binding domain superfamily||Fork head domain||Winged helix DNA-binding domain superfamily||Fork head domain conserved site 2||-||FOXP, coiled-coil domain
6	13067241	13067440	200	WT_2_peak_4069	21	4.23311	5.85422	2.16766	96	Promoter (2-3kb)	13069758	13075093	5336	+	ENSMUSG00000029571	ENSMUST00000124234	-2318	Tmem106b	Protein of unknown function DUF1356, TMEM106
5	114564524	114564842	319	WT_2_peak_3943	26	4.93827	6.50488	2.63159	174	Distal Intergenic	114572689	114582053	9365	-	ENSMUSG00000029575	ENSMUST00000123256	17211	Mmab	Cobalamin adenosyltransferase-like||Cobalamin adenosyltransferase-like superfamily||ATP:cob(I)alamin adenosyltransferase, PduO-type
5	121164750	121164949	200	WT_2_peak_3968	37	5.7971	8.11363	3.79623	183	Distal Intergenic	121111430	121148155	36726	-	ENSMUSG00000029608	ENSMUST00000200792	-16595	Rph3a	Zinc finger, RING/FYVE/PHD-type||C2 domain||Zinc finger, FYVE/PHD-type||Rabphilin-3A||FYVE-type zinc finger||C2 domain superfamily||Rab-binding domain||Synaptotagmin||Rabphilin/DOC2/Noc2||Zinc finger, FYVE-related
5	146197716	146198226	511	WT_2_peak_4030a	175	11.828	22.8488	17.5878	154	Intron (ENSMUST00000162494/ENSMUSG00000029635, intron 2 of 11)	146194603	146196797	2195	+	ENSMUSG00000029635	ENSMUST00000195944	3113	Cdk8	Serine/threonine-protein kinase, active site||Protein kinase domain||-||Protein kinase, ATP binding site||Protein kinase-like domain superfamily
5	146197716	146198226	511	WT_2_peak_4030b	109	9.13979	16.0169	10.9281	359	Intron (ENSMUST00000162494/ENSMUSG00000029635, intron 2 of 11)	146194603	146196797	2195	+	ENSMUSG00000029635	ENSMUST00000195944	3113	Cdk8	Serine/threonine-protein kinase, active site||Protein kinase domain||-||Protein kinase, ATP binding site||Protein kinase-like domain superfamily
5	146318577	146318776	200	WT_2_peak_4031	13	3.38648	4.41066	1.31067	99	Distal Intergenic	146321795	146410425	88631	+	ENSMUSG00000029636	ENSMUST00000016143	-3019	Wasf3	WH2 domain||SCAR/WAVE family
5	147548158	147548496	339	WT_2_peak_4036	115	9.55056	16.705	11.5928	199	Intron (ENSMUST00000031653/ENSMUSG00000029648, intron 15 of 29)	147551566	147552052	487	-	ENSMUSG00000029648	ENSMUST00000142477	3556	Flt1	Protein kinase-like domain superfamily||Immunoglobulin subtype||Serine-threonine/tyrosine-protein kinase, catalytic domain||Immunoglobulin-like domain||Immunoglobulin||Vascular endothelial growth factor receptor 1 (VEGFR1)||Immunoglobulin-like fold||Immunoglobulin I-set||Protein kinase, ATP binding site||Immunoglobulin-like domain superfamily||Immunoglobulin subtype 2||Tyrosine-protein kinase, ca…
5	147896451	147896654	204	WT_2_peak_4038	35	5.6338	7.78128	3.53343	98	Promoter (2-3kb)	147894152	148013347	119196	+	ENSMUSG00000029651	ENSMUST00000129092	2299	Mtus2	-||Microtubule-associated tumour suppressor candidate 2
6	22356069	22356268	200	WT_2_peak_4084	19	4.09836	5.44648	1.99872	99	Promoter (<=1kb)	22306519	22356165	49647	-	ENSMUSG00000029672	ENSMUST00000165576	0	Fam3c	FAM3C (ILEI) domain||ILEI/PANDER domain||FAM3 family||-||Protein FAM3C
5	134836926	134837125	200	WT_2_peak_4007	34	5.46875	7.67852	3.44261	91	Intron (ENSMUST00000200700/ENSMUSG00000107318, intron 3 of 4)	134731447	134776177	44731	-	ENSMUSG00000029675	ENSMUST00000015138	-60749	Eln	-||Tropoelastin
5	134776983	134777182	200	WT_2_peak_4006	28	5.07246	6.78796	2.84497	113	Promoter (<=1kb)	134731447	134776177	44731	-	ENSMUSG00000029675	ENSMUST00000015138	-806	Eln	-||Tropoelastin
6	25773475	25773674	200	WT_2_peak_4091	13	3.38648	4.41066	1.31067	98	Intron (ENSMUST00000115330/ENSMUSG00000029676, intron 7 of 17)	25744580	25798016	53437	-	ENSMUSG00000029676	ENSMUST00000166445	24342	Pot1a	Nucleic acid-binding, OB-fold||Telomeric single stranded DNA binding POT1/Cdc13||Protection of telomeres protein 1, ssDNA-binding domain||Protection of telomeres protein 1
6	24707404	24707603	200	WT_2_peak_4090	13	3.38648	4.41066	1.31067	99	Distal Intergenic	24733244	24745451	12208	+	ENSMUSG00000029679	ENSMUST00000031690	-25641	Hyal6	Glycoside hydrolase superfamily||Aldolase-type TIM barrel||Hyaluronidase
6	24216123	24216421	299	WT_2_peak_4088	13	3.67647	4.42739	1.31067	63	Distal Intergenic	24088282	24168091	79810	-	ENSMUSG00000029700	ENSMUST00000031713	-48032	Slc13a1	Sodium/sulphate symporter, conserved site||Solute carrier family 13
6	29168236	29168435	200	WT_2_peak_4096	13	3.73134	4.54433	1.3964	99	Downstream (<1kb)	29123575	29165005	41431	-	ENSMUSG00000029701	ENSMUST00000007993	-3231	Rbm28	Nucleotide-binding alpha-beta plait domain superfamily||-||RNA recognition motif domain||RNA-binding domain superfamily
5	136346618	136346817	200	WT_2_peak_4013	21	4.47761	5.79463	2.16766	189	Intron (ENSMUST00000148082/ENSMUSG00000086220, intron 1 of 4)	136303347	136331375	28029	-	ENSMUSG00000029705	ENSMUST00000163906	-15243	Cux1	-||Homeobox domain||Lambda repressor-like, DNA-binding domain superfamily||Homeobox-like domain superfamily||CASP, C-terminal||CUT domain||Homeobox, conserved site
6	5719221	5719420	200	WT_2_peak_4054	32	5.07973	7.3762	3.22341	92	Distal Intergenic	5725639	6028039	302401	+	ENSMUSG00000029757	ENSMUST00000115556	-6219	Dync1i1	-||WD40 repeat||WD40/YVTN repeat-like-containing domain superfamily||Cytoplasmic dynein 1 intermediate chain 1/2||WD40-repeat-containing domain superfamily
6	5837169	5837368	200	WT_2_peak_4055	28	5.07246	6.78796	2.84497	155	Intron (ENSMUST00000115556/ENSMUSG00000029757, intron 6 of 16)	5757419	5784898	27480	+	ENSMUSG00000029757	ENSMUST00000204149	79750	Dync1i1	-||WD40 repeat||WD40/YVTN repeat-like-containing domain superfamily||Cytoplasmic dynein 1 intermediate chain 1/2||WD40-repeat-containing domain superfamily
6	34579465	34579674	210	WT_2_peak_4106	66	7.53425	11.4937	6.64275	127	Intron (ENSMUST00000079391/ENSMUSG00000029761, intron 1 of 13)	34575555	34639683	64129	+	ENSMUSG00000029761	ENSMUST00000127055	3910	Cald1	-||Caldesmon||Caldesmon/lymphocyte specific protein
6	33247923	33248122	200	WT_2_peak_4104	21	4.23311	5.85422	2.16766	187	Intron (ENSMUST00000052266/ENSMUSG00000029763, intron 2 of 17)	33226071	33296331	70261	+	ENSMUSG00000029763	ENSMUST00000139132	21852	Exoc4	Sec8 exocyst complex component specific domain||Exocyst complex component Sec8/EXOC4
6	56802857	56803056	200	WT_2_peak_4151	47	6.34921	9.38596	4.79467	119	Distal Intergenic	56809044	56856343	47300	+	ENSMUSG00000029781	ENSMUST00000031795	-5988	Fkbp9	EF-hand domain pair||EF-Hand 1, calcium-binding site||EF-hand domain||FKBP-type peptidyl-prolyl cis-trans isomerase domain
6	56705989	56706323	335	WT_2_peak_4150	13	3.38648	4.41066	1.31067	233	Intron (ENSMUST00000031805/ENSMUSG00000029787, intron 6 of 15)	56717898	56731037	13140	+	ENSMUSG00000029787	ENSMUST00000176560	-11575	Avl9	Tripartite DENN domain||AVL9/DENND6 domain||-
6	58580993	58581192	200	WT_2_peak_4156	17	4.10959	5.0513	1.76994	28	Intron (ENSMUST00000147213/ENSMUSG00000029802, intron 2 of 4)	58573656	58672661	99006	+	ENSMUSG00000029802	ENSMUST00000031822	7337	Abcg2	P-loop containing nucleoside triphosphate hydrolase||AAA+ ATPase domain||-||ATP-binding cassette subfamily G member 2||ABC transporter-like, ATP-binding domain||ABC transporter family G domain||ABC-2 type transporter
6	49173741	49173940	200	WT_2_peak_4137	15	3.94737	4.75396	1.56448	25	Intron (ENSMUST00000031838/ENSMUSG00000029814, intron 2 of 14)	49070045	49191095	121051	-	ENSMUSG00000029814	ENSMUST00000203544	17155	Igf2bp3	K Homology domain, type 1 superfamily||Nucleotide-binding alpha-beta plait domain superfamily||IGF2BP3, RNA recognition motif 2||RNA recognition motif domain||RNA-binding domain superfamily||K Homology domain, type 1||K Homology domain
6	37990094	37990293	200	WT_2_peak_4111	26	4.7619	6.46405	2.60474	99	Intron (ENSMUST00000096040/ENSMUSG00000029830, intron 12 of 15)	37992055	37995546	3492	-	ENSMUSG00000029830	ENSMUST00000200796	5253	Svopl	Major facilitator superfamily||-||Major facilitator superfamily domain||MFS transporter superfamily
6	41684591	41684790	200	WT_2_peak_4122	36	5.71429	7.94311	3.65308	181	Distal Intergenic	41663264	41681273	18010	-	ENSMUSG00000029866	ENSMUST00000031899	-3318	Kel	Peptidase M13, domain 2||Peptidase M13||Peptidase M13, C-terminal domain||Metallopeptidase, catalytic domain superfamily||Peptidase M13, N-terminal domain||Kell blood group glycoprotein
6	97173935	97174134	200	WT_2_peak_4225	30	5	7.12547	3.06728	108	Promoter (<=1kb)	97172275	97174454	2180	-	ENSMUSG00000030061	ENSMUST00000204917	320	Uba3	-||ThiF/MoeB/HesA family||E2 binding||NEDD8-activating enzyme E1 catalytic subunit||THIF-type NAD/FAD binding fold||Ubiquitin activating enzyme, alpha domain superfamily||Ubiquitin-activating enzyme||Ubiquitin-activating enzyme E1, Cys active site
6	97460352	97460551	200	WT_2_peak_4226	13	3.38648	4.41066	1.31067	99	Intron (ENSMUST00000113355/ENSMUSG00000030064, intron 2 of 23)	97301277	97464764	163488	-	ENSMUSG00000030064	ENSMUST00000113353	4213	Frmd4b	FERM, N-terminal||PH-like domain superfamily||Ubiquitin-like domain superfamily||FERM central domain||FERM/acyl-CoA-binding protein superfamily||Domain of unknown function DUF3338||FERM domain||FRMD4A/B, FERM domain C-lobe||FERM, C-terminal PH-like domain||FERM superfamily, second domain||Band 4.1 domain||FERM conserved site
6	98961285	98961484	200	WT_2_peak_4228	21	4.47761	5.79463	2.16766	140	Intron (ENSMUST00000113326/ENSMUSG00000030067, intron 8 of 17)	98929162	98980641	51480	-	ENSMUSG00000030067	ENSMUST00000142164	19157	Foxp1	Fork head domain conserved site 2||-||FOXP, coiled-coil domain||Winged helix DNA-binding domain superfamily||Winged helix-like DNA-binding domain superfamily||Fork head domain
6	102139458	102139657	200	WT_2_peak_4237	32	5.07973	7.3762	3.22341	104	Exon (ENSMUST00000204990/ENSMUSG00000030075, exon 1 of 1)	102139616	102143162	3547	-	ENSMUSG00000030075	ENSMUST00000204990	3505	Cntn3	Immunoglobulin subtype 2||Fibronectin type III||Immunoglobulin-like domain superfamily||Immunoglobulin subtype||Fibronectin type III superfamily||Immunoglobulin I-set||Immunoglobulin-like fold||Immunoglobulin-like domain
6	108640160	108640359	200	WT_2_peak_4249	21	4.23311	5.85422	2.16766	88	Promoter (<=1kb)	108640007	108642626	2620	+	ENSMUSG00000030103	ENSMUST00000204550	153	Bhlhe40	Myc-type, basic helix-loop-helix (bHLH) domain||Helix-loop-helix DNA-binding domain superfamily||Orange domain
6	121361482	121361681	200	WT_2_peak_4272	25	4.86111	6.36494	2.5417	99	Intron (ENSMUST00000129815/ENSMUSG00000040797, intron 8 of 13)	121335924	121340815	4892	+	ENSMUSG00000030109	ENSMUST00000170339	25558	Slc6a12	Sodium:neurotransmitter symporter, betaine||Sodium:neurotransmitter symporter||-||Sodium:neurotransmitter symporter superfamily
6	121334498	121334727	230	WT_2_peak_4271	48	6.52174	9.48998	4.8847	117	Promoter (<=1kb)	121333877	121342331	8455	+	ENSMUSG00000030109	ENSMUST00000165456	621	Slc6a12	Sodium:neurotransmitter symporter, betaine||Sodium:neurotransmitter symporter||-||Sodium:neurotransmitter symporter superfamily
6	123001473	123001672	200	WT_2_peak_4275	28	5.07246	6.78796	2.84497	164	Distal Intergenic	123026921	123048503	21583	+	ENSMUSG00000030147	ENSMUST00000077228	-25249	Clec4b1	C-type lectin-like||C-type lectin-like/link domain superfamily||CD209-like, C-type lectin-like domain||C-type lectin, conserved site||C-type lectin fold
6	119431772	119431971	200	WT_2_peak_4267	13	3.73134	4.54433	1.3964	99	Intron (ENSMUST00000178696/ENSMUSG00000030170, intron 1 of 4)	119409492	119426347	16856	-	ENSMUSG00000030170	ENSMUST00000117171	-5425	Wnt5b	Wnt protein, conserved site||Wnt-5b protein||Wnt||Wnt, C-terminal domain
6	119759067	119759266	200	WT_2_peak_4268	19	4.09836	5.44648	1.99872	96	Intron (ENSMUST00000183703/ENSMUSG00000030172, intron 5 of 20)	119698239	119773875	75637	-	ENSMUSG00000030172	ENSMUST00000183872	14609	Erc1	-||Rab-binding domain FIP-RBD||FIP-RBD, C-terminal domain superfamily||Active zone protein ELKS
6	134709588	134709787	200	WT_2_peak_4292	45	6.25	9.13618	4.57693	185	Intron (ENSMUST00000129433/ENSMUSG00000030203, intron 4 of 6)	134695733	134703021	7289	-	ENSMUSG00000030203	ENSMUST00000203651	-6567	Dusp16	Dual specificity phosphatase, catalytic domain||Mitogen-activated protein (MAP) kinase phosphatase||Protein-tyrosine phosphatase, active site||-||Protein-tyrosine phosphatase-like||Dual specificity protein phosphatase domain||Rhodanese-like domain||Tyrosine-specific protein phosphatases domain||Rhodanese-like domain superfamily
6	135408576	135408775	200	WT_2_peak_4295	21	4.41176	5.65309	2.12592	93	Distal Intergenic	135344491	135360171	15681	+	ENSMUSG00000030208	ENSMUST00000111907	64085	Emp1	PMP-22/EMP/MP20/Claudin superfamily||Epithelial membrane protein EMP-1||PMP-22/EMP/MP20||-
6	136069034	136069233	200	WT_2_peak_4297	13	3.38648	4.41066	1.31067	99	Intron (ENSMUST00000053880/ENSMUSG00000030209, intron 2 of 13)	136021191	136148887	127697	-	ENSMUSG00000030209	ENSMUST00000188999	79654	Grin2b	-||Periplasmic binding protein-like I||Receptor, ligand binding region||Glutamate [NMDA] receptor, epsilon subunit, C-terminal||Ionotropic glutamate receptor, L-glutamate and glycine-binding domain||Ionotropic glutamate receptor||Ionotropic glutamate rece
6	136793683	136793928	246	WT_2_peak_4299	40	6	8.46401	4.07261	111	Intron (ENSMUST00000116514/ENSMUSG00000030216, intron 10 of 11)	136793949	136798212	4264	-	ENSMUSG00000030216	ENSMUST00000204129	4284	Wbp11	WW domain binding protein 11||-
6	138298809	138299008	200	WT_2_peak_4302	32	5.30303	7.28771	3.2034	92	Distal Intergenic	138341194	138398450	57257	-	ENSMUSG00000030226	ENSMUST00000163065	99442	Lmo3	-||Zinc finger, LIM-type
6	139894716	139894915	200	WT_2_peak_4310	13	3.38648	4.41066	1.31067	99	Intron (ENSMUST00000111868/ENSMUSG00000030228, intron 24 of 25)	139863709	139888006	24298	+	ENSMUSG00000030228	ENSMUST00000191591	31007	Pik3c2g	C2 domain superfamily||Phosphatidylinositol 3-/4-kinase, catalytic domain||Armadillo-type fold||Phosphoinositide 3-kinase, accessory (PIK) domain||Phosphatidylinositol 3-kinase Ras-binding (PI3K RBD) domain||Ubiquitin-like domain superfamily||C2 domain||PX domain superfamily||Phosphatidylinositol 3-/4-kinase, catalytic domain superfamily||PI3K-C2-gamma, catalytic domain||Phosphatidylinositol kina…
6	139591349	139591548	200	WT_2_peak_4308	26	4.7619	6.46405	2.60474	99	Promoter (<=1kb)	139591069	139634229	43161	+	ENSMUSG00000030228	ENSMUST00000185968	280	Pik3c2g	C2 domain superfamily||Phosphatidylinositol 3-/4-kinase, catalytic domain||Armadillo-type fold||Phosphoinositide 3-kinase, accessory (PIK) domain||Phosphatidylinositol 3-kinase Ras-binding (PI3K RBD) domain||Ubiquitin-like domain superfamily||C2 domain||PX domain superfamily||Phosphatidylinositol 3-/4-kinase, catalytic domain superfamily||PI3K-C2-gamma, catalytic domain||Phosphatidylinositol kina…
6	139886215	139886492	278	WT_2_peak_4309	29	5.14706	6.94477	2.94895	113	Intron (ENSMUST00000111868/ENSMUSG00000030228, intron 24 of 25)	139863709	139888006	24298	+	ENSMUSG00000030228	ENSMUST00000191591	22506	Pik3c2g	C2 domain superfamily||Phosphatidylinositol 3-/4-kinase, catalytic domain||Armadillo-type fold||Phosphoinositide 3-kinase, accessory (PIK) domain||Phosphatidylinositol 3-kinase Ras-binding (PI3K RBD) domain||Ubiquitin-like domain superfamily||C2 domain||PX domain superfamily||Phosphatidylinositol 3-/4-kinase, catalytic domain superfamily||PI3K-C2-gamma, catalytic domain||Phosphatidylinositol kina…
6	141521045	141521244	200	WT_2_peak_4323	21	4.23311	5.85422	2.16766	89	Distal Intergenic	141491890	141494189	2300	+	ENSMUSG00000030235	ENSMUST00000203755	29155	Slco1c1	Kazal domain superfamily||Kazal domain||Major facilitator superfamily domain||MFS transporter superfamily||-||Solute carrier organic anion transporter family member 1C1||Organic anion transporter polypeptide
6	142665675	142665874	200	WT_2_peak_4324	14	3.78788	4.66879	1.4833	99	Distal Intergenic	142637713	142648041	10329	-	ENSMUSG00000030249	ENSMUST00000204870	-17634	Abcc9	ATP-binding cassette subfamily C member 9||Sulphonylurea receptor||ABC transporter type 1, transmembrane domain||ABC transporter-like, conserved site||ABC transporter type 1, transmembrane domain superfamily||P-loop containing nucleoside triphosphate hydrolase||AAA+ ATPase domain||ABC transporter-like, ATP-binding domain
6	145707782	145707981	200	WT_2_peak_4334	26	4.92958	6.49881	2.62754	104	Intron (ENSMUST00000111704/ENSMUSG00000030259, intron 1 of 4)	145696297	145760914	64618	+	ENSMUSG00000030259	ENSMUST00000140966	11485	Rassf8	Ras-associating (RA) domain||-||N-terminal RASSF family||Ubiquitin-like domain superfamily
6	144882261	144882460	200	WT_2_peak_4332	32	5.38462	7.47634	3.28644	98	Distal Intergenic	144961402	144978569	17168	-	ENSMUSG00000030268	ENSMUST00000136819	96109	Bcat1	Aminotransferase, class IV, conserved site||Aminotransferase-like, PLP-dependent enzymes||Aminotransferase class IV||Branched-chain-amino-acid aminotransferase-like, C-terminal||Branched-chain amino acid aminotransferase II||Branched-chain-amino-acid aminotransferase-like, N-terminal||Branched-chain aminotransferase
6	143021331	143021542	212	WT_2_peak_4326	21	4.47761	5.79463	2.16766	105	Intron (ENSMUST00000087485/ENSMUSG00000030279, intron 7 of 24)	143023724	143025703	1980	-	ENSMUSG00000030279	ENSMUST00000203537	4161	C2cd5	C2 domain||Synaptotagmin||C2 domain-containing protein 5||C2 domain superfamily||-||UPF0145 domain superfamily||C2CD5, C2 domain
6	142883358	142883683	326	WT_2_peak_4325	505	21.3636	56.2013	50.5661	143	Intron (ENSMUST00000032421/ENSMUSG00000030283, intron 1 of 4)	142773958	142909867	135910	-	ENSMUSG00000030283	ENSMUST00000205149	26184	St8sia1	-||Glycosyl transferase family 29||Sialyltransferase||GT29-like superfamiliy
6	146057601	146057800	200	WT_2_peak_4336	34	5.55556	7.66987	3.44261	87	Intron (ENSMUST00000079573/ENSMUSG00000030287, intron 53 of 55)	146022093	146048706	26614	-	ENSMUSG00000030287	ENSMUST00000137938	-8895	Itpr2	Ion transport domain||Armadillo-type fold||Inositol 1,4,5-trisphosphate receptor||MIR motif||Inositol 1,4,5-trisphosphate/ryanodine receptor||Mir domain superfamily||-||RIH domain||RyR/IP3R Homology associated domain||RyR/IP3 receptor binding core, RIH domain superfamily
6	114001119	114001318	200	WT_2_peak_4256	32	5.07973	7.3762	3.22341	99	Intron (ENSMUST00000138670/ENSMUSG00000087083, intron 1 of 2)	113722631	114018976	296346	-	ENSMUSG00000030302	ENSMUST00000152831	17658	Atp2b2	P-type ATPase, A domain superfamily||Cation-transporting P-type ATPase, C-terminal||P-type ATPase, subfamily IIB||P-type ATPase||HAD-like superfamily||Plasma membrane calcium transporting P-type ATPase, C-terminal||-||P-type ATPase, haloacid dehalogenase domain||P-type ATPase, phosphorylation site||P-type ATPase, cytoplasmic domain N||Cation-transporting P-type ATPase, N-terminal||P-type ATPase, …
6	114006852	114007051	200	WT_2_peak_4257	21	4.23311	5.85422	2.16766	110	Intron (ENSMUST00000138670/ENSMUSG00000087083, intron 1 of 2)	113722631	114018976	296346	-	ENSMUSG00000030302	ENSMUST00000152831	11925	Atp2b2	P-type ATPase, A domain superfamily||Cation-transporting P-type ATPase, C-terminal||P-type ATPase, subfamily IIB||P-type ATPase||HAD-like superfamily||Plasma membrane calcium transporting P-type ATPase, C-terminal||-||P-type ATPase, haloacid dehalogenase domain||P-type ATPase, phosphorylation site||P-type ATPase, cytoplasmic domain N||Cation-transporting P-type ATPase, N-terminal||P-type ATPase, …
6	114273219	114273418	200	WT_2_peak_4258	32	5.07973	7.3762	3.22341	170	Intron (ENSMUST00000032454/ENSMUSG00000030310, intron 1 of 15)	114276975	114278903	1929	+	ENSMUSG00000030310	ENSMUST00000203330	-3557	Slc6a1	Sodium:neurotransmitter symporter, GABA, GAT-1||Sodium:neurotransmitter symporter||Sodium:neurotransmitter symporter superfamily
6	114597379	114597578	200	WT_2_peak_4261	13	3.38648	4.41066	1.31067	99	Distal Intergenic	114620058	114837575	217518	+	ENSMUSG00000030314	ENSMUST00000032457	-22480	Atg7	THIF-type NAD/FAD binding fold||Ubiquitin-like modifier-activating enzyme Atg7, N-terminal||Ubiquitin-like modifier-activating enzyme Atg7, N-terminal, subdomain 2||Ubiquitin-activating enzyme||Ubiquitin-like modifier-activating enzyme Atg7||ThiF/MoeB/HesA family||Ubiquitin-like modifier-activating enzyme Atg7, N-terminal, subdomain 1
6	114550433	114550632	200	WT_2_peak_4260	21	4.23311	5.85422	2.16766	99	Distal Intergenic	114620058	114837575	217518	+	ENSMUSG00000030314	ENSMUST00000032457	-69426	Atg7	THIF-type NAD/FAD binding fold||Ubiquitin-like modifier-activating enzyme Atg7, N-terminal||Ubiquitin-like modifier-activating enzyme Atg7, N-terminal, subdomain 2||Ubiquitin-activating enzyme||Ubiquitin-like modifier-activating enzyme Atg7||ThiF/MoeB/HesA family||Ubiquitin-like modifier-activating enzyme Atg7, N-terminal, subdomain 1
6	128778407	128778606	200	WT_2_peak_4283	42	6.06061	8.68763	4.23806	187	Intron (ENSMUST00000204394/ENSMUSG00000107872, intron 3 of 5)	128761727	128766178	4452	-	ENSMUSG00000030325	ENSMUST00000174865	-12229	Klrb1c	C-type lectin-like/link domain superfamily||C-type lectin-like||Natural killer cell receptor-like, C-type lectin-like domain||C-type lectin fold||-
7	17827401	17827600	200	WT_2_peak_4366	19	4.28571	5.39333	1.99162	87	Intron (ENSMUST00000205637/ENSMUSG00000108545, intron 3 of 4)	17799916	17804352	4437	+	ENSMUSG00000030366	ENSMUST00000108483	27485	Ceacam12	Immunoglobulin-like fold||Immunoglobulin-like domain superfamily||Immunoglobulin V-set domain
7	17724015	17724214	200	WT_2_peak_4365	30	5	7.12547	3.06728	99	Distal Intergenic	17706049	17712481	6433	+	ENSMUSG00000030368	ENSMUST00000094799	17966	Ceacam11	Immunoglobulin-like domain superfamily||Immunoglobulin V-set domain||Immunoglobulin-like fold
7	18878497	18878696	200	WT_2_peak_4370	13	3.33333	4.24534	1.31067	95	Promoter (2-3kb)	18877486	18881453	3968	-	ENSMUSG00000030407	ENSMUST00000205979	2757	Qpctl	M28 Zn-Peptidase Glutaminyl Cyclase||Glutaminyl-peptide cyclotransferase-like||Peptidase M28
8	68322786	68322996	211	WT_2_peak_4788	37	5.7971	8.11363	3.79623	94	Intron (ENSMUST00000038959/ENSMUSG00000030465, intron 8 of 14)	68330930	68356772	25843	-	ENSMUSG00000030465	ENSMUST00000146480	33776	Psd3	Sec7 domain superfamily||Pleckstrin homology domain 9||Pleckstrin homology domain, spectrin-type||Sec7, C-terminal domain superfamily||Sec7 domain||Pleckstrin homology domain||PH-like domain superfamily||-
7	66336801	66337000	200	WT_2_peak_4436	21	4.41176	5.65309	2.12592	85	Promoter (1-2kb)	66294313	66338632	44320	-	ENSMUSG00000030509	ENSMUST00000131320	1632	Asb7	-||Ankyrin repeat and SOCS box protein 7, SOCS box domain||SOCS box-like domain superfamily||Ankyrin repeat-containing domain superfamily||SOCS box domain||Ankyrin repeat
7	65170844	65171043	200	WT_2_peak_4433	36	5.71429	7.94311	3.65308	100	Intron (ENSMUST00000206228/ENSMUSG00000030516, intron 1 of 4)	64992365	65177444	185080	-	ENSMUSG00000030516	ENSMUST00000206228	6401	Tjp1	ZO-1, SH3 domain||SH3-like domain superfamily||Guanylate kinase/L-type calcium channel beta subunit||Tight junction protein ZO-1||ZU5 domain||P-loop containing nucleoside triphosphate hydrolase||Guanylate kinase-like domain||PDZ domain||Tight junction protein ZO||SH3 domain||PDZ superfamily||-
7	64118587	64119161	575	WT_2_peak_4432	18	4.22535	5.27358	1.88738	397	Distal Intergenic	64151454	64403626	252173	+	ENSMUSG00000030519	ENSMUST00000032732	-32293	Apba2	PDZ superfamily||PTB/PI domain||PH-like domain superfamily||PDZ domain||Amyloid beta A4 precursor protein-binding family A member 2
7	63772923	63773122	200	WT_2_peak_4431	32	5.07973	7.3762	3.22341	90	Distal Intergenic	63803583	63919523	115941	+	ENSMUSG00000030523	ENSMUST00000085222	-30461	Trpm1	-||TRPM, SLOG domain||Transient receptor potential cation channel subfamily M member 1||TRPM, tetramerisation domain superfamily||Ion transport domain||TRPM, tetramerisation domain
7	62860795	62860994	200	WT_2_peak_4429	32	5.07973	7.3762	3.22341	155	Promoter (1-2kb)	62748440	62862261	113822	-	ENSMUSG00000030525	ENSMUST00000032738	1267	Chrna7	Nicotinic acetylcholine receptor||Neurotransmitter-gated ion-channel ligand-binding domain superfamily||Neurotransmitter-gated ion-channel||Neurotransmitter-gated ion-channel, conserved site||Neurotransmitter-gated ion-channel ligand-binding domain||Neuronal acetylcholine receptor||Neurotransmitter-gated ion-channel transmembrane domain superfamily||Neurotransmitter-gated ion-channel transmembran…
7	80378387	80378586	200	WT_2_peak_4478	13	3.62319	4.31715	1.31067	94	Promoter (1-2kb)	80376527	80379996	3470	-	ENSMUSG00000030536	ENSMUST00000205606	1410	Iqgap1	P-loop containing nucleoside triphosphate hydrolase||Ras GTPase-activating protein, conserved site||WW domain||Ras GTPase-activating domain||Rho GTPase activation protein||-||Calponin homology domain||RasGAP protein, C-terminal||CH domain superfamily||IQ motif, EF-hand binding site
7	80476630	80476829	200	WT_2_peak_4479	22	4.66667	5.99897	2.27157	162	Promoter (<=1kb)	80418107	80475722	57616	-	ENSMUSG00000030536	ENSMUST00000205304	-908	Iqgap1	P-loop containing nucleoside triphosphate hydrolase||Ras GTPase-activating protein, conserved site||WW domain||Ras GTPase-activating domain||Rho GTPase activation protein||-||Calponin homology domain||RasGAP protein, C-terminal||CH domain superfamily||IQ motif, EF-hand binding site
7	79384044	79384243	200	WT_2_peak_4476	41	6.08108	8.61579	4.19957	104	Promoter (1-2kb)	79378731	79382651	3921	-	ENSMUSG00000030546	ENSMUST00000205413	-1393	Plin1	Perilipin||Perilipin-1
7	67033066	67033265	200	WT_2_peak_4440	13	3.38648	4.41066	1.31067	99	Distal Intergenic	66901557	67022606	121050	-	ENSMUSG00000030557	ENSMUST00000133074	-10460	Mef2a	MADS MEF2-like||-||Transcription factor, MADS-box superfamily||Transcription factor, MADS-box||Holliday junction regulator protein family C-terminal
7	66978244	66978443	200	WT_2_peak_4439	13	3.38648	4.41066	1.31067	99	Intron (ENSMUST00000156690/ENSMUSG00000030557, intron 2 of 11)	66917902	66966713	48812	-	ENSMUSG00000030557	ENSMUST00000207486	-11531	Mef2a	MADS MEF2-like||-||Transcription factor, MADS-box superfamily||Transcription factor, MADS-box||Holliday junction regulator protein family C-terminal
7	27514485	27514684	200	WT_2_peak_4379	21	4.23311	5.85422	2.16766	130	Intron (ENSMUST00000205671/ENSMUSG00000030604, intron 3 of 3)	27510238	27518094	7857	+	ENSMUSG00000030604	ENSMUST00000080175	4247	Zfp626	Zinc finger C2H2-type||Zinc finger C2H2 superfamily||Krueppel-associated box||KRAB domain superfamily
7	89999779	89999978	200	WT_2_peak_4501	13	3.33333	4.24534	1.31067	99	Promoter (1-2kb)	89997907	90059647	61741	+	ENSMUSG00000030616	ENSMUST00000239078	1872	Sytl2	C2 domain superfamily||Synaptotagmin-like protein 2||-||Rab-binding domain||C2 domain||Synaptotagmin-like 1-5, C2B domain
7	92515545	92515744	200	WT_2_peak_4508	13	3.38648	4.41066	1.31067	99	Intron (ENSMUST00000032877/ENSMUSG00000030641, intron 3 of 5)	92516183	92523384	7202	-	ENSMUSG00000030641	ENSMUST00000207931	7640	Ddias	Replication factor A, C-terminal||Nucleic acid-binding, OB-fold||DNA damage-induced apoptosis suppressor protein
7	116935054	116935253	200	WT_2_peak_4570	52	6.55738	9.95096	5.27414	108	Distal Intergenic	116980214	117234412	254199	+	ENSMUSG00000030657	ENSMUST00000160035	-44961	Xylt1	Xylosyltransferase||Xylosyltransferase, C-terminal||Xylosyltransferase 1||Glycosyl transferase, family 14
7	117221438	117221637	200	WT_2_peak_4571	32	5.47945	7.48057	3.28644	64	Intron (ENSMUST00000160035/ENSMUSG00000030657, intron 6 of 6)	117074727	117148594	73868	+	ENSMUSG00000030657	ENSMUST00000161889	146711	Xylt1	Xylosyltransferase||Xylosyltransferase, C-terminal||Xylosyltransferase 1||Glycosyl transferase, family 14
7	98829091	98829290	200	WT_2_peak_4529	25	4.86111	6.36494	2.5417	157	Promoter (<=1kb)	98813849	98829500	15652	-	ENSMUSG00000030747	ENSMUST00000207611	210	Dgat2	-||Diacylglycerol acyltransferase
7	123236644	123236843	200	WT_2_peak_4585	29	4.91803	6.88453	2.90475	98	Distal Intergenic	123093437	123099672	6236	-	ENSMUSG00000030757	ENSMUST00000128217	-136972	Zkscan2	SCAN domain||Zinc finger C2H2-type||Myb/SANT-like DNA-binding domain 4||SCAN domain superfamily||Zinc finger C2H2 superfamily||Krueppel-associated box||-
7	113105593	113105792	200	WT_2_peak_4559	18	4.22535	5.27358	1.88738	132	Distal Intergenic	113113041	113170718	57678	+	ENSMUSG00000030759	ENSMUST00000033018	-7249	Far1	Fatty acyl-coenzyme A reductase, NAD-binding domain||Fatty acyl-CoA reductase, C-terminal||NAD(P)-binding domain superfamily||Fatty acyl-CoA reductase
7	97699782	97700095	314	WT_2_peak_4527	59	7.14286	10.6968	5.91916	127	Downstream (<1kb)	97711850	97714409	2560	-	ENSMUSG00000030761	ENSMUST00000124787	14314	Myo7a	Myosin VII, FERM domain C-lobe, repeat 2||MyTH4 domain||IQ motif, EF-hand binding site||SH3 domain||FERM/acyl-CoA-binding protein superfamily||Ubiquitin-like domain superfamily||FERM superfamily, second domain||Class VII myosin, motor domain||MyTH4 domain superfamily||Kinesin motor domain superfamily||FERM central domain||-||PH-like domain superfamily||SH3-like domain superfamily||Myosin VII, FER…
1	182941844	182942043	200	WT_2_peak_386	18	4.22535	5.27358	1.88738	186	Intron (ENSMUST00000003035/ENSMUSG00000030768, intron 3 of 9)	182877757	182929095	51339	-	ENSMUSG00000030768	ENSMUST00000192915	-12749	Disp1	-||Protein patched/dispatched||Sterol-sensing domain
7	112024593	112024792	200	WT_2_peak_4555	13	3.38648	4.41066	1.31067	99	Promoter (1-2kb)	112026712	112188836	162125	+	ENSMUSG00000030770	ENSMUST00000106643	-1920	Parva	Calponin homology domain||-||Parvin||CH domain superfamily
7	111766555	111766754	200	WT_2_peak_4553	21	4.23311	5.85422	2.16766	99	Distal Intergenic	111715224	111758264	43041	-	ENSMUSG00000030772	ENSMUST00000033036	-8291	Dkk3	Dickkopf-like protein||Dickkopf, N-terminal cysteine-rich
7	97497350	97497549	200	WT_2_peak_4526	18	4.21687	5.21524	1.88304	143	Intron (ENSMUST00000205757/ENSMUSG00000030774, intron 1 of 1)	97492142	97561588	69447	+	ENSMUSG00000030774	ENSMUST00000156637	5208	Pak1	-||CRIB domain superfamily||Protein kinase-like domain superfamily||Protein kinase, ATP binding site||Serine/threonine-protein kinase, active site||p21 activated kinase binding domain||CRIB domain||Protein kinase domain
7	127901206	127901405	200	WT_2_peak_4590	18	4.16667	5.13201	1.8091	93	Distal Intergenic	127870551	127897342	26792	-	ENSMUSG00000030780	ENSMUST00000033044	-3864	Rusf1	Root UVB sensitive family||-
7	44886874	44887073	200	WT_2_peak_4403	13	3.73134	4.54433	1.3964	99	Promoter (<=1kb)	44883315	44886511	3197	-	ENSMUSG00000030798	ENSMUST00000209677	-363	Cd37	Tetraspanin/Peripherin||Tetraspanin, animals||-||Tetraspanin, EC2 domain superfamily||Tetraspanin, conserved site
7	127307038	127307237	200	WT_2_peak_4589	21	4.47761	5.79463	2.16766	89	Promoter (<=1kb)	127304966	127307247	2282	-	ENSMUSG00000030814	ENSMUST00000144103	10	Bcl7c	BCL7||-
7	45712188	45712389	202	WT_2_peak_4405	54	6.79012	10.1312	5.4306	161	Intron (ENSMUST00000033121/ENSMUSG00000030835, intron 17 of 30)	45707880	45710654	2775	+	ENSMUSG00000030835	ENSMUST00000182531	4308	Nomo1	Prealbumin-like fold domain||Carboxypeptidase-like, regulatory domain superfamily||Carbohydrate-binding-like fold
7	129748333	129748532	200	WT_2_peak_4595	13	3.38648	4.41066	1.31067	99	Distal Intergenic	129765338	129769614	4277	-	ENSMUSG00000030849	ENSMUST00000130557	21082	Fgfr2	Tyrosine-protein kinase, active site||Immunoglobulin-like domain||Tyrosine-protein kinase, catalytic domain||Protein kinase domain||Serine-threonine/tyrosine-protein kinase, catalytic domain||Immunoglobulin subtype 2||Fibroblast growth factor receptor family||Immunoglobulin-like fold||Immunoglobulin I-set||Protein kinase, ATP binding site||Protein kinase-like domain superfamily||-||Immunoglobulin…
7	130181209	130181408	200	WT_2_peak_4597	23	4.61538	6.10598	2.34327	52	Promoter (1-2kb)	130179214	130366514	187301	+	ENSMUSG00000030852	ENSMUST00000059145	1995	Tacc2	TACC family||Transforming acidic coiled-coil-containing protein, C-terminal||-
7	130211740	130211939	200	WT_2_peak_4598	34	5.46875	7.67852	3.44261	194	Intron (ENSMUST00000207918/ENSMUSG00000030852, intron 2 of 6)	130198048	130318569	120522	+	ENSMUSG00000030852	ENSMUST00000207999	13692	Tacc2	TACC family||Transforming acidic coiled-coil-containing protein, C-terminal||-
7	131675060	131675259	200	WT_2_peak_4601	13	3.38648	4.41066	1.31067	99	Intron (ENSMUST00000124096/ENSMUSG00000030849, intron 2 of 6)	131656361	131661592	5232	-	ENSMUSG00000030862	ENSMUST00000150405	-13468	Cpxm2	Carboxypeptidase-like, regulatory domain superfamily||Coagulation factor 5/8 C-terminal domain||Galactose-binding-like domain superfamily||-||Peptidase M14, carboxypeptidase A
7	120552612	120552811	200	WT_2_peak_4582	30	5.22388	7.11097	3.06728	98	Distal Intergenic	120534053	120537697	3645	+	ENSMUSG00000030880	ENSMUST00000209014	18559	Polr3e	DNA-directed RNA polymerase III subunit Rpc5||DNA-directed RNA polymerase III subunit RPC5, C-terminal
7	105243065	105243264	200	WT_2_peak_4541	48	6.49351	9.44858	4.8549	151	Intron (ENSMUST00000033185/ENSMUSG00000030895, intron 7 of 9)	105244354	105249319	4966	-	ENSMUSG00000030895	ENSMUST00000210531	6055	Hpx	Hemopexin-like domain superfamily||Hemopexin||Hemopexin-like domain||Hemopexin, conserved site||Hemopexin-like repeats
7	105079606	105079811	206	WT_2_peak_4538	27	5	6.63958	2.73983	173	Intron (ENSMUST00000033189/ENSMUSG00000030898, intron 1 of 4)	105075024	105120105	45082	+	ENSMUSG00000030898	ENSMUST00000181339	4582	Cckbr	Cholecystokinin receptor||GPCR, rhodopsin-like, 7TM||G protein-coupled receptor, rhodopsin-like||Gastrin receptor
7	119725049	119725248	200	WT_2_peak_4580	18	4.03226	5.26473	1.88738	99	Downstream (<1kb)	119738953	119742160	3208	-	ENSMUSG00000030911	ENSMUST00000207333	16912	Zp2	-||Zona pellucida domain||Zona pellucida domain, conserved site||Zona pellucida, ZP-C domain
7	133287424	133287777	354	WT_2_peak_4608	19	4.32099	5.39025	1.99162	99	Downstream (<1kb)	133276085	133281790	5706	-	ENSMUSG00000030981	ENSMUST00000122136	-5634	Mmp21	Hemopexin-like repeats||Peptidase M10A, catalytic domain||Peptidase M10A||Metallopeptidase, catalytic domain superfamily||Peptidoglycan binding-like||Hemopexin-like domain superfamily||Peptidase, metallopeptidase||Peptidase M10, metallopeptidase||PGBD-like superfamily||Hemopexin-like domain
7	118389496	118389695	200	WT_2_peak_4577	13	3.38648	4.41066	1.31067	99	Intron (ENSMUST00000059390/ENSMUSG00000030982, intron 15 of 30)	118393800	118425427	31628	+	ENSMUSG00000030982	ENSMUST00000149749	-4105	Vps35l	VPS35 endosomal protein sorting factor-like
7	133377555	133377800	246	WT_2_peak_4609	54	6.81818	10.1383	5.4306	118	Promoter (<=1kb)	133361407	133378238	16832	-	ENSMUSG00000030986	ENSMUST00000135989	438	Dhx32	P-loop containing nucleoside triphosphate hydrolase||-||Domain of unknown function DUF1605||Helicase-associated domain
7	134013102	134013301	200	WT_2_peak_4610	21	4.23311	5.85422	2.16766	149	Intron (ENSMUST00000238294/ENSMUSG00000030994, intron 2 of 3)	133956032	133987390	31359	-	ENSMUSG00000030994	ENSMUST00000174271	-25712	D7Ertd443e	ALMS motif||(E2-independent) E3 ubiquitin-conjugating enzyme FATS||Centrosomal protein C10orf90, N-terminal
7	108588390	108588589	200	WT_2_peak_4550	32	5.07973	7.3762	3.22341	97	Intron (ENSMUST00000207583/ENSMUSG00000031028, intron 1 of 3)	108610032	108633667	23636	+	ENSMUSG00000031028	ENSMUST00000033341	-21443	Tub	Tubby, C-terminal, conserved site||Tubby, C-terminal||Tubby-like, C-terminal||Tubby, N-terminal
7	137057621	137057820	200	WT_2_peak_4614	21	4.23311	5.85422	2.16766	99	Intron (ENSMUST00000064404/ENSMUSG00000031068, intron 4 of 10)	137039418	137043898	4481	+	ENSMUSG00000031068	ENSMUST00000211598	18203	Glrx3	Thioredoxin domain||Glutaredoxin, PICOT-like||Monothiol glutaredoxin-related||Thioredoxin-like superfamily||-||Glutaredoxin
X	21579952	21580274	323	WT_2_peak_5271	72	7.8125	12.1986	7.28315	174	Promoter (<=1kb)	21581135	21608594	27460	+	ENSMUSG00000031089	ENSMUST00000033414	-861	Slc6a14	Sodium:neurotransmitter symporter superfamily||Sodium:neurotransmitter symporter
X	35270871	35271070	200	WT_2_peak_5282	15	3.84615	4.80175	1.57761	62	Intron (ENSMUST00000033419/ENSMUSG00000031093, intron 28 of 52)	35275080	35280492	5413	+	ENSMUSG00000031093	ENSMUST00000140175	-4010	Dock11	Dedicator of cytokinesis D, C2 domain||C2 DOCK-type domain||Dedicator of cytokinesis C/D, N-terminal||Dedicator of cytokinesis, C-terminal, lobe C||PH-like domain superfamily||Dedicator of cytokinesis||Pleckstrin homology domain||DOCKER domain||Armadillo-type fold||Dedicator of cytokinesis, C-terminal, lobe A||C2 domain superfamily
X	48367329	48367528	200	WT_2_peak_5299	13	3.33333	4.24534	1.31067	99	Intron (ENSMUST00000114914/ENSMUSG00000031109, intron 2 of 15)	48098584	48377089	278506	-	ENSMUSG00000031109	ENSMUST00000114914	9561	Enox2	Ecto-NOX disulfide-thiol exchanger, RNA recognition motif||Nucleotide-binding alpha-beta plait domain superfamily||RNA-binding domain superfamily||Ecto-NOX disulfide-thiol exchanger||RNA recognition motif domain
X	49981260	49981459	200	WT_2_peak_5300	40	5.97015	8.48469	4.07423	143	3' UTR	49967265	49980725	13461	+	ENSMUSG00000031112	ENSMUST00000146956	13995	Stk26	Serine-threonine/tyrosine-protein kinase, catalytic domain||MST4, kinase domain||Protein kinase domain||Protein kinase-like domain superfamily||Protein kinase, ATP binding site
X	51047566	51047765	200	WT_2_peak_5301	13	3.33333	4.24534	1.31067	99	Distal Intergenic	51057769	51059924	2156	-	ENSMUSG00000031118	ENSMUST00000114866	12159	Magea14	MAGE homology domain, winged helix WH1 motif||MAGE homology domain||Melanoma-associated antigen||MAGE homology domain, winged helix WH2 motif
X	51282216	51282415	200	WT_2_peak_5302	27	4.83871	6.66521	2.73983	98	Distal Intergenic	51141898	51254129	112232	-	ENSMUSG00000031119	ENSMUST00000033450	-28087	Gpc4	Glypican||Glypican-4||Glypican, conserved site
X	56141637	56141836	200	WT_2_peak_5312	30	5	7.12547	3.06728	101	Exon (ENSMUST00000033465/ENSMUSG00000031131, exon 4 of 8)	56144946	56147421	2476	+	ENSMUSG00000031131	ENSMUST00000141936	-3110	Vgll1	Vestigial familiy
X	56373649	56373848	200	WT_2_peak_5313	14	3.78788	4.66879	1.4833	99	Promoter (1-2kb)	56317588	56371961	54374	-	ENSMUSG00000031133	ENSMUST00000134028	-1688	Arhgef6	Rho guanine nucleotide exchange factor, coiled-coil domain||Dbl homology (DH) domain||SH3-like domain superfamily||Guanine-nucleotide dissociation stimulator, CDC24, conserved site||SH3 domain||Calponin homology domain||Rho guanine nucleotide exchange factor 6, SH3 domain||PH-like domain superfamily||CH domain superfamily||Pleckstrin homology domain||Dbl homology (DH) domain superfamily||Smooth m…
X	58183957	58184156	200	WT_2_peak_5316	13	3.38648	4.41066	1.31067	99	Intron (ENSMUST00000119306/ENSMUSG00000031137, intron 1 of 4)	58107505	58179796	72292	-	ENSMUSG00000031137	ENSMUST00000033473	-4161	Fgf13	-||Fibroblast growth factor family||Fibroblast growth factor 13||Cytokine IL1/FGF
X	7560920	7561119	200	WT_2_peak_5252	35	5.6338	7.78128	3.53343	133	Promoter (2-3kb)	7563370	7576501	13132	+	ENSMUSG00000031148	ENSMUST00000049896	-2251	Gpkow	Translation protein SH3-like domain superfamily||KOW||G-patch domain||Pre-mRNA-splicing factor Spp2-like||Ribosomal protein L2, domain 2||G-patch domain and KOW motifs-containing protein, KOW 1||G-patch domain and KOW motifs-containing protein, KOW 2||Spp2/MOS2, G-patch domain
X	10149246	10149445	200	WT_2_peak_5257	18	4.03226	5.26473	1.88738	99	Intron (ENSMUST00000049910/ENSMUSG00000031173, intron 4 of 9)	10118606	10183103	64498	+	ENSMUSG00000031173	ENSMUST00000115528	30640	Otc	Aspartate/ornithine carbamoyltransferase, carbamoyl-P binding||Ornithine/putrescine carbamoyltransferase||Aspartate/ornithine carbamoyltransferase superfamily||Aspartate/ornithine carbamoyltransferase||Aspartate/ornithine carbamoyltransferase, Asp/Orn-binding domain
X	99500081	99500280	200	WT_2_peak_5367	21	4.41176	5.65309	2.12592	139	Distal Intergenic	99445832	99486323	40492	-	ENSMUSG00000031220	ENSMUST00000147103	-13758	Awat2	Diacylglycerol acyltransferase
X	106666132	106666331	200	WT_2_peak_5382	21	4.23311	5.85422	2.16766	166	Distal Intergenic	106711570	106724779	13210	+	ENSMUSG00000031241	ENSMUST00000172682	-45239	Tbx22	-||Transcription factor, T-box||T-box superfamily||Transcription factor, T-box, conserved site||p53-like transcription factor, DNA-binding
X	108129565	108129764	200	WT_2_peak_5384	21	4.23311	5.85422	2.16766	97	Distal Intergenic	108138971	108206077	67107	+	ENSMUSG00000031246	ENSMUST00000033598	-9207	Sh3bgrl	Thioredoxin-like superfamily||SH3-binding, glutamic acid-rich protein
X	132810807	132811006	200	WT_2_peak_5415	13	3.38648	4.41066	1.31067	95	Promoter (1-2kb)	132809197	132833195	23999	+	ENSMUSG00000031253	ENSMUST00000113304	1610	Srpx2	Sushi repeat-containing protein SRPX-like||Sushi/SCR/CCP superfamily||Domain of unknown function DUF4174||Sushi/SCR/CCP domain||HYR domain||Sushi repeat-containing protein SRPX2
X	133007186	133007385	200	WT_2_peak_5417	13	3.73134	4.54433	1.3964	99	Intron (ENSMUST00000033610/ENSMUSG00000031257, intron 2 of 12)	132987895	133012457	24563	-	ENSMUSG00000031257	ENSMUST00000159259	5072	Nox1	Ferredoxin-NADP reductase (FNR), nucleotide-binding domain||FAD-binding 8||FAD-binding domain, ferredoxin reductase-type||Riboflavin synthase-like beta-barrel||Ferric reductase transmembrane component-like domain||NADPH oxidase 1||Ferric reductase, NAD binding domain||Cytochrome b245, heavy chain
X	133014475	133014768	294	WT_2_peak_5418	47	6.42857	9.29728	4.72404	146	Promoter (1-2kb)	132987170	133012603	25434	-	ENSMUSG00000031257	ENSMUST00000033610	-1872	Nox1	Ferredoxin-NADP reductase (FNR), nucleotide-binding domain||FAD-binding 8||FAD-binding domain, ferredoxin reductase-type||Riboflavin synthase-like beta-barrel||Ferric reductase transmembrane component-like domain||NADPH oxidase 1||Ferric reductase, NAD binding domain||Cytochrome b245, heavy chain
X	133471807	133472006	200	WT_2_peak_5421	13	3.73134	4.54433	1.3964	99	Intron (ENSMUST00000033617/ENSMUSG00000031264, intron 3 of 18)	133469654	133483222	13569	-	ENSMUSG00000031264	ENSMUST00000150245	11216	Btk	SH3 domain||Protein kinase, ATP binding site||Protein kinase-like domain superfamily||Zinc finger, Btk motif||PH-like domain superfamily||Pleckstrin homology domain||SH2 domain||Serine-threonine/tyrosine-protein kinase, catalytic domain||SH2 domain superfamily||Protein kinase domain||Tyrosine-protein kinase, catalytic domain||SH3-like domain superfamily||Tyrosine-protein kinase, active site||Tyro…
X	142265902	142266205	304	WT_2_peak_5441	2312	36.8726	237.428	231.241	159	Distal Intergenic	142301587	142580788	279202	+	ENSMUSG00000031284	ENSMUST00000033640	-35382	Pak3	Serine/threonine-protein kinase, active site||Protein kinase domain||CRIB domain||p21 activated kinase binding domain||-||CRIB domain superfamily||p21-activated kinase 3, catalytic domain||Protein kinase, ATP binding site||Protein kinase-like domain superfamily
X	142751430	142751629	200	WT_2_peak_5442	24	4.6875	6.27835	2.46484	5	Distal Intergenic	142638838	142716307	77470	-	ENSMUSG00000031285	ENSMUST00000033642	-35123	Dcx	Doublecortin domain||Doublecortin domain superfamily||Neuronal migration protein doublecortin, chordata||RP1/RP1L1/DCX
X	159705545	159705808	264	WT_2_peak_5464	44	5.92635	8.96465	4.43996	130	Intron (ENSMUST00000196297/ENSMUSG00000031292, intron 2 of 18)	159554919	159711484	156566	-	ENSMUSG00000031292	ENSMUST00000196297	5676	Cdkl5	Serine/threonine-protein kinase, active site||Protein kinase-like domain superfamily||Protein kinase, ATP binding site||-||Protein kinase domain
X	165013214	165013413	200	WT_2_peak_5476	21	4.23311	5.85422	2.16766	99	Distal Intergenic	165021907	165171984	150078	+	ENSMUSG00000031342	ENSMUST00000112235	-8494	Gpm6b	Myelin proteolipid protein PLP, conserved site||-||Myelin proteolipid protein PLP
X	162348295	162348494	200	WT_2_peak_5468	29	4.91803	6.88453	2.90475	99	Distal Intergenic	162296900	162332673	35774	-	ENSMUSG00000031364	ENSMUST00000033730	-15622	Grpr	GPCR, rhodopsin-like, 7TM||Bombesin receptor-like||Gastrin-releasing peptide receptor||G protein-coupled receptor, rhodopsin-like
X	163215671	163215870	200	WT_2_peak_5470	13	3.38648	4.41066	1.31067	99	3' UTR	163219990	163242166	22177	+	ENSMUSG00000031382	ENSMUST00000036858	-4120	Asb11	SOCS box domain||Ankyrin repeat||Ankyrin repeat-containing domain superfamily||SOCS box-like domain superfamily
X	134486695	134486894	200	WT_2_peak_5423	13	3.38648	4.41066	1.31067	99	Promoter (<=1kb)	134485129	134486882	1754	-	ENSMUSG00000031410	ENSMUST00000127202	0	Nxf7	UBA-like superfamily||NTF2-like domain superfamily||Leucine-rich repeat||Nuclear RNA export factor||Leucine-rich repeat domain superfamily||Nucleotide-binding alpha-beta plait domain superfamily||Nuclear transport factor 2, eukaryote||Nuclear transport factor 2 domain||Nuclear RNA export factor 5||RNA-binding domain superfamily||Nuclear RNA export factor Tap, RNA-binding domain||TAP C-terminal (T…
8	15179651	15179850	200	WT_2_peak_4656	13	3.73134	4.54433	1.3964	99	Intron (ENSMUST00000033842/ENSMUSG00000031461, intron 34 of 36)	15169007	15181160	12154	+	ENSMUSG00000031461	ENSMUST00000140033	10644	Myom2	Immunoglobulin-like domain||Immunoglobulin subtype 2||Fibronectin type III||Fibronectin type III superfamily||Immunoglobulin I-set||Immunoglobulin-like fold||Immunoglobulin-like domain superfamily||Immunoglobulin subtype
8	18869527	18869726	200	WT_2_peak_4665	13	3.33333	4.24534	1.31067	99	Distal Intergenic	18896293	18941377	45085	+	ENSMUSG00000031467	ENSMUST00000149565	-26567	Agpat5	Acyltransferase, C-terminal domain||Phospholipid/glycerol acyltransferase
8	27570227	27570426	200	WT_2_peak_4693	13	3.62319	4.31715	1.31067	141	Distal Intergenic	27575611	27613463	37853	+	ENSMUSG00000031486	ENSMUST00000178514	-5185	Adgra2	GPCR family 2, extracellular hormone receptor domain superfamily||Immunoglobulin-like fold||-||Immunoglobulin subtype||Immunoglobulin-like domain superfamily||Cysteine-rich flanking region, C-terminal||GPCR, family 2, secretin-like||Leucine-rich repeat, typical subtype||Leucine-rich repeat domain superfamily||GPS motif||GPCR, family 2-like||Immunoglobulin-like domain||Leucine-rich repeat||GPCR, f…
8	27621831	27622030	200	WT_2_peak_4694	13	3.57143	4.21294	1.31067	92	Distal Intergenic	27613392	27618708	5317	-	ENSMUSG00000031487	ENSMUST00000033877	-3123	Brf2	Transcription factor TFIIB||-||Zinc finger, TFIIB-type||Cyclin-like superfamily
8	27645110	27645309	200	WT_2_peak_4695	26	4.92958	6.49881	2.62754	123	Promoter (<=1kb)	27642882	27644504	1623	-	ENSMUSG00000031488	ENSMUST00000210187	-606	Rab11fip1	Rab11-family interacting protein class I||C2 domain||FIP-RBD, C-terminal domain superfamily||C2 domain superfamily||Rab-binding domain FIP-RBD
8	11452535	11452734	200	WT_2_peak_4648	22	4.54545	5.94521	2.2232	97	Promoter (2-3kb)	11454908	11471254	16347	+	ENSMUSG00000031503	ENSMUST00000145295	-2174	Col4a2	Collagen IV, non-collagenous||Collagen IV, non-collagenous domain superfamily||Collagen triple helix repeat||C-type lectin fold
8	34555923	34556216	294	WT_2_peak_4707	26	4.92958	6.49881	2.62754	188	Downstream (1-2kb)	34557761	34560079	2319	-	ENSMUSG00000031516	ENSMUST00000123113	3863	Dctn6	Trimeric LpxA-like superfamily||Hexapeptide repeat||Dynactin subunit 6
8	55007135	55007334	200	WT_2_peak_4757	40	5.7377	8.38894	4.003	179	Intron (ENSMUST00000209937/ENSMUSG00000031519, intron 1 of 2)	55003366	55040877	37512	+	ENSMUSG00000031519	ENSMUST00000033918	3769	Asb5	Ankyrin repeat and SOCS box protein 5, SOCS box domain||SOCS box domain||Ankyrin repeat||Ankyrin repeat-containing domain superfamily||SOCS box-like domain superfamily
8	54541468	54541667	200	WT_2_peak_4754	13	3.38648	4.41066	1.31067	99	Intron (ENSMUST00000033919/ENSMUSG00000031520, intron 1 of 6)	54530814	54633751	102938	+	ENSMUSG00000031520	ENSMUST00000210831	10654	Vegfc	Cystine-knot cytokine||CXCXC repeat||PDGF/VEGF domain||Platelet-derived growth factor, conserved site
8	54685149	54685348	200	WT_2_peak_4755	13	3.33333	4.24534	1.31067	99	Distal Intergenic	54530814	54633751	102938	+	ENSMUSG00000031520	ENSMUST00000210831	154335	Vegfc	Cystine-knot cytokine||CXCXC repeat||PDGF/VEGF domain||Platelet-derived growth factor, conserved site
8	54700226	54700425	200	WT_2_peak_4756	32	5.07973	7.3762	3.22341	166	Distal Intergenic	54530814	54633751	102938	+	ENSMUSG00000031520	ENSMUST00000210831	169412	Vegfc	Cystine-knot cytokine||CXCXC repeat||PDGF/VEGF domain||Platelet-derived growth factor, conserved site
8	37185672	37185871	200	WT_2_peak_4714	21	4.23311	5.85422	2.16766	98	Intron (ENSMUST00000098826/ENSMUSG00000031523, intron 1 of 13)	37034905	37200208	165304	-	ENSMUSG00000031523	ENSMUST00000098826	14337	Dlc1	Sterile alpha motif domain||Rho GTPase activation protein||Sterile alpha motif/pointed domain superfamily||START-like domain superfamily||START domain||Rho GTPase-activating protein 7||Rho GTPase-activating protein domain||-
8	37129249	37129448	200	WT_2_peak_4712	21	4.23311	5.85422	2.16766	99	Intron (ENSMUST00000098826/ENSMUSG00000031523, intron 1 of 13)	37034905	37081097	46193	-	ENSMUSG00000031523	ENSMUST00000033923	-48152	Dlc1	Sterile alpha motif domain||Rho GTPase activation protein||Sterile alpha motif/pointed domain superfamily||START-like domain superfamily||START domain||Rho GTPase-activating protein 7||Rho GTPase-activating protein domain||-
8	37166877	37167076	200	WT_2_peak_4713	32	5.38462	7.47634	3.28644	92	Intron (ENSMUST00000098826/ENSMUSG00000031523, intron 1 of 13)	37034905	37200208	165304	-	ENSMUSG00000031523	ENSMUST00000098826	33132	Dlc1	Sterile alpha motif domain||Rho GTPase activation protein||Sterile alpha motif/pointed domain superfamily||START-like domain superfamily||START domain||Rho GTPase-activating protein 7||Rho GTPase-activating protein domain||-
8	35231896	35232095	200	WT_2_peak_4710	21	4.16667	5.64624	2.12592	99	Distal Intergenic	35274451	35287048	12598	+	ENSMUSG00000031530	ENSMUST00000033930	-42356	Dusp4	Dual specificity phosphatase, catalytic domain||Mitogen-activated protein (MAP) kinase phosphatase||Protein-tyrosine phosphatase, active site||Protein-tyrosine phosphatase, catalytic||Protein-tyrosine phosphatase-like||Rhodanese-like domain||Dual specificity protein phosphatase domain||Tyrosine-specific protein phosphatases domain||Rhodanese-like domain superfamily
8	23123216	23123415	200	WT_2_peak_4680	13	3.33333	4.24534	1.31067	99	Intron (ENSMUST00000033938/ENSMUSG00000031536, intron 11 of 13)	23114059	23117563	3505	+	ENSMUSG00000031535	ENSMUST00000033936	9157	Dkk4	Prokineticin domain||Dickkopf-like protein||Dickkopf, N-terminal cysteine-rich
8	23111691	23111890	200	WT_2_peak_4679	21	4.16667	5.64624	2.12592	103	Promoter (2-3kb)	23114059	23117563	3505	+	ENSMUSG00000031535	ENSMUST00000033936	-2169	Dkk4	Prokineticin domain||Dickkopf-like protein||Dickkopf, N-terminal cysteine-rich
8	25509482	25509681	200	WT_2_peak_4686	24	4.79452	6.23736	2.4592	99	Promoter (2-3kb)	25507323	25512906	5584	+	ENSMUSG00000031556	ENSMUST00000210536	2159	Tm2d2	-||TM2 domain
5	48316830	48317029	200	WT_2_peak_3825	13	3.33333	4.24534	1.31067	139	Intron (ENSMUST00000173107/ENSMUSG00000031558, intron 4 of 35)	48326533	48349551	23019	+	ENSMUSG00000031558	ENSMUST00000173774	-9504	Slit2	EGF-like domain||EGF-like calcium-binding, conserved site||EGF-type aspartate/asparagine hydroxylation site||-||Follistatin-like, N-terminal||Cysteine-rich flanking region, C-terminal||Leucine-rich repeat||Growth factor receptor cysteine-rich domain superfamily||Cystine knot, C-terminal||EGF-like calcium-binding domain||Laminin G domain||EGF-like, conserved site||Leucine-rich repeat domain superf…
5	48390967	48391166	200	WT_2_peak_3826	30	5	7.12547	3.06728	83	Promoter (2-3kb)	48388832	48440290	51459	+	ENSMUSG00000031558	ENSMUST00000172484	2135	Slit2	EGF-like domain||EGF-like calcium-binding, conserved site||EGF-type aspartate/asparagine hydroxylation site||-||Follistatin-like, N-terminal||Cysteine-rich flanking region, C-terminal||Leucine-rich repeat||Growth factor receptor cysteine-rich domain superfamily||Cystine knot, C-terminal||EGF-like calcium-binding domain||Laminin G domain||EGF-like, conserved site||Leucine-rich repeat domain superf…
8	49855216	49855415	200	WT_2_peak_4742	47	6.34921	9.38596	4.79467	173	Intron (ENSMUST00000212179/ENSMUSG00000031559, intron 5 of 9)	49823948	49955019	131072	+	ENSMUSG00000031559	ENSMUST00000033963	31268	NA	NA
8	48761341	48761542	202	WT_2_peak_4739	30	5	7.12547	3.06728	97	Intron (ENSMUST00000033965/ENSMUSG00000031561, intron 13 of 28)	48728950	48753134	24185	-	ENSMUSG00000031561	ENSMUST00000145344	-8207	Tenm3	Rhs repeat-associated core||EGF-like domain||Tenascin, EGF-like domain||Teneurin intracellular, N-terminal||Six-bladed beta-propeller, TolB-like||Teneurin-3/4||Tox-GHH domain||YD repeat||EGF-like domain, extracellular||Carboxypeptidase-like, regulatory domain superfamily
8	48913706	48913905	200	WT_2_peak_4740	30	5.22388	7.11097	3.06728	181	Intron (ENSMUST00000033965/ENSMUSG00000031561, intron 2 of 28)	48788228	49008348	220121	-	ENSMUSG00000031561	ENSMUST00000110346	94443	Tenm3	Rhs repeat-associated core||EGF-like domain||Tenascin, EGF-like domain||Teneurin intracellular, N-terminal||Six-bladed beta-propeller, TolB-like||Teneurin-3/4||Tox-GHH domain||YD repeat||EGF-like domain, extracellular||Carboxypeptidase-like, regulatory domain superfamily
8	41883246	41883445	200	WT_2_peak_4728	40	5.7377	8.38894	4.003	113	Distal Intergenic	41850496	41870111	19616	-	ENSMUSG00000031590	ENSMUST00000033999	-13135	Frg1	Actin-crosslinking||Protein FRG1
8	41868163	41868362	200	WT_2_peak_4727	21	4.23311	5.85422	2.16766	185	Promoter (1-2kb)	41850496	41870111	19616	-	ENSMUSG00000031590	ENSMUST00000033999	1749	Frg1	Actin-crosslinking||Protein FRG1
8	41823052	41823251	200	WT_2_peak_4726	23	4.61538	6.10598	2.34327	53	Intron (ENSMUST00000034000/ENSMUSG00000031591, intron 1 of 13)	41799217	41827672	28456	-	ENSMUSG00000031591	ENSMUST00000110417	4421	Asah1	Choloylglycine hydrolase/NAAA C-terminal||-||Acid ceramidase-like||Acid ceramidase, N-terminal
8	41782279	41782478	200	WT_2_peak_4725	30	5	7.12547	3.06728	84	Intron (ENSMUST00000045218/ENSMUSG00000031592, intron 35 of 37)	41794347	41796893	2547	-	ENSMUSG00000031591	ENSMUST00000131796	14415	Asah1	Choloylglycine hydrolase/NAAA C-terminal||-||Acid ceramidase-like||Acid ceramidase, N-terminal
8	56611332	56611531	200	WT_2_peak_4762	13	3.38648	4.41066	1.31067	99	Distal Intergenic	56747620	56774078	26459	+	ENSMUSG00000031613	ENSMUST00000034026	-136089	Hpgd	Short-chain dehydrogenase/reductase SDR||Short-chain dehydrogenase/reductase, conserved site||NAD(P)-binding domain superfamily
8	77720888	77721087	200	WT_2_peak_4808	13	3.38648	4.41066	1.31067	99	Intron (ENSMUST00000109913/ENSMUSG00000031618, intron 2 of 8)	77634901	77969159	334259	+	ENSMUSG00000031618	ENSMUST00000034031	85987	Nr3c2	Nuclear hormone receptor, ligand-binding domain||Nuclear hormone receptor-like domain superfamily||Zinc finger, NHR/GATA-type||Zinc finger, nuclear hormone receptor-type||-
8	45915882	45916081	200	WT_2_peak_4737	16	4.05405	4.94778	1.6741	93	Distal Intergenic	45960825	45963402	2578	+	ENSMUSG00000031626	ENSMUST00000209534	-44744	Sorbs2	SH3 domain||Sorbin and SH3 domain-containing protein||-||Zinc finger C2H2-type||SoHo domain||SH3-like domain superfamily
8	46468676	46468875	200	WT_2_peak_4738	21	4.23311	5.85422	2.16766	162	Intron (ENSMUST00000110380/ENSMUSG00000031637, intron 4 of 8)	46464787	46473769	8983	+	ENSMUSG00000031637	ENSMUST00000138230	3889	Lrp2bp	Sel1-like repeat||-||Tetratricopeptide repeat||Tetratricopeptide-like helical domain superfamily
8	89303627	89303826	200	WT_2_peak_4828	30	5.26316	7.07764	3.06728	98	Intron (ENSMUST00000034086/ENSMUSG00000031661, intron 4 of 9)	89309433	89318965	9533	+	ENSMUSG00000031661	ENSMUST00000211113	-5607	Nkd1	EF-hand domain pair||EF-Hand 1, calcium-binding site||Protein naked cuticle-like||EF-hand domain
6	70823473	70823672	200	WT_2_peak_4176	13	3.38648	4.41066	1.31067	99	Promoter (1-2kb)	70821540	70822603	1064	+	ENSMUSG00000031668	ENSMUST00000199251	1933	Eif2ak3	WD40/YVTN repeat-like-containing domain superfamily||Serine/threonine-protein kinase, active site||-||Protein kinase domain||Quinoprotein alcohol dehydrogenase-like superfamily||Protein kinase-like domain superfamily
6	70873564	70873763	200	WT_2_peak_4177	21	4.23311	5.85422	2.16766	124	Promoter (<=1kb)	70873748	70877242	3495	+	ENSMUSG00000031668	ENSMUST00000161316	0	Eif2ak3	WD40/YVTN repeat-like-containing domain superfamily||Serine/threonine-protein kinase, active site||-||Protein kinase domain||Quinoprotein alcohol dehydrogenase-like superfamily||Protein kinase-like domain superfamily
8	83054992	83055191	200	WT_2_peak_4818	13	3.33333	4.24534	1.31067	99	Distal Intergenic	83058543	83071102	12560	-	ENSMUSG00000031712	ENSMUST00000209687	15911	Il15	Interleukin-15||-||Four-helical cytokine-like, core||Interleukin-15, mammal||Interleukin-15/Interleukin-21 family
8	81626633	81626832	200	WT_2_peak_4814	24	4.6875	6.27835	2.46484	177	Distal Intergenic	81491067	81607148	116082	-	ENSMUSG00000031714	ENSMUST00000210676	-19485	Gab1	PH-like domain superfamily||Pleckstrin homology domain
8	110581293	110581492	200	WT_2_peak_4876	40	5.7377	8.38894	4.003	48	Exon (ENSMUST00000093157/ENSMUSG00000031731, exon 19 of 24)	110585080	110586922	1843	+	ENSMUSG00000031731	ENSMUST00000173476	-3588	Ap1g1	Adaptor protein complex AP-1, gamma subunit||Clathrin adaptor, alpha/beta/gamma-adaptin, appendage, Ig-like subdomain||Armadillo-type fold||Gamma-adaptin ear (GAE) domain||Armadillo-like helical||Clathrin adaptor, appendage, Ig-like subdomain superfamily||-||Clathrin/coatomer adaptor, adaptin-like, N-terminal
8	95555582	95555781	200	WT_2_peak_4842	18	4.03226	5.26473	1.88738	99	Promoter (2-3kb)	95549649	95553342	3694	-	ENSMUSG00000031781	ENSMUST00000162357	-2240	Ciapin1	-||Methyltransferase type 11||Anamorsin||S-adenosyl-L-methionine-dependent methyltransferase
8	95726367	95726566	200	WT_2_peak_4843	21	4.23311	5.85422	2.16766	90	Promoter (<=1kb)	95727509	95731855	4347	+	ENSMUSG00000031785	ENSMUST00000212118	-943	Adgrg1	PTX/LNS-Like (PLL) domain||GPCR, family 2, secretin-like||GPS motif||GPCR-Autoproteolysis-INducing (GAIN) subdomain A||GPCR, family 2, orphan receptor, GPR1/GPR3/GPR5||GPCR, family 2-like||-
8	96110435	96110634	200	WT_2_peak_4844	13	3.33333	4.24534	1.31067	99	Distal Intergenic	96096499	96097348	850	+	ENSMUSG00000031790	ENSMUST00000212235	13936	Mmp15	Peptidase M10A, catalytic domain||Hemopexin-like repeats||Matrix metalloproteinase-15||Hemopexin, conserved site||Peptidoglycan binding-like||Metallopeptidase, catalytic domain superfamily||Peptidase M10A||Hemopexin-like domain||PGBD-like superfamily||Peptidase M10, metallopeptidase||Peptidase M10A, matrix metallopeptidase, C-terminal||Hemopexin-like domain superfamily||Peptidase, metallopeptidas…
8	121298952	121299276	325	WT_2_peak_4914	13	3.65854	4.25709	1.31067	102	Promoter (<=1kb)	121298068	121301949	3882	+	ENSMUSG00000031822	ENSMUST00000141113	884	Gse1	Genetic suppressor element-like||Genetic suppressor element 1||-
8	120847094	120847293	200	WT_2_peak_4912	21	4.16667	5.64624	2.12592	99	Intron (ENSMUST00000108948/ENSMUSG00000031824, intron 1 of 7)	120840892	120892043	51152	+	ENSMUSG00000031824	ENSMUST00000108951	6202	6430548M08Rik	Uncharacterized protein KIAA0513||-
8	120881827	120882026	200	WT_2_peak_4913	21	4.47761	5.79463	2.16766	90	Promoter (<=1kb)	120882603	120888125	5523	+	ENSMUSG00000031824	ENSMUST00000144682	-577	6430548M08Rik	Uncharacterized protein KIAA0513||-
8	120735429	120735828	400	WT_2_peak_4911	27	5.06329	6.72126	2.79319	72	Intron (ENSMUST00000132583/ENSMUSG00000031825, intron 1 of 14)	120739947	120742429	2483	+	ENSMUSG00000031825	ENSMUST00000151629	-4119	Crispld2	LCCL domain superfamily||CAP superfamily||Allergen V5/Tpx-1-related, conserved site||Cysteine-rich secretory protein-related||CAP domain||LCCL domain
8	119024356	119024589	234	WT_2_peak_4909	24	4.6875	6.27835	2.46484	130	Intron (ENSMUST00000117160/ENSMUSG00000031841, intron 1 of 13)	119010536	119929141	918606	+	ENSMUSG00000031841	ENSMUST00000148836	13820	Cdh13	Cadherin conserved site||Cadherin-13||Cadherin-like||Cadherin-like superfamily||Cadherin prodomain||Cadherin
9	8886741	8886940	200	WT_2_peak_4953	13	3.79747	4.49152	1.37241	54	Distal Intergenic	8899834	8968612	68779	+	ENSMUSG00000031870	ENSMUST00000189181	-12894	Pgr	Zinc finger, nuclear hormone receptor-type||Nuclear hormone receptor-like domain superfamily||Zinc finger, NHR/GATA-type||Nuclear hormone receptor, ligand-binding domain||Progesterone receptor||Nuclear hormone receptor
8	105947662	105947861	200	WT_2_peak_4864	13	3.38648	4.41066	1.31067	99	Distal Intergenic	105951777	105979685	27909	+	ENSMUSG00000031889	ENSMUST00000034361	-3916	Phaf1	-||Phagosome assembly factor 1||PHAF1/Protein broad-minded
8	106895985	106896184	200	WT_2_peak_4865	21	4.23311	5.85422	2.16766	91	Promoter (<=1kb)	106895738	106916326	20589	+	ENSMUSG00000031904	ENSMUST00000212837	247	Slc7a6	Amino acid/polyamine transporter I||-
8	112241220	112241419	200	WT_2_peak_4883	30	5	7.12547	3.06728	99	Intron (ENSMUST00000038193/ENSMUSG00000031959, intron 1 of 25)	112176840	112248619	71780	-	ENSMUSG00000031959	ENSMUST00000211981	7200	Wdr59	WD40-repeat-containing domain superfamily||WD40/YVTN repeat-like-containing domain superfamily||WDR59, modified RING finger, H2 subclass (C3H3C2-type)||WD40 repeat, conserved site||RWD domain||Ubiquitin-conjugating enzyme/RWD-like||WD40 repeat
9	23274353	23274552	200	WT_2_peak_4984	13	3.33333	4.24534	1.31067	99	Intron (ENSMUST00000071982/ENSMUSG00000031963, intron 6 of 14)	23285228	23318127	32900	+	ENSMUSG00000031963	ENSMUST00000214050	-10676	Bmper	Uncharacterised domain, cysteine-rich||von Willebrand factor, type D domain||VWFC domain||Trypsin Inhibitor-like, cysteine rich domain||Serine protease inhibitor-like superfamily
9	23265269	23265468	200	WT_2_peak_4983	29	4.91803	6.88453	2.90475	99	Intron (ENSMUST00000071982/ENSMUSG00000031963, intron 6 of 14)	23285228	23318127	32900	+	ENSMUSG00000031963	ENSMUST00000214050	-19760	Bmper	Uncharacterised domain, cysteine-rich||von Willebrand factor, type D domain||VWFC domain||Trypsin Inhibitor-like, cysteine rich domain||Serine protease inhibitor-like superfamily
8	125392034	125392233	200	WT_2_peak_4919	34	5.55556	7.62733	3.42328	172	Promoter (1-2kb)	125362495	125390108	27614	-	ENSMUSG00000031983	ENSMUST00000034464	-1926	2310022B05Rik	Domain of unknown function DUF4706
9	27326258	27326457	200	WT_2_peak_4993	16	3.90625	4.94438	1.6741	99	Distal Intergenic	27308821	27313081	4261	+	ENSMUSG00000031991	ENSMUST00000215326	17437	Spata19	Spermatogenesis-associated protein 19, mitochondrial
9	40988060	40988259	200	WT_2_peak_5026	20	4.34783	5.5196	2.05632	91	Promoter (2-3kb)	40926017	40990802	64786	-	ENSMUSG00000032020	ENSMUST00000151485	2543	Ubash3b	Histidine phosphatase superfamily, clade-1||Ubiquitin-associated domain||UBA-like superfamily||SH3-like domain superfamily||SH3 domain||-||Histidine phosphatase superfamily||UBASH3B, SH3 domain
9	35002898	35003097	200	WT_2_peak_5014	21	4.23311	5.85422	2.16766	99	Intron (ENSMUST00000034537/ENSMUSG00000032038, intron 1 of 10)	34964725	35010367	45643	-	ENSMUSG00000032038	ENSMUST00000214526	7270	St3gal4	-||Glycosyl transferase family 29||GT29-like superfamiliy||Sialyltransferase
9	53189333	53189532	200	WT_2_peak_5052	32	5.07973	7.3762	3.22341	95	Intron (ENSMUST00000034550/ENSMUSG00000032048, intron 1 of 1)	53175915	53192285	16371	+	ENSMUSG00000032048	ENSMUST00000034550	13418	NA	NA
9	51039060	51039360	301	WT_2_peak_5049	36	5.71429	7.94311	3.65308	185	Downstream (2-3kb)	51027305	51029734	2430	+	ENSMUSG00000032056	ENSMUST00000213117	11755	Btg4	Anti-proliferative protein||BTG family||BTG-like domain superfamily
9	45645114	45645313	200	WT_2_peak_5038	32	5.40541	7.34038	3.22341	88	Intron (ENSMUST00000239471/ENSMUSG00000032087, intron 20 of 32)	45653707	45656546	2840	+	ENSMUSG00000032087	ENSMUST00000215027	-8394	Dscaml1	Immunoglobulin-like domain||Down syndrome cell adhesion molecule-like protein 1||Immunoglobulin V-set domain||-||Immunoglobulin-like domain superfamily||Immunoglobulin subtype||Fibronectin type III superfamily||Immunoglobulin I-set||Immunoglobulin-like fold||Immunoglobulin subtype 2||Fibronectin type III
9	44162377	44162606	230	WT_2_peak_5036	21	4.43038	5.57793	2.11239	107	Promoter (<=1kb)	44158604	44162768	4165	-	ENSMUSG00000032105	ENSMUST00000034618	162	Pdzd3	PDZ domain||PDZ superfamily||Na(+)/H(+) exchange regulatory cofactor NHERF-4||PDZ domain 6
9	75727158	75727357	200	WT_2_peak_5101	13	3.38648	4.41066	1.31067	99	Intron (ENSMUST00000012281/ENSMUSG00000032179, intron 1 of 6)	75735304	75750882	15579	+	ENSMUSG00000032179	ENSMUST00000137213	-7947	Bmp5	Transforming growth factor-beta-related||Transforming growth factor beta, conserved site||TGF-beta, propeptide||Cystine-knot cytokine||Transforming growth factor-beta, C-terminal
9	21537221	21537420	200	WT_2_peak_4981	13	3.38648	4.41066	1.31067	99	Intron (ENSMUST00000034707/ENSMUSG00000032187, intron 1 of 33)	21547063	21597524	50462	+	ENSMUSG00000032187	ENSMUST00000172996	-9643	Smarca4	Bromodomain||Glutamine-Leucine-Glutamine, QLQ||BRK domain||Helicase/SANT-associated domain||BRK domain superfamily||Helicase, C-terminal||P-loop containing nucleoside triphosphate hydrolase||Bromodomain-like superfamily||Bromodomain, conserved site||SWI/SNF complex subunit BRG1||SNF2, N-terminal||Snf2, ATP coupling domain||Helicase superfamily 1/2, ATP-binding domain||SNF2-like, N-terminal domain…
9	75212481	75212680	200	WT_2_peak_5099	29	5.14706	6.94477	2.94895	88	Promoter (<=1kb)	75213570	75252759	39190	+	ENSMUSG00000032192	ENSMUST00000213990	-890	Gnb5	G-protein, beta subunit||WD40 repeat, conserved site||G-protein beta WD-40 repeat||WD40/YVTN repeat-like-containing domain superfamily||Guanine nucleotide-binding protein, beta subunit||-||WD40 repeat||WD40-repeat-containing domain superfamily
9	70895342	70895620	279	WT_2_peak_5090	22	4.66667	5.99897	2.27157	109	Distal Intergenic	70705454	70859508	154055	-	ENSMUSG00000032207	ENSMUST00000216798	-35834	Lipc	Hepatic lipase||Lipase||PLAT/LH2 domain||Lipase, LIPH-type||Lipase, N-terminal||PLAT/LH2 domain superfamily||Alpha/Beta hydrolase fold||Triacylglycerol lipase family
9	70123738	70123937	200	WT_2_peak_5088	17	3.96825	5.09812	1.77589	99	Intron (ENSMUST00000213863/ENSMUSG00000032220, intron 1 of 3)	70114650	70307048	192399	+	ENSMUSG00000032220	ENSMUST00000034745	9088	Myo1e	Class I myosin tail homology domain||P-loop containing nucleoside triphosphate hydrolase||SH3-like domain superfamily||Class I myosin, motor domain||Myosin head, motor domain||SH3 domain||-||Kinesin motor domain superfamily||Unconventional myosin-Ie/If, SH3 domain||IQ motif, EF-hand binding site
9	70009363	70009562	200	WT_2_peak_5087	13	3.38648	4.41066	1.31067	99	Promoter (<=1kb)	70009832	70010358	527	-	ENSMUSG00000032224	ENSMUST00000145427	796	Fam81a	Protein FAM81A||Protein FAM81
9	69951803	69952004	202	WT_2_peak_5086	54	6.81818	10.1383	5.4306	104	Distal Intergenic	69938778	69945370	6593	-	ENSMUSG00000032226	ENSMUST00000034751	-6433	Gcnt3	Glycosyl transferase, family 14
9	71637084	71637283	200	WT_2_peak_5092	20	4.34783	5.5196	2.05632	197	Intron (ENSMUST00000072899/ENSMUSG00000032232, intron 1 of 18)	71536493	71678842	142350	-	ENSMUSG00000032232	ENSMUST00000122065	41559	Cgnl1	Myosin tail
9	69048118	69048317	200	WT_2_peak_5082	18	4.03226	5.26473	1.88738	99	Intron (ENSMUST00000034766/ENSMUSG00000032238, intron 1 of 10)	69102823	69158116	55294	+	ENSMUSG00000032238	ENSMUST00000132355	-54506	Rora	Zinc finger, NHR/GATA-type||-||Zinc finger, nuclear hormone receptor-type||Nuclear receptor ROR||Nuclear hormone receptor-like domain superfamily||Retinoid-related orphan receptors, DNA-binding domain||Nuclear hormone receptor||Nuclear hormone receptor, ligand-binding domain
9	69163235	69163434	200	WT_2_peak_5083	44	6.25	8.94032	4.43996	92	Intron (ENSMUST00000034766/ENSMUSG00000032238, intron 2 of 10)	69196964	69287091	90128	+	ENSMUSG00000032238	ENSMUST00000113624	-33530	Rora	Zinc finger, NHR/GATA-type||-||Zinc finger, nuclear hormone receptor-type||Nuclear receptor ROR||Nuclear hormone receptor-like domain superfamily||Retinoid-related orphan receptors, DNA-binding domain||Nuclear hormone receptor||Nuclear hormone receptor, ligand-binding domain
9	82689008	82689207	200	WT_2_peak_5117	13	3.33333	4.24534	1.31067	99	Distal Intergenic	82711593	82729740	18148	+	ENSMUSG00000032251	ENSMUST00000113245	-22386	Irak1bp1	Protein of unknown function DUF541||Interleukin-1 receptor-associated kinase 1-binding protein 1
9	83318361	83318560	200	WT_2_peak_5120	22	4.54545	5.94521	2.2232	123	Promoter (1-2kb)	83305276	83316776	11501	-	ENSMUSG00000032258	ENSMUST00000186802	-1585	Lca5	Lebercilin domain||Lebercilin||-||Lebercilin-like
9	49243636	49243897	262	WT_2_peak_5046	13	3.38648	4.41066	1.31067	212	Distal Intergenic	49251927	49319477	67551	+	ENSMUSG00000032259	ENSMUST00000075764	-8030	Drd2	G protein-coupled receptor, rhodopsin-like||Dopamine receptor family||Dopamine D2 receptor||GPCR, rhodopsin-like, 7TM
9	49255641	49255840	200	WT_2_peak_5047	13	3.38648	4.41066	1.31067	99	Intron (ENSMUST00000075764/ENSMUSG00000032259, intron 1 of 7)	49251927	49319477	67551	+	ENSMUSG00000032259	ENSMUST00000075764	3714	Drd2	G protein-coupled receptor, rhodopsin-like||Dopamine receptor family||Dopamine D2 receptor||GPCR, rhodopsin-like, 7TM
9	54066717	54066916	200	WT_2_peak_5054	32	5.30303	7.28771	3.2034	88	Distal Intergenic	54087417	54089358	1942	-	ENSMUSG00000032274	ENSMUST00000217040	22442	Cyp19a1	Cytochrome P450 superfamily||Cytochrome P450, E-class, group I||Cytochrome P450||Cytochrome P450, conserved site
9	61934935	61935134	200	WT_2_peak_5068	21	4.41176	5.65309	2.12592	167	Promoter (<=1kb)	61861020	61934138	73119	-	ENSMUSG00000032278	ENSMUST00000034817	-797	Paqr5	AdipoR/Haemolysin-III-related
9	54687807	54688072	266	WT_2_peak_5055	56	6.92308	10.3828	5.65021	163	Distal Intergenic	54672032	54680394	8363	+	ENSMUSG00000032291	ENSMUST00000034830	15775	Crabp1	Cytosolic fatty-acid binding||Cellular retinoic acid-binding protein 1||Calycin||Intracellular lipid binding protein||Lipocalin/cytosolic fatty-acid binding domain
9	54843881	54844080	200	WT_2_peak_5056	50	6.54762	9.71366	5.07637	87	Intron (ENSMUST00000039742/ENSMUSG00000035878, intron 3 of 4)	54858074	54865314	7241	+	ENSMUSG00000032301	ENSMUST00000034848	-13994	Psma4	Proteasome alpha-type subunit||Proteasome subunit alpha4||Proteasome beta-type subunit, conserved site||Proteasome alpha-subunit, N-terminal domain||Proteasome, subunit alpha/beta||Nucleophile aminohydrolases, N-terminal
9	55039857	55040056	200	WT_2_peak_5057	32	5.47945	7.48057	3.28644	129	Distal Intergenic	55056138	55114813	58676	+	ENSMUSG00000032307	ENSMUST00000059555	-16082	Ube2q2	Ubiquitin-conjugating enzyme/RWD-like||Ubiquitin-conjugating enzyme E2
9	57976453	57976652	200	WT_2_peak_5060	18	4.22535	5.27358	1.88738	92	Exon (ENSMUST00000042205/ENSMUSG00000037716, exon 9 of 19)	57971071	58049314	78244	+	ENSMUSG00000032327	ENSMUST00000145886	5382	Stra6	Receptor for retinol uptake STRA6||-
9	80368514	80368735	222	WT_2_peak_5114	21	4.16667	5.64624	2.12592	96	Distal Intergenic	80221277	80347534	126258	-	ENSMUSG00000032343	ENSMUST00000113250	-20980	Impg1	SEA domain superfamily||SEA domain||Interphotoreceptor matrix proteoglycan
9	80391838	80392109	272	WT_2_peak_5115	61	7.14286	10.9265	6.12998	135	Distal Intergenic	80221277	80347534	126258	-	ENSMUSG00000032343	ENSMUST00000113250	-44304	Impg1	SEA domain superfamily||SEA domain||Interphotoreceptor matrix proteoglycan
9	77440571	77440770	200	WT_2_peak_5105	19	4.26829	5.30126	1.91398	99	Promoter (<=1kb)	77365372	77439726	74355	-	ENSMUSG00000032352	ENSMUST00000183572	-845	Lrrc1	Leucine-rich repeat, typical subtype||Leucine-rich repeat domain superfamily||Leucine-rich repeat||-
9	77113543	77113742	200	WT_2_peak_5104	13	3.38648	4.41066	1.31067	61	Intron (ENSMUST00000185144/ENSMUSG00000032355, intron 4 of 10)	77009371	77159111	149741	-	ENSMUSG00000032355	ENSMUST00000184322	45369	Mlip	Muscular LMNA-interacting protein||-
9	76362937	76363136	200	WT_2_peak_5102	32	5.07973	7.3762	3.22341	182	Distal Intergenic	76397987	76453086	55100	-	ENSMUSG00000032358	ENSMUST00000098546	89950	Fam83b	FAM83, N-terminal
9	66915312	66915513	202	WT_2_peak_5077	44	6.17284	8.88004	4.41495	98	Distal Intergenic	66937202	66940107	2906	-	ENSMUSG00000032366	ENSMUST00000156899	24594	Tpm1	Tropomyosin||-||DNA repair protein XRCC4-like, C-terminal
9	66574202	66574401	200	WT_2_peak_5075	44	6.17284	8.88004	4.41495	98	Distal Intergenic	66620968	66674127	53160	+	ENSMUSG00000032373	ENSMUST00000071889	-46567	Car12	Carbonic anhydrase, alpha-class, conserved site||Carbonic anhydrase, CA-XII||Carbonic anhydrase, alpha-class||Alpha carbonic anhydrase domain||Alpha carbonic anhydrase domain superfamily
9	92460867	92461066	200	WT_2_peak_5133	21	4.23311	5.85422	2.16766	92	Intron (ENSMUST00000070522/ENSMUSG00000032374, intron 3 of 18)	92455641	92473737	18097	+	ENSMUSG00000032374	ENSMUST00000160142	5226	Plod2	Oxoglutarate/iron-dependent dioxygenase||Procollagen-lysine 5-dioxygenase, conserved site||Isopenicillin N synthase-like, Fe(2+) 2OG dioxygenase domain||Nucleotide-diphospho-sugar transferases||Prolyl 4-hydroxylase, alpha subunit
9	66439485	66439684	200	WT_2_peak_5074	30	5	7.12547	3.06728	99	Promoter (1-2kb)	66433943	66437684	3742	-	ENSMUSG00000032376	ENSMUST00000154476	-1801	Usp3	Peptidase C19, ubiquitin carboxyl-terminal hydrolase||Papain-like cysteine peptidase superfamily||-||Ubiquitin specific protease domain||Zinc finger, UBP-type||Zinc finger, RING/FYVE/PHD-type||Ubiquitin specific protease, conserved site
9	63599890	63600089	200	WT_2_peak_5069	21	4.41176	5.65309	2.12592	188	Intron (ENSMUST00000034973/ENSMUSG00000032402, intron 1 of 8)	63562081	63619251	57171	-	ENSMUSG00000032402	ENSMUST00000154323	19162	Smad3	SMAD domain, Dwarfin-type||SMAD-like domain superfamily||Dwarfin||MAD homology 1, Dwarfin-type||SMAD MH1 domain superfamily||MAD homology, MH1||SMAD/FHA domain superfamily
9	111039061	111039260	200	WT_2_peak_5164	18	4.22535	5.27358	1.88738	94	Intron (ENSMUST00000035078/ENSMUSG00000032497, intron 9 of 14)	111043261	111045577	2317	+	ENSMUSG00000032497	ENSMUST00000199711	-4001	Lrrfip2	Leucine-rich repeat flightless-interacting protein 1/2
9	111255540	111255739	200	WT_2_peak_5166	18	4.22535	5.27358	1.88738	83	Distal Intergenic	111268149	111318186	50038	+	ENSMUSG00000032500	ENSMUST00000111879	-12410	Dclk3	Doublecortin domain superfamily||Doublecortin domain||Serine/threonine-protein kinase, active site||Protein kinase domain||Protein kinase-like domain superfamily||Protein kinase, ATP binding site
9	111546898	111547097	200	WT_2_peak_5167	21	4.23311	5.85422	2.16766	99	Distal Intergenic	111390505	111519416	128912	-	ENSMUSG00000032502	ENSMUST00000035083	-27482	Stac	STAC1/2/3||SH3-like domain superfamily||Protein kinase C-like, phorbol ester/diacylglycerol-binding domain||STAC1||SH3 domain||-
9	112064045	112064244	200	WT_2_peak_5170	54	6.81818	10.1383	5.4306	99	Promoter (<=1kb)	111894326	112064086	169761	-	ENSMUSG00000032503	ENSMUST00000162097	0	Arpp21	R3H domain||R3H domain superfamily||SUZ domain||-
9	105950239	105950438	200	WT_2_peak_5149	17	3.96825	5.09812	1.77589	99	Promoter (<=1kb)	105948342	105949608	1267	-	ENSMUSG00000032572	ENSMUST00000137847	-631	Col6a4	-||von Willebrand factor A-like domain superfamily||Collagen triple helix repeat||von Willebrand factor, type A
6	12788028	12788368	341	WT_2_peak_4066	70	7.69231	11.9069	7.0185	186	Distal Intergenic	12317086	12749409	432324	-	ENSMUSG00000032625	ENSMUST00000119581	-38619	Thsd7a	Spondin-like TSP1 domain||Thrombospondin type-1 (TSP1) repeat||Thrombospondin type-1 (TSP1) repeat superfamily
2	103963419	103963618	200	WT_2_peak_2880	25	4.86111	6.36494	2.5417	85	Distal Intergenic	103953114	103955094	1981	+	ENSMUSG00000032671	ENSMUST00000040374	10305	A930018P22Rik	Uncharacterized protein C11orf91-like
19	25237992	25238191	200	WT_2_peak_2570	13	3.33333	4.24534	1.31067	99	Intron (ENSMUST00000049400/ENSMUSG00000032702, intron 1 of 13)	25214339	25411860	197522	+	ENSMUSG00000032702	ENSMUST00000049400	23653	Kank1	Ankyrin repeat-containing domain superfamily||Kank N-terminal motif||Ankyrin repeat
12	80525365	80525564	200	WT_2_peak_1084	21	4.23311	5.85422	2.16766	152	Promoter (2-3kb)	80522854	80527943	5090	+	ENSMUSG00000032705	ENSMUST00000219477	2511	Exd2	Ribonuclease H-like superfamily||-||3'-5' exonuclease domain||Ribonuclease H superfamily
1	15996661	15996860	200	WT_2_peak_20	23	4.61538	6.10598	2.34327	168	Distal Intergenic	15924086	15962946	38861	-	ENSMUSG00000032719	ENSMUST00000040695	-33715	Sbspon	Spondin-like TSP1 domain||Somatomedin B-like domain superfamily||Thrombospondin type-1 (TSP1) repeat||Somatomedin B domain||Somatomedin-B and thrombospondin type-1 domain-containing protein||Thrombospondin type-1 (TSP1) repeat superfamily
1	16035061	16035260	200	WT_2_peak_21	17	3.96825	5.09812	1.77589	99	Distal Intergenic	15924086	15962946	38861	-	ENSMUSG00000032719	ENSMUST00000040695	-72115	Sbspon	Spondin-like TSP1 domain||Somatomedin B-like domain superfamily||Thrombospondin type-1 (TSP1) repeat||Somatomedin B domain||Somatomedin-B and thrombospondin type-1 domain-containing protein||Thrombospondin type-1 (TSP1) repeat superfamily
1	15978850	15979049	200	WT_2_peak_19	30	5	7.12547	3.06728	179	Distal Intergenic	15924086	15962946	38861	-	ENSMUSG00000032719	ENSMUST00000040695	-15904	Sbspon	Spondin-like TSP1 domain||Somatomedin B-like domain superfamily||Thrombospondin type-1 (TSP1) repeat||Somatomedin B domain||Somatomedin-B and thrombospondin type-1 domain-containing protein||Thrombospondin type-1 (TSP1) repeat superfamily
7	101498070	101498269	200	WT_2_peak_4534	37	5.7971	8.11363	3.79623	97	Intron (ENSMUST00000210598/ENSMUSG00000032725, intron 2 of 5)	101489605	101494538	4934	-	ENSMUSG00000032725	ENSMUST00000209329	-3532	Folr2	Folate receptor||Folate receptor-like||Folate receptor beta
5	120666809	120667008	200	WT_2_peak_3965	51	6.45161	9.81028	5.16795	93	Intron (ENSMUST00000068326/ENSMUSG00000032754, intron 12 of 15)	120658844	120660285	1442	+	ENSMUSG00000032754	ENSMUST00000123326	7965	Slc8b1	NCX, central ion-binding domain superfamily||-||Sodium/calcium exchanger membrane region
6	4156008	4156207	200	WT_2_peak_4048	18	4.03226	5.26473	1.88738	96	Distal Intergenic	4080318	4086972	6655	-	ENSMUSG00000032757	ENSMUST00000150319	-69036	Bet1	Target SNARE coiled-coil homology domain||BET1-like protein||BET1, SNARE domain
7	72067715	72067914	200	WT_2_peak_4452	36	5.71429	7.94311	3.65308	185	Distal Intergenic	71905087	71956356	51270	-	ENSMUSG00000032776	ENSMUST00000206755	-111359	Mctp2	Phosphoribosyltransferase C-terminal||C2 domain superfamily||-||C2 domain
15	98965230	98965429	200	WT_2_peak_1922	21	4.23311	5.85422	2.16766	90	Downstream (<1kb)	98972456	98981290	8835	+	ENSMUSG00000032783	ENSMUST00000230054	-7027	Troap	Tastin
17	68048267	68048617	351	WT_2_peak_2285	44	6.17284	8.88004	4.41495	204	Intron (ENSMUST00000035471/ENSMUSG00000032796, intron 5 of 62)	68004260	68063907	59648	+	ENSMUSG00000032796	ENSMUST00000233821	44007	Lama1	Concanavalin A-like lectin/glucanase domain superfamily||Laminin IV||Laminin alpha, domain I||Laminin domain II||Laminin, N-terminal||Laminin G domain||EGF-like domain||Laminin-type EGF domain
3	126752525	126752724	200	WT_2_peak_3312	21	4.23311	5.85422	2.16766	182	Promoter (2-3kb)	126731416	126749723	18308	-	ENSMUSG00000032826	ENSMUST00000182062	-2802	Ank2	Ankyrin repeat-containing domain superfamily||Death-like domain superfamily||ZU5 domain||-||Ankyrin, UPA domain||Ankyrin repeat||Death domain
6	4923819	4924146	328	WT_2_peak_4052	74	7.6087	12.3404	7.41848	153	Intron (ENSMUST00000175889/ENSMUSG00000032827, intron 2 of 15)	4906407	5154249	247843	+	ENSMUSG00000032827	ENSMUST00000176729	17412	Ppp1r9a	Sterile alpha motif/pointed domain superfamily||Neurabin-1||Sterile alpha motif domain||Neurabin-like family||PDZ superfamily||-||PDZ domain||Neurabin-1/2, PDZ domain
18	65429791	65429990	200	WT_2_peak_2473	13	3.33333	4.24534	1.31067	89	Intron (ENSMUST00000235298/ENSMUSG00000032845, intron 2 of 6)	65398600	65437527	38928	-	ENSMUSG00000032845	ENSMUST00000235298	7537	Alpk2	Immunoglobulin-like domain||Immunoglobulin subtype 2||Immunoglobulin I-set||Immunoglobulin-like fold||Protein kinase-like domain superfamily||MHCK/EF2 kinase||Immunoglobulin-like domain superfamily||Immunoglobulin subtype
13	107909312	107909511	200	WT_2_peak_1413	13	3.73134	4.54433	1.3964	99	Intron (ENSMUST00000225822/ENSMUSG00000032846, intron 3 of 12)	107862339	107870561	8223	-	ENSMUSG00000032846	ENSMUST00000224719	-38751	Zswim6	Zinc finger, SWIM-type
13	107869185	107869384	200	WT_2_peak_1412	15	3.84615	4.80175	1.57761	99	Promoter (1-2kb)	107862339	107870561	8223	-	ENSMUSG00000032846	ENSMUST00000224719	1177	Zswim6	Zinc finger, SWIM-type
2	151576887	151577086	200	WT_2_peak_2978	40	5.97015	8.48469	4.07423	189	Intron (ENSMUST00000042452/ENSMUSG00000032869, intron 2 of 6)	151561405	151571880	10476	-	ENSMUSG00000032869	ENSMUST00000151656	-5007	Psmf1	-||PI31 proteasome regulator, C-terminal||Proteasome inhibitor PI31-like||PI31 proteasome regulator, N-terminal
16	75361677	75361876	200	WT_2_peak_2081	21	4.23311	5.85422	2.16766	155	Promoter (2-3kb)	75337432	75364570	27139	-	ENSMUSG00000032948	ENSMUST00000186809	2694	Lipi	Lipase, N-terminal||Lipase||Lipase, LIPH-type||Triacylglycerol lipase family||Alpha/Beta hydrolase fold
11	26083055	26083254	200	WT_2_peak_718	36	5.55556	7.89624	3.62253	92	Intron (ENSMUST00000125773/ENSMUSG00000032985, intron 1 of 5)	25799297	26031600	232304	-	ENSMUSG00000032985	ENSMUST00000135168	-51455	5730522E02Rik	-
14	103452261	103452460	200	WT_2_peak_1642	23	4.61538	6.10598	2.34327	87	Intron (ENSMUST00000160758/ENSMUSG00000033004, intron 34 of 82)	103392749	103429051	36303	-	ENSMUSG00000033004	ENSMUST00000161278	-23210	Mycbp2	Immunoglobulin E-set||PHR domain superfamily||Immunoglobulin-like fold||Zinc finger, RING-type||Zinc finger, RING/FYVE/PHD-type||-||SH3-like domain, bacterial-type||Galactose-binding-like domain superfamily||APC10/DOC domain||Filamin/ABP280 repeat-like||PHR||Regulator of chromosome condensation, RCC1||Regulator of chromosome condensation 1/beta-lactamase-inhibitor protein II
11	25128822	25129021	200	WT_2_peak_716	13	3.38648	4.41066	1.31067	99	Distal Intergenic	25182626	25317133	134508	+	ENSMUSG00000033015	ENSMUST00000191131	-53605	NA	NA
11	25329669	25329868	200	WT_2_peak_717	13	3.38648	4.41066	1.31067	48	Distal Intergenic	25279957	25308187	28231	+	ENSMUSG00000033015	ENSMUST00000044347	49712	NA	NA
18	80669324	80669523	200	WT_2_peak_2503	21	4.16667	5.64624	2.12592	135	Intron (ENSMUST00000167977/ENSMUSG00000033016, intron 9 of 9)	80650605	80652190	1586	-	ENSMUSG00000033016	ENSMUST00000237776	-17134	Nfatc1	Immunoglobulin-like fold||Rel homology dimerisation domain||Rel homology domain (RHD), DNA-binding domain||Immunoglobulin E-set||p53-like transcription factor, DNA-binding||Rel homology domain (RHD), DNA-binding domain superfamily||Nuclear factor of activated T cells (NFAT)||IPT domain||Nuclear factor of activated T-cells 1
15	78868144	78868343	200	WT_2_peak_1864	21	4.43038	5.57793	2.11239	99	Promoter (<=1kb)	78867905	78875638	7734	+	ENSMUSG00000033088	ENSMUST00000144151	239	Triobp	-||PH-like domain superfamily||Myosin phosphatase-RhoA interacting protein, PH domain||Pleckstrin homology domain
15	78757682	78757881	200	WT_2_peak_1863	24	4.79452	6.23736	2.4592	97	Distal Intergenic	78761390	78778785	17396	+	ENSMUSG00000033128	ENSMUST00000041587	-3509	Gga1	ENTH/VHS||Gamma-adaptin ear (GAE) domain||N-terminal extension of GAT domain||Clathrin adaptor, appendage, Ig-like subdomain superfamily||GAT domain||-||VHS domain||GAT domain superfamily||Clathrin adaptor, alpha/beta/gamma-adaptin, appendage, Ig-like subdomain
6	88579615	88579814	200	WT_2_peak_4210	13	3.38648	4.41066	1.31067	99	Intron (ENSMUST00000120933/ENSMUSG00000033182, intron 4 of 5)	88563508	88567641	4134	-	ENSMUSG00000033182	ENSMUST00000184743	-11974	Kbtbd12	BTB-kelch protein||Kelch-type beta propeller||BTB/Kelch-associated||BTB/POZ domain||Kelch repeat type 1||SKP1/BTB/POZ domain superfamily
17	67656062	67656265	204	WT_2_peak_2284	18	4.03226	5.26473	1.88738	85	Intron (ENSMUST00000037974/ENSMUSG00000033278, intron 1 of 32)	66973942	67661068	687127	-	ENSMUSG00000033278	ENSMUST00000037974	4803	Ptprm	Concanavalin A-like lectin/glucanase domain superfamily||Immunoglobulin-like fold||Protein-tyrosine phosphatase, catalytic||Immunoglobulin-like domain superfamily||Tyrosine-specific protein phosphatase, PTPase domain||Fibronectin type III||Immunoglobulin-like domain||Immunoglobulin||Receptor-type tyrosine-protein phosphatase mu, PTPase domain, repeat 1||Tyrosine-specific protein phosphatases doma…
16	24536537	24536736	200	WT_2_peak_1980	29	4.91803	6.88453	2.90475	91	Intron (ENSMUST00000038053/ENSMUSG00000033306, intron 7 of 12)	24540605	24798280	257676	+	ENSMUSG00000033306	ENSMUST00000115314	-3869	Lpp	Zinc finger, LIM-type||Lipoma-preferred partner||-
16	24567923	24568122	200	WT_2_peak_1981	21	4.16667	5.64624	2.12592	96	Intron (ENSMUST00000038053/ENSMUSG00000033306, intron 7 of 12)	24540605	24798280	257676	+	ENSMUSG00000033306	ENSMUST00000115314	27318	Lpp	Zinc finger, LIM-type||Lipoma-preferred partner||-
3	117415456	117415655	200	WT_2_peak_3291	29	4.91803	6.88453	2.90475	187	Intron (ENSMUST00000239347/ENSMUSG00000033342, intron 2 of 5)	117368876	117483156	114281	+	ENSMUSG00000033342	ENSMUST00000106473	46580	Plppr5	Phosphatidate (PA) phosphatase-related||Phosphatidic acid phosphatase type 2/haloperoxidase||Phosphatidic acid phosphatase type 2/haloperoxidase superfamily||Phospholipid phosphatase-related protein type 5
18	20936244	20936443	200	WT_2_peak_2379	21	4.23311	5.85422	2.16766	110	Distal Intergenic	20962213	20965795	3583	-	ENSMUSG00000033382	ENSMUST00000225502	29352	Trappc8	TRAPP III complex, Trs85||Tetratricopeptide-like helical domain superfamily
9	86790710	86790909	200	WT_2_peak_5126	13	3.38648	4.41066	1.31067	99	Distal Intergenic	86704941	86762707	57767	-	ENSMUSG00000033419	ENSMUST00000167014	-28003	Snap91	ANTH domain superfamily||AP180 N-terminal homology (ANTH) domain||ENTH domain||Clathrin coat assembly protein AP180||Clathrin coat assembly protein AP180-like||ENTH/VHS
14	72946328	72946527	200	WT_2_peak_1588	30	5	7.12547	3.06728	99	Promoter (<=1kb)	72802182	72946982	144801	-	ENSMUSG00000033487	ENSMUST00000162478	455	Fndc3a	Fibronectin type III superfamily||Immunoglobulin-like fold||Fibronectin type III
16	22580784	22580983	200	WT_2_peak_1978	18	4.03226	5.26473	1.88738	99	Distal Intergenic	22623953	22630327	6375	-	ENSMUSG00000033501	ENSMUST00000040592	49344	Crygs	Gamma-crystallin-like||Beta/gamma crystallin
12	100356948	100357147	200	WT_2_peak_1128	21	4.54545	5.78009	2.16766	111	Intron (ENSMUST00000062957/ENSMUSG00000033530, intron 9 of 19)	100349892	100352159	2268	-	ENSMUSG00000033530	ENSMUST00000221975	-4789	Ttc7b	Tetratricopeptide repeat 2||Tetratricopeptide-like helical domain superfamily||Tetratricopeptide repeat protein 7, N-terminal||Tetratricopeptide repeat
1	25191991	25192190	200	WT_2_peak_46	30	5	7.12547	3.06728	111	Intron (ENSMUST00000126626/ENSMUSG00000033569, intron 4 of 15)	25170333	25243804	73472	-	ENSMUSG00000033569	ENSMUST00000154102	51614	Adgrb3	Thrombospondin type-1 (TSP1) repeat superfamily||Adhesion G protein-coupled receptor B, N-terminal domain||GPCR, family 2, brain-specific angiogenesis inhibitor||GPCR family 2, extracellular hormone receptor domain superfamily||GAIN domain, N-terminal||GPCR, family 2-like||GPCR, family 2, extracellular hormone receptor domain||GPCR, family 2, secretin-like, conserved site||Thrombospondin type-1 (…
1	25234115	25234314	200	WT_2_peak_47	32	5.07973	7.3762	3.22341	175	Intron (ENSMUST00000126626/ENSMUSG00000033569, intron 4 of 15)	25170333	25243804	73472	-	ENSMUSG00000033569	ENSMUST00000154102	9490	Adgrb3	Thrombospondin type-1 (TSP1) repeat superfamily||Adhesion G protein-coupled receptor B, N-terminal domain||GPCR, family 2, brain-specific angiogenesis inhibitor||GPCR family 2, extracellular hormone receptor domain superfamily||GAIN domain, N-terminal||GPCR, family 2-like||GPCR, family 2, extracellular hormone receptor domain||GPCR, family 2, secretin-like, conserved site||Thrombospondin type-1 (…
X	133189552	133189751	200	WT_2_peak_5419	37	5.76923	8.04438	3.75147	93	Distal Intergenic	133195974	133206718	10745	+	ENSMUSG00000033578	ENSMUST00000037687	-6223	Tmem35a	Transmembrane protein 35A/B||Transmembrane protein 35A
8	112008291	112008490	200	WT_2_peak_4882	13	3.38648	4.41066	1.31067	99	Intron (ENSMUST00000038739/ENSMUSG00000033596, intron 8 of 12)	112006000	112026823	20824	-	ENSMUSG00000033596	ENSMUST00000212958	18333	Rfwd3	WD40-repeat-containing domain superfamily||WD40/YVTN repeat-like-containing domain superfamily||Zinc finger, RING/FYVE/PHD-type||E3 ubiquitin-protein ligase RFWD3||Zinc finger, RING-type||WD40 repeat
7	57114115	57114314	200	WT_2_peak_4419	13	3.33333	4.24534	1.31067	99	Intron (ENSMUST00000085240/ENSMUSG00000033676, intron 1 of 9)	57069440	57478546	409107	+	ENSMUSG00000033676	ENSMUST00000085240	44675	Gabrb3	Neurotransmitter-gated ion-channel ligand-binding domain||Neuronal acetylcholine receptor||Neurotransmitter-gated ion-channel transmembrane domain||Neurotransmitter-gated ion-channel transmembrane domain superfamily||Neurotransmitter-gated ion-channel, conserved site||Gamma-aminobutyric acid A receptor/Glycine receptor alpha||Gamma-aminobutyric-acid A receptor, beta subunit||Neurotransmitter-gate…
1	155586491	155586707	217	WT_2_peak_334	76	7.92683	12.5716	7.63816	119	Intron (ENSMUST00000027740/ENSMUSG00000026468, intron 2 of 5)	155562737	155564117	1381	+	ENSMUSG00000033701	ENSMUST00000192730	23754	Acbd6	Ankyrin repeat||Acyl-CoA-binding protein, ACBP||Ankyrin repeat-containing domain superfamily||Acyl-CoA binding protein superfamily||-||FERM/acyl-CoA-binding protein superfamily
1	155130815	155131014	200	WT_2_peak_333	21	4.23311	5.85422	2.16766	89	Distal Intergenic	155088217	155120190	31974	-	ENSMUSG00000033722	ENSMUST00000186156	-10625	BC034090	PDZ superfamily||Domain of unknown function DUF4685||PDZ domain||4Fe-4S ferredoxin-type, iron-sulphur binding domain
19	6486390	6486589	200	WT_2_peak_2535	29	5.14706	6.94477	2.94895	92	Intron (ENSMUST00000113462/ENSMUSG00000033768, intron 2 of 22)	6478676	6522410	43735	+	ENSMUSG00000033768	ENSMUST00000137821	7714	Nrxn2	EGF-like domain||Laminin G domain||Concanavalin A-like lectin/glucanase domain superfamily||Syndecan/Neurexin domain||Neurexin/syndecan/glycophorin C
1	5164774	5164973	200	WT_2_peak_3	42	5.83333	8.67112	4.23783	193	Exon (ENSMUST00000194301/ENSMUSG00000033793, exon 4 of 11)	5153387	5170000	16614	+	ENSMUSG00000033793	ENSMUST00000192142	11387	Atp6v1h	Armadillo-like helical||ATPase, V1 complex, subunit H||ATPase, V1 complex, subunit H, C-terminal||ATPase, V1 complex, subunit H, C-terminal domain superfamily||Armadillo-type fold
17	30888763	30888962	200	WT_2_peak_2196	26	4.93827	6.50488	2.63159	122	Promoter (<=1kb)	30889614	30893012	3399	+	ENSMUSG00000033826	ENSMUST00000237892	-652	Dnah8	Dynein heavy chain, C-terminal domain||Dynein heavy chain, domain 2, N-terminal||Dynein heavy chain, ATP-binding dynein motor region||Dynein heavy chain||Dynein heavy chain, linker, subdomain 3||Dynein heavy chain region D6 P-loop domain||Dynein heavy chain 3, AAA+ lid domain||Dynein heavy chain, hydrolytic ATP-binding dynein motor region||Dynein heavy chain, AAA1 domain, small subdomain||Dynein …
17	30870974	30871321	348	WT_2_peak_2195	26	4.83871	6.48406	2.6244	33	Intron (ENSMUST00000170651/ENSMUSG00000033826, intron 7 of 92)	30882332	30903525	21194	+	ENSMUSG00000033826	ENSMUST00000237068	-11011	Dnah8	Dynein heavy chain, C-terminal domain||Dynein heavy chain, domain 2, N-terminal||Dynein heavy chain, ATP-binding dynein motor region||Dynein heavy chain||Dynein heavy chain, linker, subdomain 3||Dynein heavy chain region D6 P-loop domain||Dynein heavy chain 3, AAA+ lid domain||Dynein heavy chain, hydrolytic ATP-binding dynein motor region||Dynein heavy chain, AAA1 domain, small subdomain||Dynein …
3	82326295	82326494	200	WT_2_peak_3218	21	4.47761	5.79463	2.16766	193	Distal Intergenic	82287380	82290617	3238	+	ENSMUSG00000033900	ENSMUST00000195793	38915	Map9	Microtubule-associated protein 9
3	82260995	82261194	200	WT_2_peak_3217	21	4.47761	5.79463	2.16766	194	Distal Intergenic	82265351	82290899	25549	+	ENSMUSG00000033900	ENSMUST00000193559	-4157	Map9	Microtubule-associated protein 9
3	82089953	82090152	200	WT_2_peak_3216	21	4.23311	5.85422	2.16766	151	Distal Intergenic	82014104	82053096	38993	-	ENSMUSG00000033910	ENSMUST00000191942	-36857	Gucy1a1	Haem NO binding associated domain superfamily||Adenylyl cyclase class-3/4/guanylyl cyclase||Haem NO binding associated||NO signalling/Golgi transport ligand-binding domain superfamily||Adenylyl cyclase class-4/guanylyl cyclase, conserved site||H-NOX domain superfamily||Nucleotide cyclase
16	20097532	20097731	200	WT_2_peak_1977	22	4.54545	5.94521	2.2232	148	Downstream (<1kb)	20098753	20101994	3242	-	ENSMUSG00000033918	ENSMUST00000155832	4263	Parl	Rhomboid-like superfamily||Peptidase S54, rhomboid domain||-
8	127691689	127691888	200	WT_2_peak_4926	23	4.61538	6.10598	2.34327	146	Exon (ENSMUST00000212583/ENSMUSG00000033931, exon 4 of 4)	127690586	127697799	7214	-	ENSMUSG00000033931	ENSMUST00000212583	5911	Rbm34	RNA-binding domain superfamily||RNA recognition motif domain||RBM34, RNA recognition motif 2||RBM34, RNA recognition motif 1||Nucleotide-binding alpha-beta plait domain superfamily
8	127699866	127700065	200	WT_2_peak_4927	13	3.73134	4.54433	1.3964	99	Promoter (2-3kb)	127673922	127697821	23900	-	ENSMUSG00000033931	ENSMUST00000045994	-2045	Rbm34	RNA-binding domain superfamily||RNA recognition motif domain||RBM34, RNA recognition motif 2||RBM34, RNA recognition motif 1||Nucleotide-binding alpha-beta plait domain superfamily
11	118023780	118023979	200	WT_2_peak_919	20	4.34783	5.5196	2.05632	131	Promoter (2-3kb)	117913902	118021460	107559	-	ENSMUSG00000033987	ENSMUST00000132685	-2320	Dnah17	Dynein heavy chain, C-terminal domain||Dynein heavy chain, domain 2, N-terminal||Dynein heavy chain, ATP-binding dynein motor region||Dynein heavy chain||Dynein heavy chain, linker, subdomain 3||Dynein heavy chain 3, AAA+ lid domain||Dynein heavy chain region D6 P-loop domain||Dynein heavy chain, hydrolytic ATP-binding dynein motor region||Dynein heavy chain, AAA1 domain, small subdomain||Dynein …
13	76299994	76300193	200	WT_2_peak_1324	21	4.16667	5.64624	2.12592	181	Exon (ENSMUST00000091466/ENSMUSG00000033991, exon 35 of 44)	76296567	76300171	3605	+	ENSMUSG00000033991	ENSMUST00000224289	3427	Ttc37	Tetratricopeptide repeat||Tetratricopeptide-like helical domain superfamily||Ski3/TTC37||-
2	119620119	119620318	200	WT_2_peak_2914	13	3.62319	4.31715	1.31067	99	Promoter (2-3kb)	119594441	119618018	23578	-	ENSMUSG00000034032	ENSMUST00000048493	-2101	Rpap1	RNA polymerase II-associated protein RPAP1/Rba50||RNA polymerase II-associated protein 1, N-terminal||RNA polymerase II-associated protein 1, C-terminal||-||Armadillo-type fold
3	76205963	76206162	200	WT_2_peak_3208	32	5.07973	7.3762	3.22341	99	Intron (ENSMUST00000038364/ENSMUSG00000034098, intron 3 of 15)	75982890	76615943	633054	+	ENSMUSG00000034098	ENSMUST00000160261	223073	Fstl5	Kazal domain superfamily||Immunoglobulin subtype 2||Quinoprotein amine dehydrogenase, beta chain-like||Immunoglobulin-like fold||Immunoglobulin-like domain superfamily||Immunoglobulin subtype||EF-hand domain||EF-hand domain pair||WD40/YVTN repeat-like-containing domain superfamily||EF-Hand 1, calcium-binding site||Kazal domain||Immunoglobulin-like domain
9	119627248	119627447	200	WT_2_peak_5192	32	5.07973	7.3762	3.22341	103	Intron (ENSMUST00000215718/ENSMUSG00000034115, intron 11 of 26)	119582825	119652926	70102	-	ENSMUSG00000034115	ENSMUST00000215718	25479	Scn11a	Voltage-gated cation channel calcium and sodium||Voltage gated sodium channel, alpha-11 subunit||Voltage-gated sodium channel alpha subunit, inactivation gate||Voltage gated sodium channel, alpha subunit||Sodium ion transport-associated||Ion transport domain||Voltage-dependent channel domain superfamily
[truncated: 4,406 more rows]

## Sheet: cut tag GO all
Category	Term	Count	%	PValue		Genes	List Total	Pop Hits	Pop Total	Fold Enrichment	Bonferroni	Benjamini	FDR
[truncated: 399 more rows]

[truncated: 5 more sheets: cut tag GO, up GO, down GO, up GO all, down GO all]
